# Supplementary material for: Crystal structure of 2-(morpholino)ethyl­ammonium picrate monohydrate
Source: Acta Crystallogr E Crystallogr Commun. 2023 Jan 1;79(Pt 1):8–13. doi: 10.1107/S2056989022011409 (PMC9815139; doi:10.1107/S2056989022011409)
Supplement: Supplementary file 1 [file e-79-00008-sup1.cif]

##############################################################################
#                                                                            #
# This CIF contains the data in a paper accepted for publication in          #
# Acta Crystallographica Section E. It conforms to the requirements of       #
# Notes for Authors for Acta Crystallographica Section E, and has been       #
# peer reviewed under the auspices of the IUCr Commission on Journals.       #
#                                                                            #
# Full details of the Crystallographic Information File format               #
# are given in the paper "The Crystallographic Information File (CIF):       #
# a New Standard Archive File for Crystallography" by S. R. Hall, F. H.      #
# Allen and I. D. Brown [Acta Cryst. (1991), A47, 655-685].                  #
#                                                                            #
# The current version of the core CIF dictionary is obtainable from          #
# ftp://ftp.iucr.org/pub/cif_core.dic.                                       #
#                                                                            #
# Software is freely available for graphical display of the structure(s)     #
# in this CIF. For information consult the CIF software page                 #
# http://www.iucr.org/resources/cif/software.                                #
#                                                                            #
# This file may be used for bona fide research purposes within the           #
# scientific community so long as proper attribution is given to the journal # 
# article from which it was obtained.                                        #
#                                                                            #
##############################################################################
data_I
_audit_creation_method     'SHELXL-2018/3'
_journal_date_recd_electronic     2022-09-05
_journal_date_accepted     2022-11-26
_journal_name_full     'Acta Crystallographica, Section E'
_journal_year     2023
_journal_volume     79
_journal_issue      1
_journal_page_first     0
_journal_page_last     0
_journal_paper_category     GO
_journal_paper_doi     10.1107/S2056989022011409
_journal_coeditor_code     JQ2022
_publ_contact_author_name     'Selvakumar Shanmugam'
_publ_contact_author_address
;
PG and Research Department of Physics, Government Arts college for men
(Autonomous), Chennai 600 035, Tamil Nadu,
India
;
_publ_contact_author_email     'drsskphy@gmail.com'
_publ_contact_author_fax     ?
_publ_contact_author_phone     ?
_publ_section_title
;
Crystal structure of 2-(morpholino)ethylammonium picrate monohydrate
;
_publ_section_title_footnote     .
loop_
    _publ_author_name
    _publ_author_footnote
    _publ_author_address
    'Balasubramanian Chidambaranathan' .
;
PG and Research Department of Physics, Government Arts College for Men
(Autonomous), Chennai 600 035, Tamil Nadu,
India
;
    'Settu Sivaraj' .
;
PG and Research Department of Physics, Government Arts College for Men
(Autonomous), Chennai 600 035, Tamil Nadu,
India
;
    'Shanmugam Selvakumar' .
;
PG and Research Department of Physics, Government Arts College for Men
(Autonomous), Chennai 600 035, Tamil Nadu,
India
;
_publ_section_synopsis
;
The title compound was synthesized <i>via</i> slow evaporation of an aqueous
solution of picric acid with the substituted morpholine base and crystallized
with one cation (C~6~H~15~N~2~O)^+^, one anion (C~6~H~2~N~3~O~7~)^-^ and a
water molecule in the asymmetric unit. The morpholine ring in the cation
adopts a chair conformation. The structure is stabilized by C--H...O,
O---H...O, O---H...N and N---H...O hydrogen-bonding interactions and \p--\p
stacking. The intermolecular interactions of the synthesized compound were
quantified by Hirshfeld surface analysis.
;
_chemical_name_systematic
;
2-(Morpholin-4-yl)ethan-1-aminium 2,4,6-trinitrobenzen-1-olate monohydrate
;
_chemical_name_common
;
2-(Morpholino)ethylammonium picrate monohydrate
;
_chemical_formula_moiety     'C6 H15 N2 O1 +, C6 H2 N3 O7, H2 O1'
_chemical_formula_sum     'C12 H19 N5 O9'
_chemical_formula_iupac     'C6 H15 N2 O1 +, C6 H2 N3 O7, H2 O1'
_chemical_formula_weight     377.32
_chemical_melting_point     ?
_space_group_crystal_system     triclinic
_space_group_name_H-M_alt     'P -1'
_space_group_name_Hall     '-P 1'
loop_
    _space_group_symop_operation_xyz
    'x, y, z'
    '-x, -y, -z'
_cell_length_a     6.938(3)
_cell_length_b     11.583(5)
_cell_length_c     12.077(5)
_cell_angle_alpha     114.362(13)
_cell_angle_beta     94.261(14)
_cell_angle_gamma     103.841(15)
_cell_volume     841.8(6)
_cell_formula_units_Z     2
_cell_measurement_reflns_used     7824
_cell_measurement_theta_min     3.15
_cell_measurement_theta_max     26.22
_cell_measurement_temperature     297(2)
_exptl_crystal_description     block
_exptl_crystal_colour     yellow
_exptl_crystal_size_max     0.404
_exptl_crystal_size_mid     0.380
_exptl_crystal_size_min     0.186
_exptl_crystal_density_diffrn     1.489
_exptl_crystal_density_meas     ?
_exptl_crystal_density_method     ?
_exptl_crystal_F_000     396
_exptl_absorpt_coefficient_mu     0.128
_exptl_absorpt_correction_type     multi-scan
_exptl_absorpt_process_details
;
(SADABS; Bruker 2016)
;
_exptl_absorpt_correction_T_min     0.504
_exptl_absorpt_correction_T_max     0.562
_diffrn_ambient_temperature     297(2)
_diffrn_source     'fine focus sealed tube'
_diffrn_radiation_type     MoK\a
_diffrn_radiation_wavelength     0.71073
_diffrn_measurement_device_type     'Bruker D8 Venture Diffractometer'
_diffrn_measurement_method     '\f and \w scans'
_diffrn_detector_area_resol_mean     ?
_diffrn_reflns_number     19297
_diffrn_reflns_av_R_equivalents     0.0388
_diffrn_reflns_av_unetI/netI     0.0256
_diffrn_reflns_theta_min     3.084
_diffrn_reflns_theta_max     26.414
_diffrn_reflns_theta_full     25.242
_diffrn_measured_fraction_theta_max     0.978
_diffrn_measured_fraction_theta_full     0.988
_diffrn_reflns_limit_h_min     -8
_diffrn_reflns_limit_h_max     8
_diffrn_reflns_limit_k_min     -14
_diffrn_reflns_limit_k_max     14
_diffrn_reflns_limit_l_min     -15
_diffrn_reflns_limit_l_max     15
_diffrn_standards_number     0
_diffrn_standards_interval_time     0
_diffrn_standards_decay_%     0
_refine_special_details     ?
_reflns_number_total     3378
_reflns_number_gt     2781
_reflns_threshold_expression     'I > 2\s(I)'
_refine_ls_structure_factor_coef     Fsqd
_refine_ls_matrix_type     full
_refine_ls_R_factor_all     0.0519
_refine_ls_R_factor_gt     0.0410
_refine_ls_wR_factor_gt     0.1074
_refine_ls_wR_factor_ref     0.1171
_refine_ls_goodness_of_fit_ref     1.037
_refine_ls_restrained_S_all     1.037
_refine_ls_number_reflns     3378
_refine_ls_number_parameters     250
_refine_ls_number_restraints     5
_refine_ls_hydrogen_treatment     mixed
_refine_ls_weighting_scheme     calc
_refine_ls_weighting_details
              'w=1/[\s^2^(Fo^2^)+(0.0542P)^2^+0.2721P] where P=(Fo^2^+2Fc^2^)/3'
_atom_sites_solution_hydrogens     mixed
_atom_sites_solution_primary     ?
_atom_sites_solution_secondary     ?
_refine_ls_shift/su_max     0.000
_refine_ls_shift/su_mean     0.000
_refine_diff_density_max     0.250
_refine_diff_density_min     -0.206
_refine_ls_extinction_method     none
_refine_ls_extinction_coef     .
loop_
    _atom_type_symbol
    _atom_type_description
    _atom_type_scat_dispersion_real
    _atom_type_scat_dispersion_imag
    _atom_type_scat_source
    'C' 'C' 0.0033 0.0016
                         'International Tables Vol C Tables 4.2.6.8 and 6.1.1.4'
    'H' 'H' 0.0000 0.0000
                         'International Tables Vol C Tables 4.2.6.8 and 6.1.1.4'
    'N' 'N' 0.0061 0.0033
                         'International Tables Vol C Tables 4.2.6.8 and 6.1.1.4'
    'O' 'O' 0.0106 0.0060
                         'International Tables Vol C Tables 4.2.6.8 and 6.1.1.4'
_computing_data_collection
;
APEX3 (Bruker, 2016)
;
_computing_cell_refinement
;
APEX3/SAINT (Bruker, 2016)
;
_computing_data_reduction
;
SAINT/XPREP (Bruker, 2016)
;
_computing_structure_solution
;
<i>SHELXT2018/2</i> (Sheldrick, 2015a)
;
_computing_structure_refinement
;
<i>SHELXL2018/3</i> (Sheldrick, 2015b)
;
_computing_molecular_graphics
;
ORTEP-3 for Windows (Farrugia, 2012) and Mercury (Macrae <i>et al.</i>,
2020)
;
_computing_publication_material
;
<i>SHELXL2018/2</i> (Sheldrick, 2015b)
;
loop_
    _atom_site_type_symbol
    _atom_site_label
    _atom_site_fract_x
    _atom_site_fract_y
    _atom_site_fract_z
    _atom_site_U_iso_or_equiv
    _atom_site_adp_type
    _atom_site_calc_flag
    _atom_site_occupancy
    _atom_site_disorder_assembly
    _atom_site_disorder_group
    C C1 0.6187(2) 0.30558(14) 0.82290(13) 0.0335(3) Uani d 1 . .
    C C2 0.6867(2) 0.43310(15) 0.82356(13) 0.0349(3) Uani d 1 . .
    C C3 0.7623(2) 0.55224(14) 0.92800(13) 0.0355(3) Uani d 1 . .
    H H3 0.802400 0.631735 0.922088 0.043 Uiso calc 1 . .
    C C4 0.7771(2) 0.55051(14) 1.04247(13) 0.0336(3) Uani d 1 . .
    C C5 0.7107(2) 0.43331(15) 1.05278(13) 0.0360(3) Uani d 1 . .
    H H5 0.716562 0.434004 1.130246 0.043 Uiso calc 1 . .
    C C6 0.6359(2) 0.31567(14) 0.94612(14) 0.0359(3) Uani d 1 . .
    C C7 0.0106(3) 0.30407(19) 0.38759(18) 0.0542(5) Uani d 1 . .
    H H7A 0.121632 0.382644 0.406388 0.065 Uiso calc 1 . .
    H H7B -0.037972 0.314606 0.463429 0.065 Uiso calc 1 . .
    C C8 -0.1579(4) 0.2906(3) 0.2924(2) 0.0739(6) Uani d 1 . .
    H H8A -0.272185 0.215447 0.277962 0.089 Uiso calc 1 . .
    H H8B -0.201836 0.369717 0.324210 0.089 Uiso calc 1 . .
    C C9 -0.0362(3) 0.1539(2) 0.13116(18) 0.0581(5) Uani d 1 . .
    H H9A 0.003134 0.139093 0.052136 0.070 Uiso calc 1 . .
    H H9B -0.150414 0.078921 0.117385 0.070 Uiso calc 1 . .
    C C10 0.1378(3) 0.16274(16) 0.21970(14) 0.0432(4) Uani d 1 . .
    H H10A 0.174467 0.080947 0.185378 0.052 Uiso calc 1 . .
    H H10B 0.254271 0.234838 0.230153 0.052 Uiso calc 1 . .
    C C11 0.2592(3) 0.20986(16) 0.43386(14) 0.0425(4) Uani d 1 . .
    H H11A 0.214563 0.221718 0.511030 0.051 Uiso calc 1 . .
    H H11B 0.358912 0.292112 0.449159 0.051 Uiso calc 1 . .
    C C12 0.3601(2) 0.10098(17) 0.39727(15) 0.0438(4) Uani d 1 . .
    H H12A 0.408246 0.090738 0.321368 0.053 Uiso calc 1 . .
    H H12B 0.477074 0.128043 0.461345 0.053 Uiso calc 1 . .
    N N1 0.5579(2) 0.19374(14) 0.95933(14) 0.0490(4) Uani d 1 . .
    N N2 0.8605(2) 0.67574(14) 1.15356(12) 0.0428(3) Uani d 1 . .
    N N3 0.6630(2) 0.43738(14) 0.70341(12) 0.0476(4) Uani d 1 . .
    N N4 0.08400(19) 0.18564(12) 0.34122(11) 0.0370(3) Uani d 1 . .
    N N5 0.2271(2) -0.02941(14) 0.37799(13) 0.0420(3) Uani d 1 . .
    H H5C 0.206(3) -0.0270(19) 0.4503(15) 0.050 Uiso d 1 . .
    H H5A 0.291(3) -0.0899(17) 0.3458(17) 0.050 Uiso d 1 . .
    H H5B 0.117(2) -0.0515(19) 0.3291(16) 0.050 Uiso d 1 . .
    O O1 0.54301(17) 0.19894(10) 0.72393(10) 0.0447(3) Uani d 1 . .
    O O2 0.5959(3) 0.09346(14) 0.88953(15) 0.0832(5) Uani d 1 . .
    O O3 0.4599(2) 0.19858(15) 1.03953(15) 0.0684(4) Uani d 1 . .
    O O4 0.8730(3) 0.67488(14) 1.25430(11) 0.0688(4) Uani d 1 . .
    O O5 0.9152(2) 0.77882(12) 1.14134(12) 0.0644(4) Uani d 1 . .
    O O6 0.5699(3) 0.50981(15) 0.69044(13) 0.0705(4) Uani d 1 . .
    O O7 0.7341(3) 0.36689(18) 0.62204(13) 0.0786(5) Uani d 1 . .
    O O8 -0.0951(2) 0.27241(15) 0.17867(14) 0.0665(4) Uani d 1 . .
    O O9 0.19445(19) -0.00465(13) 0.61101(11) 0.0519(3) Uani d 1 . .
    H H9D 0.137(3) -0.055(2) 0.640(2) 0.078 Uiso d 1 . .
    H H9C 0.293(3) 0.055(2) 0.661(2) 0.078 Uiso d 1 . .
loop_
    _atom_site_aniso_label
    _atom_site_aniso_U_11
    _atom_site_aniso_U_22
    _atom_site_aniso_U_33
    _atom_site_aniso_U_12
    _atom_site_aniso_U_13
    _atom_site_aniso_U_23
    C1 0.0244(7) 0.0322(7) 0.0346(7) 0.0087(5) 0.0061(5) 0.0060(6)
    C2 0.0309(7) 0.0369(8) 0.0294(7) 0.0056(6) 0.0067(5) 0.0100(6)
    C3 0.0317(7) 0.0308(7) 0.0358(7) 0.0044(6) 0.0063(6) 0.0098(6)
    C4 0.0277(7) 0.0330(7) 0.0290(7) 0.0096(6) 0.0031(5) 0.0036(6)
    C5 0.0344(7) 0.0420(8) 0.0321(7) 0.0170(6) 0.0075(6) 0.0136(6)
    C6 0.0332(7) 0.0331(7) 0.0411(8) 0.0128(6) 0.0086(6) 0.0144(6)
    C7 0.0680(12) 0.0527(10) 0.0598(11) 0.0313(9) 0.0337(9) 0.0311(9)
    C8 0.0679(13) 0.0920(17) 0.1018(18) 0.0464(13) 0.0368(13) 0.0651(15)
    C9 0.0679(12) 0.0549(11) 0.0506(10) 0.0109(9) 0.0020(9) 0.0282(9)
    C10 0.0536(10) 0.0408(8) 0.0351(8) 0.0137(7) 0.0126(7) 0.0163(7)
    C11 0.0480(9) 0.0355(8) 0.0338(7) 0.0058(7) 0.0037(6) 0.0102(6)
    C12 0.0360(8) 0.0482(9) 0.0415(8) 0.0089(7) 0.0031(6) 0.0174(7)
    N1 0.0560(9) 0.0392(8) 0.0507(8) 0.0138(6) 0.0090(7) 0.0195(6)
    N2 0.0392(7) 0.0411(8) 0.0327(7) 0.0122(6) 0.0005(5) 0.0028(6)
    N3 0.0478(8) 0.0444(8) 0.0316(7) -0.0044(6) 0.0051(6) 0.0092(6)
    N4 0.0404(7) 0.0353(7) 0.0366(6) 0.0106(5) 0.0110(5) 0.0170(5)
    N5 0.0398(7) 0.0380(7) 0.0397(7) 0.0140(6) 0.0005(6) 0.0091(6)
    O1 0.0401(6) 0.0337(6) 0.0401(6) 0.0054(5) 0.0035(5) 0.0012(5)
    O2 0.1348(15) 0.0412(8) 0.0806(11) 0.0375(9) 0.0376(10) 0.0248(7)
    O3 0.0757(10) 0.0671(9) 0.0775(10) 0.0192(7) 0.0320(8) 0.0447(8)
    O4 0.0949(11) 0.0606(9) 0.0300(6) 0.0171(8) -0.0013(6) 0.0059(6)
    O5 0.0817(10) 0.0347(7) 0.0472(7) -0.0018(6) -0.0032(6) 0.0034(5)
    O6 0.0939(11) 0.0636(9) 0.0541(8) 0.0165(8) -0.0004(7) 0.0324(7)
    O7 0.0844(11) 0.0975(12) 0.0404(7) 0.0240(9) 0.0276(7) 0.0171(7)
    O8 0.0720(9) 0.0768(10) 0.0768(9) 0.0316(8) 0.0178(7) 0.0532(8)
    O9 0.0455(7) 0.0502(7) 0.0456(7) -0.0059(5) 0.0019(5) 0.0199(6)
_geom_special_details
;
 All esds (except the esd in the dihedral angle between two l.s. planes)
 are estimated using the full covariance matrix.  The cell esds are taken
 into account individually in the estimation of esds in distances, angles
 and torsion angles; correlations between esds in cell parameters are only
 used when they are defined by crystal symmetry.  An approximate (isotropic)
 treatment of cell esds is used for estimating esds involving l.s. planes.
;
loop_
    _geom_bond_atom_site_label_1
    _geom_bond_atom_site_label_2
    _geom_bond_site_symmetry_2
    _geom_bond_distance
    _geom_bond_publ_flag
    C1 O1 . 1.2683(18) ?
    C1 C2 . 1.435(2) ?
    C1 C6 . 1.437(2) ?
    C2 C3 . 1.375(2) ?
    C2 N3 . 1.471(2) ?
    C3 C4 . 1.387(2) ?
    C3 H3 . 0.9300 ?
    C4 C5 . 1.385(2) ?
    C4 N2 . 1.4547(19) ?
    C5 C6 . 1.378(2) ?
    C5 H5 . 0.9300 ?
    C6 N1 . 1.465(2) ?
    C7 N4 . 1.482(2) ?
    C7 C8 . 1.509(3) ?
    C7 H7A . 0.9700 ?
    C7 H7B . 0.9700 ?
    C8 O8 . 1.420(3) ?
    C8 H8A . 0.9700 ?
    C8 H8B . 0.9700 ?
    C9 O8 . 1.426(3) ?
    C9 C10 . 1.507(3) ?
    C9 H9A . 0.9700 ?
    C9 H9B . 0.9700 ?
    C10 N4 . 1.4736(19) ?
    C10 H10A . 0.9700 ?
    C10 H10B . 0.9700 ?
    C11 N4 . 1.477(2) ?
    C11 C12 . 1.511(2) ?
    C11 H11A . 0.9700 ?
    C11 H11B . 0.9700 ?
    C12 N5 . 1.482(2) ?
    C12 H12A . 0.9700 ?
    C12 H12B . 0.9700 ?
    N1 O3 . 1.214(2) ?
    N1 O2 . 1.225(2) ?
    N2 O4 . 1.2175(19) ?
    N2 O5 . 1.236(2) ?
    N3 O7 . 1.216(2) ?
    N3 O6 . 1.224(2) ?
    N5 H5C . 0.887(15) ?
    N5 H5A . 0.889(15) ?
    N5 H5B . 0.845(15) ?
    O9 H9D . 0.836(16) ?
    O9 H9C . 0.821(17) ?
loop_
    _geom_angle_atom_site_label_1
    _geom_angle_atom_site_label_2
    _geom_angle_atom_site_label_3
    _geom_angle_site_symmetry_1
    _geom_angle_site_symmetry_3
    _geom_angle
    _geom_angle_publ_flag
    O1 C1 C2 . . 122.65(14) ?
    O1 C1 C6 . . 125.22(14) ?
    C2 C1 C6 . . 112.03(12) ?
    C3 C2 C1 . . 125.19(14) ?
    C3 C2 N3 . . 117.32(14) ?
    C1 C2 N3 . . 117.40(13) ?
    C2 C3 C4 . . 118.10(14) ?
    C2 C3 H3 . . 120.9 ?
    C4 C3 H3 . . 120.9 ?
    C5 C4 C3 . . 121.52(13) ?
    C5 C4 N2 . . 119.86(14) ?
    C3 C4 N2 . . 118.61(14) ?
    C6 C5 C4 . . 118.77(14) ?
    C6 C5 H5 . . 120.6 ?
    C4 C5 H5 . . 120.6 ?
    C5 C6 C1 . . 124.34(14) ?
    C5 C6 N1 . . 117.80(14) ?
    C1 C6 N1 . . 117.76(13) ?
    N4 C7 C8 . . 110.78(17) ?
    N4 C7 H7A . . 109.5 ?
    C8 C7 H7A . . 109.5 ?
    N4 C7 H7B . . 109.5 ?
    C8 C7 H7B . . 109.5 ?
    H7A C7 H7B . . 108.1 ?
    O8 C8 C7 . . 111.62(16) ?
    O8 C8 H8A . . 109.3 ?
    C7 C8 H8A . . 109.3 ?
    O8 C8 H8B . . 109.3 ?
    C7 C8 H8B . . 109.3 ?
    H8A C8 H8B . . 108.0 ?
    O8 C9 C10 . . 111.11(16) ?
    O8 C9 H9A . . 109.4 ?
    C10 C9 H9A . . 109.4 ?
    O8 C9 H9B . . 109.4 ?
    C10 C9 H9B . . 109.4 ?
    H9A C9 H9B . . 108.0 ?
    N4 C10 C9 . . 111.04(14) ?
    N4 C10 H10A . . 109.4 ?
    C9 C10 H10A . . 109.4 ?
    N4 C10 H10B . . 109.4 ?
    C9 C10 H10B . . 109.4 ?
    H10A C10 H10B . . 108.0 ?
    N4 C11 C12 . . 114.81(13) ?
    N4 C11 H11A . . 108.6 ?
    C12 C11 H11A . . 108.6 ?
    N4 C11 H11B . . 108.6 ?
    C12 C11 H11B . . 108.6 ?
    H11A C11 H11B . . 107.5 ?
    N5 C12 C11 . . 114.31(14) ?
    N5 C12 H12A . . 108.7 ?
    C11 C12 H12A . . 108.7 ?
    N5 C12 H12B . . 108.7 ?
    C11 C12 H12B . . 108.7 ?
    H12A C12 H12B . . 107.6 ?
    O3 N1 O2 . . 123.96(16) ?
    O3 N1 C6 . . 117.76(14) ?
    O2 N1 C6 . . 118.28(15) ?
    O4 N2 O5 . . 122.81(14) ?
    O4 N2 C4 . . 118.89(15) ?
    O5 N2 C4 . . 118.30(14) ?
    O7 N3 O6 . . 123.84(16) ?
    O7 N3 C2 . . 117.99(17) ?
    O6 N3 C2 . . 118.16(14) ?
    C10 N4 C11 . . 112.03(13) ?
    C10 N4 C7 . . 108.96(12) ?
    C11 N4 C7 . . 108.03(13) ?
    C12 N5 H5C . . 109.9(13) ?
    C12 N5 H5A . . 108.4(13) ?
    H5C N5 H5A . . 106.8(17) ?
    C12 N5 H5B . . 111.1(13) ?
    H5C N5 H5B . . 111.2(18) ?
    H5A N5 H5B . . 109.2(18) ?
    C8 O8 C9 . . 108.77(14) ?
    H9D O9 H9C . . 112(2) ?
loop_
    _geom_torsion_atom_site_label_1
    _geom_torsion_atom_site_label_2
    _geom_torsion_atom_site_label_3
    _geom_torsion_atom_site_label_4
    _geom_torsion_site_symmetry_1
    _geom_torsion_site_symmetry_2
    _geom_torsion_site_symmetry_3
    _geom_torsion_site_symmetry_4
    _geom_torsion
    _geom_torsion_publ_flag
    O1 C1 C2 C3 . . . . 177.25(14) ?
    C6 C1 C2 C3 . . . . 0.8(2) ?
    O1 C1 C2 N3 . . . . 0.9(2) ?
    C6 C1 C2 N3 . . . . -175.60(12) ?
    C1 C2 C3 C4 . . . . 0.8(2) ?
    N3 C2 C3 C4 . . . . 177.14(13) ?
    C2 C3 C4 C5 . . . . -2.5(2) ?
    C2 C3 C4 N2 . . . . 178.84(12) ?
    C3 C4 C5 C6 . . . . 2.6(2) ?
    N2 C4 C5 C6 . . . . -178.78(13) ?
    C4 C5 C6 C1 . . . . -0.9(2) ?
    C4 C5 C6 N1 . . . . -177.21(13) ?
    O1 C1 C6 C5 . . . . -177.07(14) ?
    C2 C1 C6 C5 . . . . -0.7(2) ?
    O1 C1 C6 N1 . . . . -0.8(2) ?
    C2 C1 C6 N1 . . . . 175.61(13) ?
    N4 C7 C8 O8 . . . . -58.1(2) ?
    O8 C9 C10 N4 . . . . 58.90(19) ?
    N4 C11 C12 N5 . . . . -61.64(18) ?
    C5 C6 N1 O3 . . . . 40.0(2) ?
    C1 C6 N1 O3 . . . . -136.51(16) ?
    C5 C6 N1 O2 . . . . -139.62(17) ?
    C1 C6 N1 O2 . . . . 43.8(2) ?
    C5 C4 N2 O4 . . . . 1.0(2) ?
    C3 C4 N2 O4 . . . . 179.69(15) ?
    C5 C4 N2 O5 . . . . -178.77(14) ?
    C3 C4 N2 O5 . . . . -0.1(2) ?
    C3 C2 N3 O7 . . . . 129.37(17) ?
    C1 C2 N3 O7 . . . . -54.0(2) ?
    C3 C2 N3 O6 . . . . -51.9(2) ?
    C1 C2 N3 O6 . . . . 124.75(16) ?
    C9 C10 N4 C11 . . . . -173.52(13) ?
    C9 C10 N4 C7 . . . . -54.04(18) ?
    C12 C11 N4 C10 . . . . -56.71(17) ?
    C12 C11 N4 C7 . . . . -176.74(13) ?
    C8 C7 N4 C10 . . . . 53.41(19) ?
    C8 C7 N4 C11 . . . . 175.35(14) ?
    C7 C8 O8 C9 . . . . 60.6(2) ?
    C10 C9 O8 C8 . . . . -60.8(2) ?
loop_
    _geom_hbond_atom_site_label_D
    _geom_hbond_atom_site_label_H
    _geom_hbond_atom_site_label_A
    _geom_hbond_site_symmetry_A
    _geom_hbond_distance_DH
    _geom_hbond_distance_HA
    _geom_hbond_distance_DA
    _geom_hbond_angle_DHA
    _geom_hbond_publ_flag
    C7 H7B O7 1_455 0.97 2.55 3.465(2) 157.8 yes
    C10 H10B O6 2_666 0.97 2.63 3.503(3) 149.9 yes
    C12 H12A O2 2_656 0.97 2.55 3.349(3) 139.3 yes
    N5 H5C O9 . 0.887(15) 1.860(15) 2.741(2) 172.4(19) yes
    N5 H5A O1 2_656 0.889(15) 1.894(15) 2.777(2) 171.7(18) yes
    N5 H5B O5 1_444 0.845(15) 2.345(17) 3.054(2) 141.9(17) yes
    N5 H5B O9 2_556 0.845(15) 2.475(18) 3.048(2) 125.9(16) yes
    O9 H9D N4 2_556 0.836(16) 1.979(18) 2.7722(19) 158(2) yes
    O9 H9C O1 . 0.821(17) 1.935(18) 2.7196(19) 160(2) yes
_shelx_space_group_comment
;
The symmetry employed for this shelxl refinement is uniquely defined
by the following loop, which should always be used as a source of
symmetry information in preference to the above space-group names.
They are only intended as comments.
;
_shelx_estimated_absorpt_T_min     0.950
_shelx_estimated_absorpt_T_max     0.977
_shelx_hkl_file
;
  -1   0   0    0.00    0.80
  -1   0   0    0.70    0.90
   1   0   0   -0.30    0.60
   1   0   0    1.00    1.10
   1   0   0    0.60    1.30
  -2   0   0 1323.07   53.29
  -2   0   0 1286.47   53.39
   2   0   0 1271.87   52.79
   2   0   0 1349.16   53.29
   2   0   0 1265.77   53.19
  -3   0   0  692.43   30.30
  -3   0   0  699.43   30.40
   3   0   0  712.73   30.40
   3   0   0  722.23   29.70
   3   0   0  643.44   30.30
  -4   0   0  172.48   11.80
  -4   0   0  176.48   11.00
   4   0   0  177.68   11.10
   4   0   0  177.68   11.10
   4   0   0  182.98   10.10
  -5   0   0    0.30    4.50
  -5   0   0    2.20    5.20
   5   0   0   11.30    4.90
   5   0   0   11.90    5.50
   5   0   0    4.30    5.20
  -6   0   0   65.99    8.50
   6   0   0   66.19    8.70
   6   0   0   52.39    7.40
   6   0   0   55.49    8.40
  -7   0   0    5.50    6.20
  -7   0   0   16.70    7.20
   7   0   0   20.00    9.70
   7   0   0   17.20    7.10
   7   0   0    6.90    6.70
  -8   0   0    9.80    7.90
  -8   0   0   19.90    8.20
   8   0   0   12.40    7.20
   8   0   0    6.30    6.60
   8  -1   0   46.10    9.00
   8  -1   0    7.00    7.60
  -8   1   0    1.30    7.50
  -8   1   0   19.40    7.70
   7  -1   0  179.58   16.20
   7  -1   0  179.68   13.90
  -7   1   0  172.18   13.80
   6  -1   0   16.60    6.30
   6  -1   0   18.80    6.50
   6  -1   0   33.10    5.20
  -6   1   0   34.30    7.10
   5  -1   0  153.08   11.20
   5  -1   0  175.88   11.60
   5  -1   0  148.99   11.20
   5  -1   0  161.08    9.70
  -5   1   0  162.68   12.50
  -5   1   0  183.18   11.50
   4  -1   0   10.90    4.30
   4  -1   0   20.40    4.40
   4  -1   0   14.60    4.70
   4  -1   0   13.00    3.10
  -4   1   0    4.30    3.90
  -4   1   0   13.70    4.50
  -4   1   0   13.10    4.50
   3  -1   0 1717.93   70.89
   3  -1   0 1722.63   70.19
   3  -1   0 1708.93   71.09
  -3   1   0 1716.13   70.99
  -3   1   0 1813.72   70.49
  -3   1   0 1687.23   70.79
   1  -1   0    4.20    1.30
   1  -1   0    1.80    1.20
  -1   1   0    1.70    0.90
  -1  -1   0  538.05   21.80
  -1  -1   0  488.35   21.80
   1   1   0  547.25   21.90
   1   1   0  491.55   21.90
  -2  -1   0 2366.96   91.19
  -2  -1   0 2223.88   91.09
   2   1   0 2153.58   91.09
   2   1   0 2245.78   91.09
  -3  -1   0 1252.07   54.19
  -3  -1   0 1337.17   54.39
   3   1   0 1266.77   54.59
   3   1   0 1304.87   54.29
   3   1   0 1301.67   53.49
  -4  -1   0   34.80    5.90
  -4  -1   0   30.90    5.50
   4   1   0   26.00    5.60
   4   1   0   29.10    4.50
   4   1   0   26.50    5.60
  -5  -1   0  242.68   14.90
  -5  -1   0  279.97   15.40
   5   1   0  222.68   14.70
   5   1   0  236.78   15.00
   5   1   0  228.08   13.40
  -6  -1   0   -0.90    5.70
  -6  -1   0    3.00    5.80
   6   1   0    5.90    5.80
   6   1   0    7.70    6.10
  -7  -1   0   -1.30    6.00
  -7  -1   0   -3.20    6.30
   7   1   0    5.40    6.70
   7   1   0    4.10    6.50
  -8  -1   0    6.40    7.80
  -8  -1   0    1.90    6.90
   8   1   0   -6.50    6.60
   8  -2   0   31.70   10.00
   8  -2   0   30.90    8.20
  -8   2   0   42.80    8.90
   7  -2   0  117.39   11.60
   7  -2   0  119.49   11.90
  -7   2   0  128.99   12.10
   6  -2   0    2.90    3.80
   6  -2   0    2.70    5.60
   6  -2   0   -4.00    4.50
   6  -2   0    5.00    5.60
  -6   2   0   -3.50    3.60
  -6   2   0   11.20    5.80
   5  -2   0   14.60    5.30
   5  -2   0   11.10    4.90
   5  -2   0   -2.10    4.50
   5  -2   0   17.80    4.00
  -5   2   0    3.90    4.80
  -5   2   0    9.20    4.80
  -5   2   0   15.20    4.30
   4  -2   0 6413.56  270.07
   4  -2   0 6629.94  268.87
   4  -2   0 6637.04  269.77
   4  -2   0 7359.76  270.57
  -4   2   0 6872.41  269.27
  -4   2   0 6548.94  269.77
  -4   2   0 6697.53  269.77
   3  -2   0   72.49    5.10
   3  -2   0   75.49    5.90
   3  -2   0   70.59    5.80
   3  -2   0   74.89    6.10
  -3   2   0   78.49    6.00
  -3   2   0   72.69    5.90
  -3   2   0   70.89    5.20
   1  -2   0  103.09    5.60
   1  -2   0  107.49    5.40
   1  -2   0  100.39    5.20
  -1   2   0   96.89    5.30
  -2  -2   0 3817.52  159.28
  -2  -2   0 3884.31  158.68
  -2  -2   0 4070.79  159.58
   2   2   0 4029.00  159.58
   2   2   0 4028.70  159.88
  -3  -2   0  441.96   21.30
  -3  -2   0  435.76   21.50
   3   2   0  464.45   23.90
   3   2   0  457.25   21.50
  -4  -2   0  124.69    9.60
  -4  -2   0  129.99   10.00
  -4  -2   0  144.59   10.50
   4   2   0  135.19    9.70
   4   2   0  161.78   10.90
   4   2   0  137.89   10.70
  -5  -2   0 1141.09   51.89
  -5  -2   0 1156.68   51.99
  -5  -2   0 1205.68   51.49
   5   2   0 1188.68   52.29
   5   2   0 1179.68   50.49
   5   2   0 1164.18   51.99
  -6  -2   0   24.40    6.90
  -6  -2   0   32.10    7.80
   6   2   0   27.60    7.70
   6   2   0   32.90    7.80
  -7  -2   0   14.60    7.70
  -7  -2   0   26.80    8.10
   7   2   0   28.50    7.70
   7   2   0   26.10    8.30
   8  -3   0    6.60    6.70
   8  -3   0   19.30    7.60
  -8   3   0    5.60    7.00
   7  -3   0   70.99    9.70
   7  -3   0   63.89    9.20
  -7   3   0   76.89   10.10
   6  -3   0  733.83   34.80
   6  -3   0  719.33   32.80
   6  -3   0  743.93   34.50
  -6   3   0  698.43   33.30
  -6   3   0  754.12   34.30
   5  -3   0  232.68   14.30
   5  -3   0  248.18   14.20
   5  -3   0  240.98   14.60
   5  -3   0  236.88   14.50
  -5   3   0  238.78   14.00
  -5   3   0  239.28   13.50
  -5   3   0  248.08   14.30
   4  -3   0 3966.80  157.38
   4  -3   0 3986.70  157.48
   4  -3   0 3997.70  156.68
   4  -3   0 3951.30  157.88
  -4   3   0 3662.83  156.68
  -4   3   0 3736.73  157.28
  -4   3   0 3941.81  157.38
   3  -3   0  301.97   14.20
   3  -3   0  249.08   13.80
  -3   3   0  287.57   14.00
  -3   3   0  282.07   13.60
  -3   3   0  283.37   14.10
   2  -3   0 4247.88  170.28
   2  -3   0 4290.47  170.58
   2  -3   0 4237.98  170.28
   2  -3   0 4433.66  170.68
  -2   3   0 4076.69  170.38
  -2   3   0 4263.47  170.48
   1  -3   0 1399.76   55.09
   1  -3   0 1396.46   55.59
   1  -3   0 1342.97   55.39
   1  -3   0 1365.36   55.49
  -1   3   0 1370.16   54.99
  -1   3   0 1302.67   54.99
  -1   3   0 1356.86   55.49
  -1   3   0 1331.67   55.59
   0  -3   0  847.62   34.20
   0  -3   0  846.92   34.20
   0   3   0  800.62   32.70
   0   3   0  753.22   33.40
   0   3   0  830.72   34.20
   0   3   0  796.72   34.10
   0   3   0  822.82   33.30
  -2  -3   0 4215.58  174.78
  -2  -3   0 4525.25  176.18
  -2  -3   0 4413.96  176.18
   2   3   0 4427.16  176.28
   2   3   0 4285.77  176.08
  -3  -3   0  309.17   15.40
  -3  -3   0  317.07   16.60
  -3  -3   0  301.07   16.60
   3   3   0  322.97   16.70
   3   3   0  318.77   16.90
  -4  -3   0   69.49    8.40
  -4  -3   0   77.69    8.50
  -4  -3   0   73.69    7.50
   4   3   0   78.59    8.30
   4   3   0   72.89    8.90
  -5  -3   0  272.17   16.90
  -5  -3   0  273.17   16.70
  -5  -3   0  283.17   16.20
   5   3   0  251.67   16.70
   5   3   0  278.17   17.50
  -6  -3   0    5.90    6.00
  -6  -3   0   -8.60    5.20
  -6  -3   0    0.20    5.30
   6   3   0   -1.00    6.60
   6   3   0    6.90    6.40
  -7  -3   0   -5.50    6.50
  -7  -3   0    6.40    6.60
   7   3   0   18.30    7.50
   7   3   0   23.80    9.00
   8  -4   0   24.40    7.70
   8  -4   0   15.20    7.40
  -8   4   0   18.80    7.40
  -8   4   0   25.70    4.60
   7  -4   0  330.97   20.30
   7  -4   0  340.17   20.20
  -7   4   0  353.66   20.00
  -7   4   0  325.07   18.70
   6  -4   0 1229.88   55.69
   6  -4   0 1195.38   55.29
   6  -4   0 1307.47   55.49
  -6   4   0 1286.97   54.39
  -6   4   0 1272.97   55.29
   5  -4   0   21.90    5.80
   5  -4   0   31.60    5.90
   5  -4   0   34.40    6.00
  -5   4   0   34.70    6.20
  -5   4   0   34.40    5.90
  -5   4   0   23.50    5.10
   4  -4   0  857.81   39.10
   4  -4   0  944.91   39.50
   4  -4   0  889.31   39.20
  -4   4   0  944.81   39.30
  -4   4   0  845.52   38.60
  -4   4   0  914.21   41.30
   3  -4   0 1337.47   56.89
   3  -4   0 1350.66   56.59
   3  -4   0 1345.17   56.79
   3  -4   0 1476.15   57.29
  -3   4   0 1276.17   56.49
  -3   4   0 1406.86   56.99
  -3   4   0 1313.97   56.69
  -3   4   0 1396.36   56.89
   2  -4   0 1364.56   58.99
   2  -4   0 1522.65   58.79
   2  -4   0 1466.15   58.59
   2  -4   0 1479.55   59.49
  -2   4   0 1447.76   59.19
  -2   4   0 1290.27   58.79
  -2   4   0 1444.36   58.79
   1  -4   0 1190.78   46.90
   1  -4   0 1169.48   46.60
   1  -4   0 1187.48   47.80
   1  -4   0 1187.98   47.70
  -1   4   0 1011.90   46.60
  -1   4   0 1177.28   47.60
  -1   4   0 1099.69   47.50
  -1   4   0 1123.59   46.80
   0  -4   0 1375.56   59.59
   0  -4   0 1457.25   59.59
   0   4   0 1413.76   58.69
   0   4   0 1501.45   58.59
   0   4   0 1524.85   59.89
   0   4   0 1433.06   59.59
   0   4   0 1388.96   57.69
  -1  -4   0 1608.54   65.29
  -1  -4   0 1553.04   64.99
  -1  -4   0 1556.64   62.99
   1   4   0 1523.35   65.09
   1   4   0 1594.84   65.09
  -2  -4   0  649.34   29.10
  -2  -4   0  684.93   31.10
  -2  -4   0  706.03   31.30
   2   4   0  717.13   33.10
   2   4   0  706.23   31.10
  -3  -4   0  700.03   31.90
  -3  -4   0  803.72   34.20
  -3  -4   0  743.93   33.70
   3   4   0  750.32   37.40
   3   4   0  683.03   33.70
  -4  -4   0    5.00    5.90
  -4  -4   0    2.00    4.30
  -4  -4   0   -1.60    4.90
   4   4   0   -1.90    4.90
   4   4   0    2.20    5.40
  -5  -4   0  277.97   18.20
  -5  -4   0  296.27   16.60
  -5  -4   0  260.47   22.80
   5   4   0  286.17   18.00
   5   4   0  281.67   18.40
  -6  -4   0   99.89   10.80
  -6  -4   0  116.79   12.40
   6   4   0  137.79   13.10
   6   4   0  107.09   12.40
  -7  -4   0  378.66   22.40
  -7  -4   0  400.16   28.40
   7   4   0  381.76   24.30
   8  -5   0  269.27   18.20
   8  -5   0  293.37   18.50
  -8   5   0  261.67   16.30
  -8   5   0  273.27   17.80
  -8   5   0  247.38   11.70
  -8   5   0  249.48   12.20
   7  -5   0   11.40    6.10
   7  -5   0   23.60    7.30
   7  -5   0   10.50    6.20
  -7   5   0   15.90    2.10
  -7   5   0   13.10    2.30
  -7   5   0   20.70    7.30
  -7   5   0   10.90    5.80
   6  -5   0   27.20    6.70
   6  -5   0   15.30    5.90
   6  -5   0   24.60    6.80
  -6   5   0   34.50    7.20
  -6   5   0   21.40    5.70
   5  -5   0   23.30    5.90
   5  -5   0   15.60    5.40
   5  -5   0   20.30    5.60
  -5   5   0   15.60    4.90
  -5   5   0   20.10    5.60
  -5   5   0   17.60    5.70
   4  -5   0 1880.41   76.19
   4  -5   0 1767.02   76.09
   4  -5   0 1785.72   76.39
   4  -5   0 1802.42   76.39
  -4   5   0 1824.52   75.99
  -4   5   0 1781.32   76.29
  -4   5   0 1981.40   76.69
   3  -5   0 2773.62  115.19
   3  -5   0 2999.80  115.49
   3  -5   0 2733.53  114.69
   3  -5   0 2913.11  114.69
  -3   5   0 2818.32  114.99
  -3   5   0 2812.02  115.19
  -3   5   0 2765.82  114.99
  -3   5   0 2814.22  115.19
   2  -5   0 2449.25   97.09
   2  -5   0 2402.76   96.09
   2  -5   0 2406.36   96.29
   2  -5   0 2253.87   96.99
  -2   5   0 2296.27   96.79
  -2   5   0 2490.65   96.39
  -2   5   0 2329.67   96.99
   1  -5   0  938.01   39.90
   1  -5   0  940.21   38.50
   1  -5   0  938.61   39.80
   1  -5   0  883.51   38.70
  -1   5   0  922.91   38.60
  -1   5   0  924.01   39.90
  -1   5   0  922.41   39.80
  -1   5   0  975.10   38.90
   0  -5   0  463.55   21.50
   0  -5   0  429.76   21.20
   0   5   0  429.96   20.10
   0   5   0  422.06   19.90
   0   5   0  480.45   18.90
   0   5   0  449.36   21.40
   0   5   0  525.95   21.80
  -1  -5   0  342.27   17.60
  -1  -5   0  343.57   17.20
   1   5   0  343.37   17.10
   1   5   0  311.57   15.90
   1   5   0  342.67   17.50
  -2  -5   0   -4.70    4.50
  -2  -5   0    6.50    4.70
  -2  -5   0    1.60    2.50
   2   5   0    2.90    4.90
   2   5   0   -0.90    4.00
  -3  -5   0  142.99   10.90
  -3  -5   0  124.49   11.00
  -3  -5   0  141.59    8.70
   3   5   0  120.89   10.70
   3   5   0  128.19   10.60
  -4  -5   0 1260.47   52.49
  -4  -5   0 1240.88   54.99
  -4  -5   0 1267.07   54.89
   4   5   0 1177.28   54.89
   4   5   0 1195.28   54.59
  -5  -5   0  787.02   37.70
  -5  -5   0  776.72   35.30
  -5  -5   0  778.12   37.40
   5   5   0  741.73   37.20
   5   5   0  745.13   37.90
  -6  -5   0  260.87   18.70
  -6  -5   0  244.68   16.40
   6   5   0  272.17   19.70
   6   5   0  284.57   19.50
   8  -6   0  115.59   12.00
  -8   6   0  112.89   11.90
  -8   6   0  105.89   10.80
   7  -6   0    7.50    7.50
   7  -6   0   -1.20    5.70
   7  -6   0    6.40    5.90
  -7   6   0    3.50    5.20
  -7   6   0    5.70    4.30
  -7   6   0    6.40    6.30
   6  -6   0    3.60    5.40
   6  -6   0    0.70    5.30
   6  -6   0    2.20    5.40
  -6   6   0    1.60    4.60
  -6   6   0   -9.70    4.70
   5  -6   0   60.79    7.90
   5  -6   0   49.80    7.60
   5  -6   0   58.09    7.70
  -5   6   0   44.00    7.00
  -5   6   0   47.70    7.10
  -5   6   0   41.50    6.80
   4  -6   0  963.80   41.70
   4  -6   0  984.60   42.40
   4  -6   0  912.71   42.40
   4  -6   0  919.91   42.60
  -4   6   0  998.00   42.00
  -4   6   0 1009.90   42.40
  -4   6   0  947.71   42.00
  -4   6   0  920.61   42.00
   3  -6   0   30.80    4.80
   3  -6   0   35.20    5.60
   3  -6   0   39.10    4.70
   3  -6   0   32.40    2.00
   3  -6   0   29.50    5.30
   3  -6   0   34.60    2.00
  -3   6   0   35.10    5.30
  -3   6   0   41.10    5.40
  -3   6   0   47.30    6.30
   2  -6   0  766.72   33.20
   2  -6   0  722.23   34.30
   2  -6   0  776.92   33.00
   2  -6   0  831.62   34.50
  -2   6   0  768.42   34.20
  -2   6   0  794.32   33.30
  -2   6   0  756.62   34.20
   1  -6   0  568.04   27.10
   1  -6   0  615.74   27.20
   1  -6   0  580.54   25.70
   1  -6   0  621.94   25.50
  -1   6   0  568.84   27.00
  -1   6   0  617.54   25.80
  -1   6   0  545.75   25.90
  -1   6   0  592.84   27.00
   0  -6   0 1266.47   52.89
   0  -6   0 1162.18   52.39
   0   6   0 1202.58   49.50
   0   6   0 1126.29   50.79
   0   6   0 1290.37   51.19
   0   6   0 1265.17   52.79
   0   6   0 1307.27   52.69
  -1  -6   0  175.18   11.20
  -1  -6   0  178.88   11.60
   1   6   0  165.58   11.40
   1   6   0  162.68    9.70
   1   6   0  171.28   11.20
   1   6   0  157.78    9.80
  -2  -6   0  292.37   16.30
  -2  -6   0  271.87   12.80
  -2  -6   0  272.27   16.40
   2   6   0  281.37   16.50
   2   6   0  264.27   15.90
  -3  -6   0 1646.34   69.19
  -3  -6   0 1593.84   65.99
  -3  -6   0 1576.14   69.29
   3   6   0 1521.35   68.69
   3   6   0 1656.23   69.69
  -4  -6   0  844.52   40.50
  -4  -6   0  879.71   37.30
   4   6   0  801.82   40.30
   4   6   0  841.62   40.10
  -5  -6   0  339.17   20.40
  -5  -6   0  278.37   16.60
   5   6   0  283.97   19.20
   5   6   0  309.57   20.50
  -6  -6   0    4.70    5.60
  -6  -6   0  -11.90    6.70
   6   6   0  -10.00    6.80
   8  -7   0   11.60    7.70
   8  -7   0   23.70    8.30
  -8   7   0    2.90    5.90
  -8   7   0   25.10    7.80
   7  -7   0   53.09    9.10
   7  -7   0   62.69    9.00
   7  -7   0   65.89    9.40
  -7   7   0   68.79    9.30
  -7   7   0   67.49    9.40
   6  -7   0   -1.00    5.40
   6  -7   0    6.70    5.90
   6  -7   0    4.90    5.10
  -6   7   0    8.00    4.90
  -6   7   0    5.50    6.10
   5  -7   0   84.59    8.60
   5  -7   0   89.89    9.90
   5  -7   0   79.39    9.60
  -5   7   0  100.29    9.20
  -5   7   0  100.99    9.90
   4  -7   0    8.00    5.10
   4  -7   0    7.80    4.40
   4  -7   0    2.10    4.00
   4  -7   0    3.00    4.90
  -4   7   0    6.80    4.40
  -4   7   0   -0.20    5.30
  -4   7   0    1.40    4.60
  -4   7   0    7.90    4.40
   3  -7   0  722.13   31.40
   3  -7   0  729.13   32.80
   3  -7   0  720.43   31.70
   3  -7   0  716.43   33.10
  -3   7   0  700.83   31.70
  -3   7   0  744.23   32.90
  -3   7   0  658.83   32.10
   2  -7   0   41.60    4.70
   2  -7   0   39.00    6.20
   2  -7   0   38.20    5.10
   2  -7   0   41.90    6.20
  -2   7   0   40.20    5.40
  -2   7   0   40.60    5.30
  -2   7   0   42.50    6.10
  -2   7   0   38.70    6.10
   1  -7   0 1502.85   63.19
   1  -7   0 1551.24   63.29
   1  -7   0 1438.66   61.29
  -1   7   0 1489.25   63.09
  -1   7   0 1470.65   64.49
  -1   7   0 1422.76   61.09
  -1   7   0 1523.85   61.49
   0  -7   0   24.50    5.70
   0  -7   0   30.70    8.70
   0   7   0   20.30    2.30
   0   7   0   25.60    4.20
   0   7   0   16.40    5.50
   0   7   0   19.30    5.40
   0   7   0   25.20    4.20
  -1  -7   0  263.17   16.00
  -1  -7   0  282.67   16.00
   1   7   0  256.47   16.00
   1   7   0  270.27   14.20
   1   7   0  279.77   15.90
   1   7   0  246.18   13.90
  -2  -7   0 2785.92  117.99
  -2  -7   0 2877.41  117.89
   2   7   0 2848.62  117.79
   2   7   0 2900.71  116.19
   2   7   0 2752.02  118.09
  -3  -7   0  164.88    9.40
  -3  -7   0  167.18   13.60
  -3  -7   0  164.28   13.00
   3   7   0  174.98   13.00
   3   7   0  160.98   13.70
  -4  -7   0    1.90    7.10
  -4  -7   0   -5.90    5.90
  -4  -7   0    3.40    3.80
   4   7   0   -8.10    6.20
   4   7   0   -2.60    6.40
  -5  -7   0   24.00   11.00
  -5  -7   0    3.30    4.50
   5   7   0    8.30    7.30
   8  -8   0   11.80    6.70
   8  -8   0   -9.20    5.40
  -8   8   0    1.30    6.30
  -8   8   0   -0.10    6.30
   7  -8   0   10.30    6.30
   7  -8   0    5.90    6.50
  -7   8   0   -1.50    6.20
   6  -8   0   54.19    9.00
   6  -8   0   49.70    8.00
   6  -8   0   80.69    9.60
  -6   8   0   59.99    8.90
  -6   8   0   44.20    7.50
   5  -8   0    4.00    5.70
   5  -8   0    1.60    5.60
   5  -8   0    8.10    5.00
  -5   8   0    3.60    5.40
  -5   8   0   -1.70    5.40
   4  -8   0   -4.80    3.80
   4  -8   0   -2.00    4.90
   4  -8   0   -6.90    4.70
  -4   8   0   -9.10    4.60
  -4   8   0    9.30    5.10
  -4   8   0    5.80    4.80
  -4   8   0   -2.80    4.20
   3  -8   0   -4.90    3.50
   3  -8   0    3.60    4.90
   3  -8   0    8.70    3.60
  -3   8   0   -0.20    4.20
  -3   8   0    3.20    3.90
  -3   8   0   -0.60    4.50
   2  -8   0  715.43   36.20
   2  -8   0  681.43   29.20
   2  -8   0  671.93   31.40
   2  -8   0  677.23   29.70
  -2   8   0  650.63   31.00
  -2   8   0  665.53   31.20
  -2   8   0  632.74   29.40
  -2   8   0  639.74   29.60
   1  -8   0  421.96   21.30
   1  -8   0  393.36   21.10
   1  -8   0  416.06   19.20
  -1   8   0  398.26   18.80
  -1   8   0  388.66   20.80
  -1   8   0  418.26   21.30
  -1   8   0  376.66   19.00
  -1   8   0  387.96   17.30
   0  -8   0 2954.50  122.89
   0  -8   0 2880.31  122.99
   0   8   0 2940.51  122.79
   0   8   0 2892.81  120.49
   0   8   0 2923.51  122.99
   0   8   0 3048.60  120.99
   0   8   0 3148.19  118.29
  -1  -8   0 1198.18   53.19
  -1  -8   0 1190.28   53.29
   1   8   0 1208.08   50.89
   1   8   0 1170.08   51.09
   1   8   0 1202.38   53.09
   1   8   0 1184.98   53.39
  -2  -8   0  156.68   13.10
  -2  -8   0  150.58   12.20
   2   8   0  151.08   12.40
   2   8   0  143.09   12.70
   2   8   0  139.79   10.90
   2   8   0  153.98   11.00
  -3  -8   0   75.09   10.50
  -3  -8   0   74.99    6.40
  -3  -8   0   76.29    9.80
   3   8   0   77.89    9.90
   3   8   0   70.69    8.70
   3   8   0   88.09   11.20
  -4  -8   0   23.00   10.60
  -4  -8   0   30.10    4.80
   4   8   0   28.80    7.00
   4   8   0   31.40    8.80
   7  -9   0    2.10    5.80
   7  -9   0    3.70    5.90
  -7   9   0   10.60    7.00
  -7   9   0    1.60    5.70
   6  -9   0    1.90    6.20
   6  -9   0    9.90    6.00
   6  -9   0    1.20    8.60
  -6   9   0    5.90    6.50
  -6   9   0   12.00    6.50
   5  -9   0   19.50    6.00
   5  -9   0    7.00    6.10
   5  -9   0   14.20    6.40
  -5   9   0   15.30    6.30
  -5   9   0   10.80    6.30
   4  -9   0   28.80    5.80
   4  -9   0   50.59    7.80
   4  -9   0   46.10    7.60
  -4   9   0   59.99    8.10
  -4   9   0   36.70    6.40
   3  -9   0  303.97   16.40
   3  -9   0  299.97   15.60
   3  -9   0  315.87   18.20
   3  -9   0  309.67   18.30
  -3   9   0  281.97   19.10
  -3   9   0  310.97   16.70
  -3   9   0  313.57   17.90
   2  -9   0 2780.52  118.39
   2  -9   0 2817.62  117.89
   2  -9   0 3016.70  118.89
   2  -9   0 2846.02  116.39
  -2   9   0 2812.42  118.09
  -2   9   0 2784.22  118.29
  -2   9   0 2847.62  116.29
  -2   9   0 2905.31  116.49
   1  -9   0   47.30    7.80
   1  -9   0   24.80    7.10
  -1   9   0   30.90    5.60
  -1   9   0   30.50    7.10
  -1   9   0   27.60    5.30
  -1   9   0   32.70    7.80
  -1   9   0   29.70    3.40
   0  -9   0 1057.19   47.00
   0  -9   0 1010.90   47.10
   0   9   0 1017.60   46.70
   0   9   0 1059.79   47.40
   0   9   0 1025.60   44.40
   0   9   0  995.20   44.00
  -1  -9   0   54.99    9.00
  -1  -9   0   68.19    9.00
   1   9   0   48.80    8.50
   1   9   0   44.90    6.20
   1   9   0   54.99    8.50
   1   9   0   54.99    7.40
  -2  -9   0   12.20    6.70
  -2  -9   0   32.60    7.30
   2   9   0   12.00    5.40
   2   9   0   12.60    6.10
   2   9   0   11.20    5.00
   2   9   0   15.40    7.40
  -3  -9   0   18.40   13.30
   3   9   0   30.20    6.40
   3   9   0   12.00    5.70
   3   9   0   10.00    7.30
  -4  -9   0   39.00    9.10
   4   9   0   16.80    9.00
   4   9   0   21.20    6.30
   7 -10   0    3.70    6.80
   7 -10   0   -5.70    6.30
  -7  10   0   -2.10    5.90
  -7  10   0    5.40    6.40
   6 -10   0   17.00    7.40
   6 -10   0    6.70    5.20
   6 -10   0   18.60    7.20
  -6  10   0   18.10    7.00
  -6  10   0   20.10    7.50
   5 -10   0  125.89   11.90
   5 -10   0  100.89   11.20
   5 -10   0  103.39    9.70
  -5  10   0   99.29   11.10
  -5  10   0  105.09   11.60
  -5  10   0   92.19   10.20
   4 -10   0  213.38   15.30
   4 -10   0  212.68   13.60
   4 -10   0  226.18   15.30
   4 -10   0  204.98    9.50
  -4  10   0  237.88   15.60
  -4  10   0  225.68   14.00
   3 -10   0   27.50    5.60
   3 -10   0   27.00    5.10
   3 -10   0   26.70    7.20
   3 -10   0   38.20    7.90
  -3  10   0   31.20    7.60
  -3  10   0   27.40    5.70
   2 -10   0 1492.45   62.09
   2 -10   0 1303.57   61.19
   2 -10   0 1373.76   58.99
  -2  10   0 1441.46   58.99
  -2  10   0 1359.36   61.39
  -2  10   0 1381.66   58.99
   1 -10   0  516.25   26.60
   1 -10   0  483.75   26.40
  -1  10   0  518.85   27.80
  -1  10   0  529.25   26.80
  -1  10   0  475.25   21.20
  -1  10   0  521.25   23.80
  -1  10   0  462.35   23.20
   0 -10   0  360.96   21.50
   0 -10   0  356.96   21.40
   0  10   0  370.76   18.40
   0  10   0  365.66   21.10
   0  10   0  349.67   21.60
   0  10   0  370.16   18.70
  -1 -10   0  101.19   11.50
  -1 -10   0  103.69   11.40
   1  10   0   79.79   11.00
   1  10   0  100.19    9.00
   1  10   0  110.89   11.50
   1  10   0   95.69    8.60
  -2 -10   0   21.90    7.70
   2  10   0   19.70    5.60
   2  10   0    9.70    5.10
  -3 -10   0   55.89   10.40
   3  10   0   28.70    8.80
   3  10   0   45.10    7.40
   3  10   0   45.40    7.40
   6 -11   0   84.69   10.10
   6 -11   0   99.99   13.70
   6 -11   0   92.09   11.80
  -6  11   0   83.29   10.90
  -6  11   0   97.89   11.50
   5 -11   0   -0.50    6.50
   5 -11   0   13.30    6.80
   5 -11   0    1.70    5.00
  -5  11   0    8.00    6.60
  -5  11   0   10.40    5.50
  -5  11   0   -3.10    6.00
   4 -11   0  473.05   20.90
   4 -11   0  487.55   24.60
   4 -11   0  519.75   27.20
   4 -11   0  528.35   27.50
   4 -11   0  465.75   21.00
  -4  11   0  536.05   27.00
  -4  11   0  485.25   24.90
   3 -11   0   79.59   14.10
   3 -11   0   65.29    9.90
   3 -11   0   72.99    8.00
  -3  11   0   63.29    7.90
  -3  11   0   65.79    9.80
   2 -11   0  100.79   15.60
   2 -11   0   73.29   10.30
  -2  11   0   77.59   10.40
  -2  11   0   69.99    8.00
  -2  11   0   92.09    5.70
   1 -11   0   78.29   10.80
  -1  11   0   50.29    6.60
  -1  11   0   72.29   10.40
  -1  11   0   74.19    7.60
   0 -11   0   22.80    8.20
   0 -11   0   43.30    8.40
   0  11   0   31.50    5.70
   0  11   0   41.70    8.70
   0  11   0   38.50    5.90
  -1 -11   0   28.50    8.40
   1  11   0   29.20   13.20
   1  11   0   20.50    5.50
   1  11   0   22.00    5.80
  -2 -11   0   -5.50    7.20
   2  11   0    1.80    4.90
   2  11   0   -7.60    4.40
   2  11   0    4.00    6.70
   5 -12   0   61.19    8.60
   5 -12   0   50.89    9.70
   5 -12   0   49.20    9.50
  -5  12   0   34.20    8.90
  -5  12   0   49.20    8.20
  -5  12   0   44.40    9.40
   4 -12   0  133.39   13.30
   4 -12   0  129.39   13.30
   4 -12   0  149.39   10.90
   4 -12   0  122.89   10.20
  -4  12   0  105.89   12.40
  -4  12   0  132.79   11.00
   3 -12   0   -2.20    6.10
   3 -12   0   -0.80    5.80
   3 -12   0   -3.30    3.60
  -3  12   0   -3.40    6.20
  -3  12   0   -1.70    4.50
   2 -12   0    9.00    6.80
   2 -12   0   15.10    6.80
  -2  12   0   -0.40    4.30
  -2  12   0    7.20    6.70
  -2  12   0    2.50    2.60
   1 -12   0    8.80    7.10
   1 -12   0    6.80    7.50
  -1  12   0    7.70    7.30
  -1  12   0   13.60    4.60
  -1  12   0   10.10    4.50
   0 -12   0   20.80    8.50
   0  12   0   22.80    5.30
   0  12   0   29.50    8.40
   0  12   0   16.50    5.10
   1  12   0   42.00    6.60
   3 -13   0  117.29   12.90
  -3  13   0  119.49   13.00
  -3  13   0  107.59    9.90
  -3  13   0   89.49    6.80
   2 -13   0    1.00    6.70
  -2  13   0    6.20    4.90
  -2  13   0   -5.70    6.90
  -1  13  -1    1.80    4.70
  -1  13  -1   -1.30    6.90
  -1  13  -1    1.90    4.00
   1 -13   1    5.10    7.10
  -2  13  -1   25.50    6.30
  -2  13  -1   35.70    8.90
  -2  13  -1   29.50    5.40
   2 -13   1   33.00    8.40
   2 -13   1   27.10    8.60
  -3  13  -1   -2.50    2.50
  -3  13  -1   -0.50    4.00
  -3  13  -1    0.10    2.70
  -3  13  -1    6.60    7.40
   3 -13   1  -11.00    6.50
   3 -13   1   10.20    7.50
  -4  13  -1   24.20    7.50
  -4  13  -1   11.00    5.00
   4 -13   1   16.50    7.80
   4 -13   1   20.50    3.20
   4 -13   1   20.10    7.40
   4 -13   1   14.20    5.00
   4 -13   1   21.20    3.40
   1  12  -1    7.60    5.50
   1  12  -1    1.80    3.90
   1  12  -1   -4.90    6.50
  -1 -12   1   -5.30    6.50
   0  12  -1   -3.60    3.30
   0  12  -1    5.30    4.80
   0  12  -1    5.20    7.10
   0 -12   1    1.30    6.10
   0 -12   1   -7.00    6.40
  -1  12  -1  188.08   11.10
  -1  12  -1  176.68   15.00
  -1  12  -1  144.79   11.30
   1 -12   1  177.88   14.40
   1 -12   1  175.78   14.60
  -2  12  -1    1.80    3.90
  -2  12  -1    3.20    6.60
  -2  12  -1   -0.30    4.70
   2 -12   1    6.40    6.50
   2 -12   1   14.50    7.60
  -3  12  -1   66.09    7.90
  -3  12  -1   56.69    9.90
   3 -12   1   68.89    7.40
   3 -12   1   87.79   10.60
   3 -12   1   78.09   10.30
  -4  12  -1  292.17   16.30
  -4  12  -1  277.47   18.00
   4 -12   1  261.67   18.00
   4 -12   1  284.97   15.80
   4 -12   1  262.47   18.50
   4 -12   1  255.57   12.40
  -5  12  -1    4.20    6.30
  -5  12  -1    1.70    6.80
   5 -12   1   -5.80    6.20
   5 -12   1   -1.70    4.10
   5 -12   1    2.10    6.00
  -6  12  -1   36.60    9.00
   6 -12   1   54.79   10.10
   6 -12   1   49.99    7.80
   2  11  -1   22.00    5.10
   2  11  -1    9.20    5.90
   2  11  -1   19.00    8.30
  -2 -11   1   16.10    7.60
   1  11  -1    7.00    7.10
   1  11  -1    2.30    5.00
   1  11  -1    8.60    4.20
  -1 -11   1   -3.10    6.00
  -1 -11   1    7.50    7.30
   0  11  -1   -5.10    6.40
   0  11  -1    4.40    4.50
   0  11  -1   -2.60    3.50
   0 -11   1   -4.30    5.90
  -1  11  -1   92.89    8.70
  -1  11  -1   98.19   11.60
  -1  11  -1  108.19    8.00
   1 -11   1  102.39   11.00
   1 -11   1   94.09   11.50
  -2  11  -1   35.30    6.60
  -2  11  -1   38.30    3.60
  -2  11  -1   34.60    5.20
  -2  11  -1   45.20    8.50
  -2  11  -1   39.00    3.70
   2 -11   1   30.50    7.60
   2 -11   1   45.20    8.20
  -3  11  -1  163.28   11.10
  -3  11  -1  159.18   13.30
   3 -11   1  159.08   13.20
   3 -11   1  161.68   13.30
   3 -11   1  168.68   10.80
  -4  11  -1  142.89   11.80
  -4  11  -1  130.59   12.40
  -4  11  -1  107.19    9.90
   4 -11   1  116.09    6.50
   4 -11   1  128.69   11.70
   4 -11   1  126.99    9.90
   4 -11   1  125.39   12.00
  -5  11  -1   39.30    7.90
  -5  11  -1   13.20    7.10
   5 -11   1   11.30    6.90
   5 -11   1   18.60    5.50
   5 -11   1   15.00    7.10
  -6  11  -1   -5.50    6.10
  -6  11  -1    6.10    6.20
   6 -11   1   -9.10    5.20
   6 -11   1    6.30    6.60
   6 -11   1    1.60    5.60
   3  10  -1   34.00    7.70
   3  10  -1   42.80    6.90
   3  10  -1   10.50    7.70
  -3 -10   1   22.30    8.20
   2  10  -1   46.00    7.50
   2  10  -1   62.89   10.20
   2  10  -1   64.59    7.60
  -2 -10   1   47.30    8.70
  -2 -10   1   51.09   12.50
   1  10  -1  453.55   21.60
   1  10  -1  429.26   22.20
   1  10  -1  442.36   24.50
   1  10  -1  449.66   25.10
  -1 -10   1  431.96   24.70
  -1 -10   1  452.75   24.90
   0  10  -1 1017.10   50.39
   0  10  -1 1056.79   46.90
   0  10  -1 1087.19   46.00
   0  10  -1 1032.40   48.30
   0 -10   1 1055.09   48.50
   0 -10   1 1051.49   48.30
  -1  10  -1  861.11   36.90
  -1  10  -1  847.22   39.90
  -1  10  -1  814.92   37.80
   1 -10   1  809.02   39.90
   1 -10   1  921.61   40.50
  -2  10  -1 1666.63   70.09
  -2  10  -1 1741.73   72.09
   2 -10   1 1629.84   71.99
   2 -10   1 1674.43   72.09
   2 -10   1 1619.94   69.09
  -3  10  -1    8.30    5.70
  -3  10  -1   -1.30    4.20
   3 -10   1   11.10    6.10
   3 -10   1    7.10    5.40
   3 -10   1   -6.40    4.20
  -4  10  -1   -3.20    4.80
  -4  10  -1   -8.40    3.80
   4 -10   1    9.30    5.30
   4 -10   1   -1.10    1.50
   4 -10   1    0.80    1.20
   4 -10   1   -2.60    3.80
   4 -10   1    4.70    5.80
  -5  10  -1   -1.50    5.50
  -5  10  -1   -0.70    3.70
  -5  10  -1    1.00    6.00
   5 -10   1    0.30    5.20
   5 -10   1   -9.90    4.00
   5 -10   1   -3.50    5.70
  -6  10  -1    3.70    6.10
  -6  10  -1    8.90    6.00
   6 -10   1   -2.50    5.50
   6 -10   1    9.00    6.20
  -7  10  -1    8.70    6.70
  -7  10  -1    5.20    6.50
   7 -10   1   18.50    7.60
   4   9  -1    0.80    8.10
   4   9  -1   -4.20    5.10
  -4  -9   1   -2.30    7.20
   3   9  -1    0.30    5.70
   3   9  -1   15.60    8.20
   3   9  -1    4.80    4.90
  -3  -9   1    2.00    6.80
  -3  -9   1   13.70    6.90
   2   9  -1   56.39    7.10
   2   9  -1   54.79    9.20
   2   9  -1   62.19    8.00
   2   9  -1   40.10    8.20
  -2  -9   1   59.89    9.50
  -2  -9   1   52.69    8.80
   1   9  -1 1183.58   55.49
   1   9  -1 1375.76   54.49
   1   9  -1 1186.28   55.89
  -1  -9   1 1290.77   56.19
  -1  -9   1 1221.78   55.99
   0   9  -1  747.43   36.50
   0   9  -1  771.02   37.00
   0   9  -1  772.52   34.00
   0   9  -1  775.22   35.00
   0  -9   1  823.02   37.30
   0  -9   1  818.62   37.50
  -1   9  -1   34.00    4.80
  -1   9  -1   36.10    2.60
  -1   9  -1   42.30    7.40
  -1   9  -1   36.20    5.90
  -1   9  -1   36.30    7.20
   1  -9   1   49.00    7.80
   1  -9   1   31.90    7.30
  -2   9  -1  205.38   13.60
  -2   9  -1  227.68   12.20
  -2   9  -1  219.98   14.20
  -2   9  -1  206.18   12.80
   2  -9   1  243.88   15.90
   2  -9   1  221.88   12.00
   2  -9   1  209.88   12.20
   2  -9   1  237.08   14.40
  -3   9  -1   -0.10    3.90
  -3   9  -1    1.20    4.20
  -3   9  -1    1.80    4.50
   3  -9   1    6.90    4.20
   3  -9   1   -2.10    4.80
   3  -9   1   -8.20    3.20
  -4   9  -1  289.07   16.80
  -4   9  -1  284.37   17.20
  -4   9  -1  285.47   15.70
   4  -9   1  252.27   16.30
   4  -9   1  256.37   15.30
   4  -9   1  300.87   17.10
  -5   9  -1    5.10    5.70
  -5   9  -1   -2.40    5.00
   5  -9   1   -6.50    4.20
   5  -9   1   14.80    5.50
   5  -9   1    0.60    5.50
  -6   9  -1   -1.60    5.40
  -6   9  -1   -2.00    4.90
  -6   9  -1   -4.70    5.20
   6  -9   1   -0.10    5.30
   6  -9   1   -3.90    5.50
   6  -9   1   -8.10    6.30
  -7   9  -1   40.60    8.10
  -7   9  -1   24.50    7.60
   7  -9   1   46.30    8.40
   7  -9   1   26.60    7.60
   5   8  -1   65.29   11.20
  -5  -8   1   41.50    9.80
  -5  -8   1   65.09    6.90
   4   8  -1   28.10   11.10
  -4  -8   1   36.80    9.20
  -4  -8   1   27.20    4.40
   3   8  -1   23.80    7.80
   3   8  -1   26.40    5.70
   3   8  -1   19.60    7.30
  -3  -8   1   33.40    3.60
  -3  -8   1   27.70    8.10
  -3  -8   1   24.80    7.50
   2   8  -1 1657.93   75.09
   2   8  -1 1815.82   72.79
   2   8  -1 1743.93   73.49
   2   8  -1 1710.13   74.69
  -2  -8   1 1687.73   74.69
  -2  -8   1 1810.22   75.49
   1   8  -1  414.56   22.50
   1   8  -1  416.86   19.90
   1   8  -1  402.36   20.70
   1   8  -1  436.56   22.40
  -1  -8   1  428.86   22.80
  -1  -8   1  401.86   22.20
   0   8  -1   80.39    8.70
   0   8  -1   69.99    8.40
   0   8  -1   79.89    6.10
   0   8  -1   72.89    7.30
   0  -8   1   62.29    8.40
   0  -8   1   70.69    8.40
  -1   8  -1 3689.73  153.08
  -1   8  -1 3957.90  151.08
  -1   8  -1 3749.22  153.38
  -1   8  -1 3586.34  151.58
   1  -8   1 3638.74  150.98
   1  -8   1 3782.72  153.28
   1  -8   1 3890.31  153.48
  -2   8  -1   41.90    5.30
  -2   8  -1   43.80    6.10
  -2   8  -1   54.79    6.90
  -2   8  -1   49.50    6.90
   2  -8   1   48.70    6.80
   2  -8   1   56.99    7.50
   2  -8   1   41.60    5.20
   2  -8   1   51.29    6.90
  -3   8  -1    8.50    4.20
  -3   8  -1   10.40    4.50
  -3   8  -1   13.60    5.00
   3  -8   1    8.70    4.90
   3  -8   1   14.50    4.10
   3  -8   1   11.70    5.30
   3  -8   1   12.20    4.00
  -4   8  -1  421.56   21.20
  -4   8  -1  412.46   21.80
  -4   8  -1  434.46   21.00
   4  -8   1  390.36   20.30
   4  -8   1  355.86   21.00
   4  -8   1  419.26   21.30
  -5   8  -1  161.48   12.00
  -5   8  -1  175.08   12.60
  -5   8  -1  130.79   10.70
   5  -8   1  150.38   11.40
   5  -8   1  171.58   12.60
   5  -8   1  180.58   14.20
  -6   8  -1  183.08   13.40
  -6   8  -1  168.78   15.20
  -6   8  -1  155.38   13.00
   6  -8   1  194.28   13.60
   6  -8   1  192.08   13.80
   6  -8   1  177.78   13.20
  -7   8  -1   78.39    9.90
  -7   8  -1   59.69    9.00
   7  -8   1   60.99    9.30
   7  -8   1   60.79    9.00
   7  -8   1   74.29    9.70
  -8   8  -1   49.40    8.90
  -8   8  -1   42.10    8.50
   8  -8   1   55.29    9.30
   8  -8   1   49.90    9.10
   5   7  -1  275.67   19.90
  -5  -7   1  295.37   15.90
   4   7  -1 1087.79   49.40
   4   7  -1 1054.99   48.70
  -4  -7   1 1028.60   48.90
  -4  -7   1 1030.10   44.70
  -4  -7   1 1054.59   48.80
   3   7  -1  421.36   23.40
   3   7  -1  469.65   24.40
  -3  -7   1  436.36   23.60
  -3  -7   1  419.56   23.70
   2   7  -1  347.27   20.00
   2   7  -1  347.87   19.50
   2   7  -1  340.47   19.60
  -2  -7   1  354.66   15.10
  -2  -7   1  352.96   20.00
  -2  -7   1  378.36   19.90
   1   7  -1   22.00    5.60
   1   7  -1   29.50    5.20
   1   7  -1   22.40    6.00
   1   7  -1   20.40    3.80
  -1  -7   1   19.60    5.80
  -1  -7   1   22.70    6.10
   0   7  -1   42.70    5.30
   0   7  -1   36.90    6.10
   0   7  -1   40.60    4.50
   0   7  -1   53.69    7.20
   0  -7   1   37.60    6.10
   0  -7   1   48.30    6.50
  -1   7  -1 1362.06   58.99
  -1   7  -1 1511.15   60.29
  -1   7  -1 1461.35   58.29
  -1   7  -1 1406.66   60.09
   1  -7   1 1349.96   58.19
   1  -7   1 1517.75   60.49
   1  -7   1 1347.37   60.19
   1  -7   1 1416.36   58.79
  -2   7  -1   45.00    5.60
  -2   7  -1   43.50    4.80
  -2   7  -1   35.90    5.50
  -2   7  -1   40.00    5.70
   2  -7   1   43.20    5.90
   2  -7   1   35.90    4.70
   2  -7   1   48.40    6.50
   2  -7   1   38.50    4.50
  -3   7  -1  561.84   25.30
  -3   7  -1  550.34   25.80
  -3   7  -1  563.04   26.00
   3  -7   1  542.05   22.90
   3  -7   1  547.95   25.40
   3  -7   1  579.14   25.30
   3  -7   1  579.54   26.30
   3  -7   1  532.05   26.30
  -4   7  -1  165.58   12.30
  -4   7  -1  191.48   12.30
  -4   7  -1  200.08   12.00
   4  -7   1  184.58   12.40
   4  -7   1  188.08   12.20
  -5   7  -1   61.19    8.00
  -5   7  -1   62.69    7.30
  -5   7  -1   49.00    7.50
   5  -7   1   50.59    7.30
   5  -7   1   54.29    7.70
   5  -7   1   57.79    8.00
  -6   7  -1  184.68   13.10
  -6   7  -1  176.18   13.00
   6  -7   1  194.58   13.60
   6  -7   1  178.08   13.00
   6  -7   1  178.58   12.90
  -7   7  -1   14.00    6.40
  -7   7  -1   23.50    6.80
   7  -7   1   24.00    6.70
   7  -7   1   11.40    6.20
   7  -7   1   -0.10    5.70
  -8   7  -1   19.50    7.20
  -8   7  -1    8.90    6.30
   8  -7   1   26.20    7.80
   8  -7   1   11.50    6.80
   6   6  -1   31.30    9.40
  -6  -6   1   36.80    9.40
  -6  -6   1   29.00    6.70
   5   6  -1  237.98   17.40
   5   6  -1  211.18   16.20
  -5  -6   1  225.78   16.90
  -5  -6   1  227.38   16.40
  -5  -6   1  232.98   13.90
   4   6  -1  803.82   38.70
   4   6  -1  845.12   39.60
  -4  -6   1  787.82   35.70
  -4  -6   1  843.22   39.00
  -4  -6   1  819.02   39.10
   3   6  -1  181.68   13.10
   3   6  -1  174.28   13.30
  -3  -6   1  187.78   13.20
  -3  -6   1  179.68   10.00
  -3  -6   1  178.28   13.40
   2   6  -1  196.98   12.60
   2   6  -1  198.38   13.00
  -2  -6   1  190.78   12.90
  -2  -6   1  177.88   12.30
  -2  -6   1  189.48    9.10
   1   6  -1 1394.46   58.49
   1   6  -1 1441.16   60.69
   1   6  -1 1313.27   59.09
  -1  -6   1 1467.35   60.79
  -1  -6   1 1496.75   60.49
   0   6  -1 2326.17   88.99
   0   6  -1 2072.99   86.79
   0   6  -1 1958.90   87.39
   0   6  -1 2132.79   88.59
   0  -6   1 2240.08   88.69
   0  -6   1 2180.68   88.69
  -1   6  -1   17.80    4.00
  -1   6  -1   12.30    3.30
  -1   6  -1   12.10    2.50
  -1   6  -1   10.10    3.90
   1  -6   1   12.70    2.40
   1  -6   1   15.50    3.20
   1  -6   1    7.20    3.90
   1  -6   1   18.50    5.30
  -2   6  -1  374.66   17.80
  -2   6  -1  352.26   17.50
  -2   6  -1  373.26   16.80
  -2   6  -1  357.86   17.60
   2  -6   1  379.26   17.20
   2  -6   1  350.46   17.80
   2  -6   1  359.96   17.90
   2  -6   1  379.36   16.90
  -3   6  -1  613.64   30.70
  -3   6  -1  615.24   28.10
  -3   6  -1  653.03   27.90
  -3   6  -1  628.34   28.80
   3  -6   1  647.24   28.00
   3  -6   1  616.14   28.20
   3  -6   1  609.44   25.10
   3  -6   1  622.04   28.50
   3  -6   1  614.74   27.60
  -4   6  -1  403.06   21.10
  -4   6  -1  417.16   20.90
  -4   6  -1  432.66   20.90
   4  -6   1  449.56   21.30
   4  -6   1  426.66   20.90
   4  -6   1  429.86   20.90
   4  -6   1  429.36   21.00
  -5   6  -1  359.26   18.70
  -5   6  -1  381.56   19.00
  -5   6  -1  320.67   18.30
   5  -6   1  333.87   18.60
   5  -6   1  360.86   18.90
   5  -6   1  360.86   19.20
  -6   6  -1  258.77   14.90
  -6   6  -1  214.98   14.40
  -6   6  -1  194.08   13.90
   6  -6   1  232.68   15.10
   6  -6   1  217.38   14.30
   6  -6   1  235.18   18.90
  -7   6  -1   19.20    5.80
  -7   6  -1   12.50    6.30
  -7   6  -1    9.60    6.20
   7  -6   1   12.40    5.90
   7  -6   1   10.10    6.20
  -8   6  -1   85.59   10.40
  -8   6  -1   97.49   11.20
   8  -6   1   84.19   11.00
   6   5  -1  748.53   38.70
   6   5  -1  768.32   38.60
  -6  -5   1  777.52   36.40
  -6  -5   1  786.72   38.90
   5   5  -1   15.40    7.80
   5   5  -1   19.20    6.90
  -5  -5   1   16.90    5.90
  -5  -5   1    9.80    6.40
  -5  -5   1   13.40    7.30
   4   5  -1  137.29   11.90
   4   5  -1  147.99   12.00
  -4  -5   1  139.99   12.30
  -4  -5   1  136.79    9.70
  -4  -5   1  156.38   12.10
   3   5  -1   70.09    8.40
   3   5  -1  116.69    9.60
  -3  -5   1   83.89    9.10
  -3  -5   1   86.09    6.50
  -3  -5   1   90.69    8.90
   2   5  -1 2592.34  107.69
   2   5  -1 2812.62  107.59
  -2  -5   1 2585.84  107.59
  -2  -5   1 2672.23  107.49
  -2  -5   1 2407.36  104.69
   1   5  -1  231.68   12.90
   1   5  -1  214.98   12.30
  -1  -5   1  223.58   12.80
  -1  -5   1  236.48   12.70
  -1  -5   1  226.58    9.50
   0   5  -1  217.48   11.50
   0   5  -1  215.38    9.90
   0   5  -1  196.88   11.20
   0   5  -1  202.38   11.30
   0  -5   1  210.08   11.60
   0  -5   1  222.08   11.60
  -1   5  -1  927.41   39.10
  -1   5  -1  932.81   38.00
  -1   5  -1  902.41   39.10
   1  -5   1  925.91   39.20
   1  -5   1  926.81   38.50
   1  -5   1  913.51   37.90
   1  -5   1  933.61   39.10
  -2   5  -1    3.90    2.50
  -2   5  -1    0.30    2.90
  -2   5  -1    4.20    2.90
  -2   5  -1    1.10    2.70
   2  -5   1    2.20    2.30
   2  -5   1    5.10    3.00
   2  -5   1   -1.20    2.70
   2  -5   1    4.20    2.70
  -3   5  -1  232.88   12.90
  -3   5  -1  239.48   12.40
  -3   5  -1  241.88   12.60
   3  -5   1  243.28   12.40
   3  -5   1  230.48   12.50
   3  -5   1  225.68   12.60
   3  -5   1  249.08   13.00
  -4   5  -1   23.00    5.00
  -4   5  -1   32.30    5.20
  -4   5  -1   31.30    5.20
   4  -5   1   26.30    5.10
   4  -5   1   28.80    5.10
   4  -5   1   24.30    4.90
   4  -5   1   26.50    5.00
  -5   5  -1    8.60    5.10
  -5   5  -1   13.00    1.20
  -5   5  -1   15.30    5.10
  -5   5  -1   18.00    5.30
   5  -5   1   13.50    5.30
   5  -5   1   19.70    5.30
   5  -5   1   13.90    5.30
  -6   5  -1 1678.43   73.29
  -6   5  -1 1648.14   73.29
  -6   5  -1 1783.22   75.59
  -6   5  -1 1688.93   69.39
   6  -5   1 1790.62   74.29
   6  -5   1 1692.53   73.49
   6  -5   1 1808.52   73.79
  -7   5  -1   47.10    4.20
  -7   5  -1   42.50    7.90
  -7   5  -1   42.30    7.60
  -7   5  -1   39.40    6.80
   7  -5   1   51.49    8.10
   7  -5   1   29.60    7.80
  -8   5  -1   59.39    5.30
  -8   5  -1   53.19   10.40
  -8   5  -1   72.89   10.00
   8  -5   1   65.79    9.50
   8  -5   1   48.80    8.70
   7   4  -1   44.70   10.00
  -7  -4   1   33.00    8.60
  -7  -4   1   27.90    8.90
   6   4  -1  335.97   20.60
  -6  -4   1  327.77   20.60
  -6  -4   1  321.47   19.00
   5   4  -1   83.59   10.30
   5   4  -1   76.79    9.50
  -5  -4   1   91.29    9.10
  -5  -4   1   77.59   10.10
  -5  -4   1   83.39    9.80
   4   4  -1  109.89   10.40
   4   4  -1  120.59   10.30
  -4  -4   1  117.49    8.80
  -4  -4   1  107.69   10.40
  -4  -4   1  112.39   10.30
   3   4  -1 1151.08   52.29
   3   4  -1 1164.08   49.50
  -3  -4   1 1104.79   50.39
  -3  -4   1 1145.89   47.40
  -3  -4   1 1093.09   49.30
   2   4  -1  424.66   20.20
   2   4  -1  400.46   19.80
  -2  -4   1  423.26   18.00
  -2  -4   1  383.16   19.90
  -2  -4   1  424.96   20.00
   1   4  -1 2459.85   99.39
   1   4  -1 2449.85   99.29
  -1  -4   1 2486.25   99.49
  -1  -4   1 2316.37   99.29
  -1  -4   1 2479.25   97.09
   0   4  -1 1544.65   65.29
   0   4  -1 1717.23   65.69
   0   4  -1 1554.54   64.99
   0   4  -1 1579.64   64.19
   0  -4   1 1561.04   65.49
   0  -4   1 1626.54   65.39
  -1   4  -1    1.80    2.30
  -1   4  -1   -0.40    2.10
  -1   4  -1   -0.50    2.00
   1  -4   1   -4.20    2.10
   1  -4   1    0.90    2.30
   1  -4   1   -1.00    2.00
   1  -4   1    0.30    1.50
   2  -4   1 7924.21  315.57
  -3   4  -1   16.60    3.70
  -3   4  -1   19.10    3.60
  -3   4  -1   17.10    3.60
   3  -4   1   22.50    3.90
   3  -4   1   15.80    3.60
   3  -4   1   28.90    4.10
   3  -4   1   21.70    3.90
  -4   4  -1 1017.40   42.70
  -4   4  -1  976.40   41.30
  -4   4  -1  909.31   41.30
  -4   4  -1  896.71   38.70
   4  -4   1  966.60   41.70
   4  -4   1  960.40   41.30
   4  -4   1  990.80   41.40
  -5   4  -1  527.85   25.30
  -5   4  -1  512.95   25.10
  -5   4  -1  558.14   22.80
  -5   4  -1  516.85   25.20
   5  -4   1  550.44   25.50
   5  -4   1  507.35   25.20
   5  -4   1  509.25   25.90
   5  -4   1  558.84   25.10
  -6   4  -1   74.79   12.50
  -6   4  -1   76.69    5.90
  -6   4  -1   80.19    8.40
  -6   4  -1   78.09    8.50
   6  -4   1   76.99    9.20
   6  -4   1   65.39    9.00
  -7   4  -1    2.90    5.70
  -7   4  -1    0.60    3.40
  -7   4  -1    4.90    4.40
  -7   4  -1    6.60    5.50
   7  -4   1   -1.80    5.30
   7  -4   1   -9.20    5.30
   7  -4   1   -9.20    5.50
  -8   4  -1   -7.00    5.50
  -8   4  -1   -7.00    6.50
  -8   4  -1   -0.90    3.60
   8  -4   1   -0.10    6.00
   8  -4   1    0.70    6.40
   7   3  -1   -5.10    6.30
   7   3  -1   -1.50    7.00
  -7  -3   1   -4.20    7.10
  -7  -3   1   -5.80    5.90
   6   3  -1   26.10    8.00
   6   3  -1   39.80    8.00
  -6  -3   1   35.90    8.10
  -6  -3   1   23.90    7.70
  -6  -3   1   28.80    7.10
   5   3  -1   37.60    7.70
   5   3  -1   35.00    5.30
   5   3  -1   27.80    7.20
  -5  -3   1   33.20    7.20
   4   3  -1   27.90    6.40
   4   3  -1   28.80    6.50
  -4  -3   1   35.10    6.70
  -4  -3   1   27.80    6.20
   3   3  -1   32.60    5.70
   3   3  -1   27.10    5.00
  -3  -3   1   23.90    5.40
  -3  -3   1   22.00    5.00
   2   3  -1  437.96   19.90
   2   3  -1  392.96   19.50
  -2  -3   1  415.46   19.60
  -2  -3   1  419.86   19.80
  -1   3  -1 3411.96  142.49
   1  -3   1 3723.43  142.59
  -3   3  -1  388.16   16.20
  -3   3  -1  387.06   17.80
  -3   3  -1  340.87   17.40
  -3   3  -1  377.56   18.00
   3  -3   1  409.86   17.90
   3  -3   1  379.76   17.60
   3  -3   1  398.86   17.80
   3  -3   1  383.66   18.10
  -4   3  -1 6690.53  266.97
  -4   3  -1 6298.37  266.87
  -4   3  -1 6820.42  266.97
   4  -3   1 6718.13  266.97
   4  -3   1 6588.64  267.57
   4  -3   1 6739.63  266.67
   4  -3   1 6812.82  266.97
  -5   3  -1    2.90    4.50
  -5   3  -1    2.30    4.00
  -5   3  -1    0.70    4.00
   5  -3   1   -1.00    4.50
   5  -3   1    5.30    4.60
   5  -3   1    5.30    3.80
  -6   3  -1  155.38   11.40
  -6   3  -1  150.38   11.30
  -6   3  -1  150.48   11.20
   6  -3   1  158.38   11.50
   6  -3   1  180.98   12.00
   6  -3   1  151.28   12.20
  -7   3  -1   21.90    6.60
   7  -3   1   12.90    6.60
   7  -3   1   18.70    6.80
   7  -3   1   21.50    7.00
  -8   3  -1   -6.90    7.30
  -8   3  -1   10.00    6.90
   8  -3   1   -3.00    6.10
   8  -3   1    6.30    6.40
   7   2  -1    0.00    6.30
   7   2  -1   -0.80    6.70
  -7  -2   1    6.80    7.00
  -7  -2   1   -4.70    6.80
   6   2  -1    0.80    6.00
   6   2  -1    3.30    5.40
   6   2  -1    8.30    5.00
  -6  -2   1    1.30    6.00
  -6  -2   1    3.70    5.90
   5   2  -1  268.57   16.70
   5   2  -1  268.27   14.60
   5   2  -1  278.77   16.50
  -5  -2   1  255.67   16.20
  -5  -2   1  280.97   16.70
   4   2  -1   91.09    6.70
   4   2  -1   92.79    8.60
   4   2  -1   82.89    8.50
  -4  -2   1   84.89    8.50
   3   2  -1 2454.35  104.59
   3   2  -1 2615.94  104.89
  -3  -2   1 2591.84  104.69
  -3  -2   1 2574.14  104.79
   2   2  -1 1180.78   49.20
   2   2  -1 1186.58   49.10
  -2  -2   1 1155.48   49.00
  -2  -2   1 1176.48   49.00
   0   2  -1  809.32   31.40
   0  -2   1  760.52   30.40
   0  -2   1  723.23   31.20
  -1   2  -1 1026.10   38.10
  -1   2  -1  884.81   36.60
  -1   2  -1  845.12   36.90
  -1   2  -1  905.61   37.00
   1  -2   1  889.91   37.50
   1  -2   1  927.81   37.40
   1  -2   1  940.71   37.00
   1  -2   1  870.11   37.00
   1  -2   1  900.71   36.60
   1  -2   1  941.31   37.10
  -3   2  -1  799.62   31.80
  -3   2  -1  718.83   31.80
  -3   2  -1  761.62   31.70
   3  -2   1  761.32   31.60
   3  -2   1  714.13   31.80
   3  -2   1  687.63   31.60
  -4   2  -1   69.79    6.90
  -4   2  -1   74.59    6.60
  -4   2  -1   78.19    6.90
   4  -2   1   84.29    6.20
   4  -2   1   76.49    7.10
  -5   2  -1  225.28   12.80
  -5   2  -1  193.28   12.20
  -5   2  -1  192.38   12.00
   5  -2   1  185.48   12.30
   5  -2   1  192.98   11.70
   5  -2   1  201.28   12.50
   5  -2   1  192.38   13.00
  -6   2  -1   -4.10    3.70
  -6   2  -1   -0.10    5.30
   6  -2   1    2.00    7.30
   6  -2   1   -2.10    8.10
   6  -2   1    3.10    5.10
  -7   2  -1   46.50    8.30
  -7   2  -1   27.30    8.10
   7  -2   1   46.30    8.30
   7  -2   1   29.80    8.50
  -8   2  -1   49.70    9.20
  -8   2  -1   61.39   11.00
   8  -2   1   54.79    9.60
   8  -2   1   44.00    8.90
   8   1  -1   -1.90    7.10
  -8  -1   1   -8.00    6.20
  -8  -1   1   -5.00    7.10
   7   1  -1    5.50    6.90
   7   1  -1   -6.10    5.90
  -7  -1   1   -5.90    5.50
   6   1  -1   14.30    4.20
   6   1  -1   13.50    5.60
   6   1  -1   15.60    6.40
   6   1  -1   12.10    6.20
  -6  -1   1   13.20    6.30
  -6  -1   1    9.90    5.60
   5   1  -1   82.09    8.70
   5   1  -1   74.89    8.70
   5   1  -1   65.89    6.40
   5   1  -1   69.39    8.00
  -5  -1   1   72.89    8.70
  -5  -1   1   74.19    8.10
   4   1  -1    5.90    4.70
   4   1  -1    6.70    2.90
   4   1  -1    2.40    4.20
  -4  -1   1    9.60    4.50
   3   1  -1 2256.67   96.39
   3   1  -1 2342.27   96.39
   3   1  -1 2282.77   94.89
  -3  -1   1 2550.54   96.49
  -3  -1   1 2347.97   96.19
   1  -1   1 1693.03   69.19
   1  -1   1 1749.72   68.79
  -3   1  -1  585.74   26.30
  -3   1  -1  575.84   26.20
  -3   1  -1  575.74   26.10
   3  -1   1  621.34   26.50
   3  -1   1  615.04   26.30
   3  -1   1  624.84   26.20
  -4   1  -1  107.59    7.80
  -4   1  -1   88.39    7.30
   4  -1   1  100.49    7.20
   4  -1   1   86.79    7.40
  -5   1  -1   32.70    6.10
  -5   1  -1   22.40    5.40
   5  -1   1   30.10    6.30
   5  -1   1   20.00    4.60
   5  -1   1   24.90    5.80
  -6   1  -1  -10.30    4.80
  -6   1  -1    0.90    1.90
  -6   1  -1   -8.20    5.60
   6  -1   1   -1.40    5.10
   6  -1   1   -1.10    5.10
  -7   1  -1  226.88   17.60
  -7   1  -1  286.57   17.70
   7  -1   1  262.67   17.50
   7  -1   1  281.77   19.10
  -8   1  -1   17.10    8.10
  -8   1  -1   15.60    7.40
   8  -1   1    1.00   10.60
   8  -1   1   12.60    7.40
   8   0  -1   30.60    8.70
   8   0  -1   35.30    8.50
  -8   0   1   32.30    8.80
   7   0  -1    0.10    8.00
   7   0  -1    2.90    5.70
   7   0  -1    8.30    6.50
  -7   0   1  -11.10    5.80
  -7   0   1    4.80    6.30
   6   0  -1   10.70    5.30
   6   0  -1   12.10    6.30
   6   0  -1   13.80    6.60
   6   0  -1   12.30    3.60
  -6   0   1   15.90    6.20
  -6   0   1   17.00    6.10
   5   0  -1   87.19    9.00
   5   0  -1   81.09   11.00
   5   0  -1   90.89    6.70
   5   0  -1   99.89    9.30
  -5   0   1   82.39    8.60
  -5   0   1   80.49    8.50
   4   0  -1  546.65   23.50
   4   0  -1  482.45   23.10
   4   0  -1  469.05   23.10
   4   0  -1  482.15   21.40
  -4   0   1  455.15   22.80
  -4   0   1  479.95   23.10
   3   0  -1   11.20    3.70
   3   0  -1   10.00    2.20
   3   0  -1    8.00    3.50
   3   0  -1   12.50    3.30
  -3   0   1   13.10    3.50
  -3   0   1    9.10    3.40
  -3   0  -1   92.49    7.00
   3   0   1   90.69    6.80
   3   0   1   95.69    6.50
  -4   0  -1   53.29    6.40
  -5   0  -1  380.46   20.20
  -5   0  -1  357.06   19.30
  -5   0  -1  385.96   22.50
   5   0   1  388.66   20.00
   5   0   1  335.37   19.50
   5   0   1  382.26   19.00
  -6   0  -1   21.10    6.40
  -6   0  -1   14.00    6.50
   6   0   1   29.70    6.80
   6   0   1   31.30    7.20
  -7   0  -1   -0.40    6.80
  -7   0  -1   14.00    6.60
   7   0   1   -9.30    6.10
  -8   0  -1   49.20   10.40
  -8   0  -1   49.90    9.20
   8   0   1   60.29   10.10
   8   0   1   59.39   10.40
   8  -1  -1   15.30    8.20
   8  -1  -1    2.80    6.50
  -8   1   1   28.80    8.40
   7  -1  -1   51.99    8.90
   7  -1  -1   59.49    9.00
  -7   1   1   61.29    9.70
   6  -1  -1   80.29    9.50
   6  -1  -1   92.99    8.10
   6  -1  -1   72.49    9.40
  -6   1   1   84.79    9.40
  -6   1   1   76.39    9.50
   5  -1  -1   -3.40    3.90
   5  -1  -1    0.80    2.80
   5  -1  -1    1.90    5.00
   5  -1  -1    0.50    4.60
  -5   1   1   -6.00    4.30
  -5   1   1   -1.60    4.50
   4  -1  -1 2697.83  113.09
   4  -1  -1 2869.51  111.39
   4  -1  -1 2921.81  113.09
  -4   1   1 2577.34  113.39
  -4   1   1 2793.22  112.89
  -4   1   1 2708.33  112.89
   3  -1  -1    8.80    2.00
   3  -1  -1    8.70    3.80
   3  -1  -1    3.20    3.00
   3  -1  -1    3.80    3.10
  -3   1   1    2.50    3.00
  -3   1   1    4.90    3.00
  -3   1   1    4.70    2.10
  -1  -1  -1 4102.69  153.98
  -1  -1  -1 3731.13  154.08
   1   1   1 4027.80  154.28
   1   1   1 3569.04  154.08
  -2  -1  -1   11.00    3.00
  -2  -1  -1    6.70    2.70
  -2  -1  -1   11.60    3.10
   2   1   1   11.90    3.30
   2   1   1   11.30    3.20
  -3  -1  -1  167.28    9.80
  -3  -1  -1  160.68    9.80
  -3  -1  -1  159.58    9.80
   3   1   1  152.98    9.80
   3   1   1  163.98    9.50
   3   1   1  165.58   11.40
  -5  -1  -1  121.69   10.00
   5   1   1   93.49   10.10
  -6  -1  -1  202.38   14.70
  -6  -1  -1  215.48   14.60
   6   1   1  207.88   15.00
   6   1   1  219.68   15.00
  -7  -1  -1  168.98   13.90
  -7  -1  -1  152.68   13.20
   7   1   1  161.88   13.30
   7   1   1  129.69   13.60
   8  -2  -1   19.10    7.20
   8  -2  -1   12.60    7.50
  -8   2   1   10.30    7.60
   7  -2  -1   93.79   11.00
   7  -2  -1   95.49   10.70
  -7   2   1   81.99   10.70
   6  -2  -1  353.66   19.90
   6  -2  -1  330.87   19.80
   6  -2  -1  376.76   18.00
  -6   2   1  339.97   18.00
  -6   2   1  338.17   19.50
  -6   2   1  370.96   20.00
   5  -2  -1  254.37   13.00
   5  -2  -1  255.17   14.90
   5  -2  -1  238.28   14.70
   5  -2  -1  235.18   14.90
  -5   2   1  285.67   15.10
  -5   2   1  246.98   13.20
  -5   2   1  266.07   15.00
   4  -2  -1 6733.13  267.47
   4  -2  -1 6826.52  267.67
   4  -2  -1 6700.03  266.07
   4  -2  -1 6650.33  267.37
  -4   2   1 6691.33  267.57
  -4   2   1 6548.35  266.17
  -4   2   1 6553.64  267.47
   3  -2  -1 1286.17   53.59
   3  -2  -1 1311.47   53.49
   3  -2  -1 1370.56   53.69
  -3   2   1 1205.58   53.29
  -3   2   1 1198.18   52.29
  -3   2   1 1273.57   53.29
  -3   2   1 1309.77   53.49
   2  -2  -1  339.67   15.90
   2  -2  -1  341.97   15.90
   2  -2  -1  335.67   16.10
  -2   2   1  362.76   16.10
  -2   2   1  360.76   16.10
  -2   2   1  340.07   14.20
   1  -2  -1    7.30    2.20
   1  -2  -1   -1.70    2.20
   1  -2  -1    0.00    1.20
   1  -2  -1    0.80    1.30
   1  -2  -1   -2.10    1.90
  -1   2   1    1.50    2.20
  -1   2   1    1.70    2.10
  -1   2   1   -1.20    2.10
  -1  -2  -1  164.18    9.00
  -1  -2  -1  166.08    8.20
  -1  -2  -1  177.08    9.20
   1   2   1  169.18    8.20
   1   2   1  167.28    9.10
  -2  -2  -1  604.34   27.50
  -2  -2  -1  598.14   27.30
  -2  -2  -1  649.34   27.60
   2   2   1  621.74   27.50
   2   2   1  627.34   27.70
  -3  -2  -1  101.09    7.80
  -3  -2  -1  125.59    8.90
  -3  -2  -1  118.09    8.50
   3   2   1  111.59    8.70
   3   2   1  126.19    8.80
  -4  -2  -1  568.24   27.30
  -4  -2  -1  579.34   27.00
   4   2   1  591.84   27.50
   4   2   1  580.24   28.10
   4   2   1  557.14   26.60
  -5  -2  -1  171.58   12.50
  -5  -2  -1  179.88   13.10
   5   2   1  168.18   13.00
   5   2   1  181.58   13.40
  -6  -2  -1   18.20    7.10
  -6  -2  -1   23.00    7.00
   6   2   1   24.70    7.60
   6   2   1   27.80    7.30
  -7  -2  -1   14.20    7.20
  -7  -2  -1   14.80    7.20
   7   2   1   10.20    7.30
   7   2   1    1.40    7.20
   8  -3  -1   -0.50    6.70
   8  -3  -1    8.30    6.60
  -8   3   1    0.60    6.20
   7  -3  -1  326.67   19.70
   7  -3  -1  337.77   20.30
  -7   3   1  326.67   17.80
  -7   3   1  338.37   20.00
   6  -3  -1 1451.35   65.79
   6  -3  -1 1431.76   65.39
   6  -3  -1 1553.94   65.59
  -6   3   1 1664.73   65.99
  -6   3   1 1473.45   65.39
  -6   3   1 1512.65   63.69
   5  -3  -1   -4.60    4.00
   5  -3  -1   -5.20    4.30
   5  -3  -1   -2.70    4.30
  -5   3   1    7.80    3.70
  -5   3   1    2.30    4.50
  -5   3   1   -3.60    4.60
   4  -3  -1  535.65   25.70
   4  -3  -1  545.75   25.80
   4  -3  -1  554.04   25.70
  -4   3   1  571.44   22.90
  -4   3   1  550.94   24.60
  -4   3   1  547.55   25.80
  -4   3   1  568.94   25.90
   3  -3  -1 2713.73  107.99
   3  -3  -1 2694.43  108.09
   3  -3  -1 2654.83  107.89
  -3   3   1 2649.03  108.09
  -3   3   1 2707.03  108.09
  -3   3   1 2665.43  107.99
  -3   3   1 2603.04  105.29
  -3   3   1 2549.44  107.09
   2  -3  -1 1346.27   56.29
   2  -3  -1 1326.77   56.59
   2  -3  -1 1336.07   54.59
   2  -3  -1 1333.27   56.39
  -2   3   1 1444.86   56.69
  -2   3   1 1323.87   56.39
  -2   3   1 1462.85   56.79
   1  -3  -1 2117.69   82.59
   1  -3  -1 1912.21   82.09
   1  -3  -1 2036.50   81.19
   1  -3  -1 2031.90   82.59
  -1   3   1 2128.09   82.29
  -1   3   1 1971.10   82.39
  -1   3   1 2016.30   82.49
   0  -3  -1 1160.28   48.90
   0  -3  -1 1164.48   49.40
   0  -3  -1 1216.48   49.40
   0   3   1 1187.38   49.50
   0   3   1 1209.88   48.60
   0   3   1 1144.69   47.90
   0   3   1 1232.68   49.50
   0   3   1 1209.58   49.10
  -1  -3  -1  557.84   24.60
  -1  -3  -1  597.04   26.00
  -1  -3  -1  587.44   25.80
   1   3   1  579.74   24.60
   1   3   1  615.74   26.00
   1   3   1  567.54   26.00
  -2  -3  -1   31.00    4.80
  -2  -3  -1   37.50    6.20
  -2  -3  -1   49.10    5.90
   2   3   1   32.70    5.10
   2   3   1   32.50    5.10
  -3  -3  -1 6249.07  252.57
  -3  -3  -1 5998.40  251.47
  -3  -3  -1 6335.97  252.87
   3   3   1 6360.46  252.77
   3   3   1 6474.35  252.97
  -4  -3  -1  967.30   42.60
  -4  -3  -1  946.01   41.60
  -4  -3  -1  941.01   42.60
   4   3   1  933.41   42.90
   4   3   1  937.31   42.60
  -5  -3  -1  634.44   31.70
  -5  -3  -1  659.73   30.80
   5   3   1  648.34   31.80
   5   3   1  631.04   32.00
  -6  -3  -1  287.27   17.50
  -6  -3  -1  258.37   17.90
   6   3   1  280.27   18.70
   6   3   1  241.68   17.30
  -7  -3  -1  117.99   12.50
  -7  -3  -1  114.49   11.60
   7   3   1  106.99   12.40
   7   3   1   86.99   12.40
   8  -4  -1  410.06   27.50
   8  -4  -1  407.86   23.20
  -8   4   1  405.56   23.00
  -8   4   1  348.77   17.40
  -8   4   1  368.36   20.20
   7  -4  -1    1.60    5.90
   7  -4  -1    5.80    6.10
  -7   4   1    5.80    2.60
  -7   4   1   -2.20    6.20
  -7   4   1   13.10    5.20
   6  -4  -1 1362.46   58.49
   6  -4  -1 1274.87   58.69
   6  -4  -1 1297.67   58.59
  -6   4   1 1303.27   54.09
  -6   4   1 1386.36   58.69
  -6   4   1 1385.16   56.99
   5  -4  -1   38.30    6.70
   5  -4  -1   48.10    6.90
   5  -4  -1   39.30    6.50
  -5   4   1   35.30    2.30
  -5   4   1   35.10    6.30
  -5   4   1   35.70    6.70
  -5   4   1   33.90    5.20
   4  -4  -1  461.15   21.00
   4  -4  -1  413.56   22.30
   4  -4  -1  419.16   20.60
  -4   4   1  434.76   20.80
  -4   4   1  400.76   19.70
  -4   4   1  428.46   20.70
  -4   4   1  385.46   20.50
   3  -4  -1  988.70   42.50
   3  -4  -1 1017.90   43.90
   3  -4  -1  968.60   42.60
  -3   4   1  987.10   42.60
  -3   4   1 1024.50   42.60
  -3   4   1  984.40   42.70
   2  -4  -1   30.20    4.00
   2  -4  -1   23.60    2.40
   2  -4  -1   28.40    3.30
   2  -4  -1   39.20    4.90
   2  -4  -1   35.90    4.70
  -2   4   1   24.50    3.90
  -2   4   1   22.40    4.10
  -2   4   1   24.50    4.30
   1  -4  -1   43.40    4.30
   1  -4  -1   51.59    5.30
   1  -4  -1   47.00    4.90
  -1   4   1   47.50    4.90
  -1   4   1   43.50    5.00
  -1   4   1   45.80    4.20
  -1   4   1   34.50    3.10
   0  -4  -1   49.50    5.30
   0  -4  -1   59.39    5.60
   0   4   1   57.49    5.80
   0   4   1   53.99    5.00
   0   4   1   54.69    3.70
   0   4   1   55.49    5.60
   0   4   1   58.19    3.80
  -1  -4  -1 1642.84   65.99
  -1  -4  -1 1637.24   67.89
  -1  -4  -1 1685.23   67.79
   1   4   1 1619.94   65.89
   1   4   1 1566.24   67.89
   1   4   1 1571.74   67.09
   1   4   1 1670.83   67.69
  -2  -4  -1   38.10    5.80
  -2  -4  -1   37.70    4.40
  -2  -4  -1   37.60    5.60
   2   4   1   44.10    6.30
   2   4   1   35.80    5.70
  -3  -4  -1   62.99    7.50
  -3  -4  -1   60.99    6.40
  -3  -4  -1   64.19    8.10
   3   4   1   54.49    7.80
   3   4   1   66.09   11.70
  -4  -4  -1  127.39    9.70
  -4  -4  -1  132.39   11.00
  -4  -4  -1  135.89   11.70
   4   4   1  157.98   12.30
   4   4   1  118.29   10.90
  -5  -4  -1  253.67   16.30
  -5  -4  -1  230.98   14.40
   5   4   1  176.68   15.30
   5   4   1  223.28   15.60
  -6  -4  -1    7.80    6.20
  -6  -4  -1   14.80    7.40
   6   4   1   14.00    6.90
   6   4   1   20.00    8.40
   8  -5  -1  372.46   27.20
  -8   5   1  398.56   21.50
  -8   5   1  424.06   24.00
   7  -5  -1   18.20    7.10
   7  -5  -1   17.60    6.60
   7  -5  -1    2.20    6.50
  -7   5   1   18.30    7.20
  -7   5   1   12.60    5.50
   6  -5  -1   67.49    8.80
   6  -5  -1   59.79    8.40
   6  -5  -1   64.69    8.80
  -6   5   1   65.69    9.00
  -6   5   1   66.69    7.80
   5  -5  -1   79.69    8.70
   5  -5  -1   64.89    9.70
   5  -5  -1   84.39    8.30
  -5   5   1   74.99    8.50
  -5   5   1   66.59    7.20
  -5   5   1   69.09    8.20
   4  -5  -1   44.30    6.20
   4  -5  -1   43.80    6.00
   4  -5  -1   44.40    6.50
  -4   5   1   46.40    6.30
  -4   5   1   50.69    6.70
  -4   5   1   33.00    5.80
  -4   5   1   32.20    5.10
   3  -5  -1  507.35   24.60
   3  -5  -1  537.25   24.80
   3  -5  -1  521.95   24.10
   3  -5  -1  546.75   23.50
   3  -5  -1  513.35   21.10
  -3   5   1  538.25   24.60
  -3   5   1  519.35   24.70
  -3   5   1  526.45   24.80
  -2   5   1 9781.82  390.16
   1  -5  -1  221.38   11.80
   1  -5  -1  234.08   12.90
   1  -5  -1  249.18   13.10
   1  -5  -1  226.48   10.70
  -1   5   1  241.48   11.00
  -1   5   1  238.58   12.90
  -1   5   1  227.98   12.00
  -1   5   1  244.18   13.00
   0  -5  -1    3.50    3.70
   0  -5  -1    4.60    3.80
   0   5   1    6.40    4.10
   0   5   1    7.70    2.20
   0   5   1    9.40    4.10
   0   5   1   11.80    2.10
   0   5   1    7.60    3.00
  -1  -5  -1  913.91   41.70
  -1  -5  -1  958.00   40.40
   1   5   1  881.11   39.60
   1   5   1  909.81   40.30
   1   5   1  908.61   38.00
   1   5   1  942.71   40.70
  -2  -5  -1   -0.80    4.50
  -2  -5  -1    0.20    2.70
  -2  -5  -1    1.00    4.20
   2   5   1   -2.10    5.00
   2   5   1   -2.00    4.80
  -3  -5  -1  330.47   17.70
  -3  -5  -1  287.77   15.20
  -3  -5  -1  305.27   17.80
   3   5   1  283.67   17.60
   3   5   1  291.77   17.20
  -4  -5  -1   50.29    6.90
  -4  -5  -1   49.99    8.50
  -4  -5  -1   65.59    8.80
   4   5   1   76.79    9.90
   4   5   1   46.10    8.40
  -5  -5  -1  314.27   17.60
  -5  -5  -1  294.27   19.30
   5   5   1  279.47   18.70
   5   5   1  279.37   25.60
  -6  -5  -1   34.70    9.20
  -6  -5  -1   28.40    7.40
   6   5   1   38.70    9.60
   6   5   1   38.90   12.40
   8  -6  -1   19.80    8.20
   8  -6  -1   10.40    6.80
  -8   6   1    6.40    7.60
  -8   6   1    6.60    5.50
   7  -6  -1   -5.30    5.30
   7  -6  -1    0.10    6.20
   7  -6  -1    5.40    5.90
  -7   6   1    8.70    6.50
  -7   6   1    6.30    5.00
   6  -6  -1   -1.40    5.70
   6  -6  -1   10.90    5.90
   6  -6  -1   20.70    6.80
  -6   6   1   15.90    6.70
  -6   6   1   18.40    5.60
   5  -6  -1  137.89   11.20
   5  -6  -1  148.69   10.90
   5  -6  -1  138.79   11.50
  -5   6   1  130.49   11.00
  -5   6   1  129.79   10.90
  -5   6   1  136.29   10.60
  -5   6   1  130.19   10.00
   4  -6  -1   95.59    8.80
   4  -6  -1   91.99    9.00
   4  -6  -1   93.59    7.40
   4  -6  -1   90.89    8.40
  -4   6   1   86.59    9.00
  -4   6   1   86.59    8.30
  -4   6   1   93.69    8.60
  -4   6   1   84.19    8.20
   3  -6  -1  371.46   16.00
   3  -6  -1  393.16   19.50
   3  -6  -1  363.16   18.60
   3  -6  -1  383.96   17.80
   3  -6  -1  394.96   19.90
  -3   6   1  377.86   18.70
  -3   6   1  397.96   21.60
  -3   6   1  370.46   19.10
   2  -6  -1  231.48   11.40
   2  -6  -1  235.28   13.70
   2  -6  -1  246.18   13.60
   2  -6  -1  235.18   12.40
  -2   6   1  232.88   16.50
  -2   6   1  235.88   12.70
  -2   6   1  232.98   13.60
   1  -6  -1   -2.40    3.90
   1  -6  -1   -0.30    2.90
   1  -6  -1   -1.70    3.70
  -1   6   1   -0.20    3.60
  -1   6   1    3.50    3.10
  -1   6   1    1.30    2.20
  -1   6   1   -3.90    5.00
   0  -6  -1    0.70    4.50
   0  -6  -1   -0.90    4.00
   0   6   1    4.80    2.40
   0   6   1    3.20    3.20
   0   6   1    4.20    2.10
   0   6   1    5.10    4.10
  -1  -6  -1    0.50    4.50
  -1  -6  -1    7.30    4.80
   1   6   1    7.40    5.50
   1   6   1    6.00    5.00
   1   6   1    8.20    5.00
   1   6   1    6.60    2.50
   1   6   1    9.30    3.40
  -2  -6  -1  982.50   42.60
  -2  -6  -1  902.81   39.20
  -2  -6  -1  919.01   42.50
   2   6   1  908.71   42.60
   2   6   1  943.11   41.40
   2   6   1  952.60   42.40
  -3  -6  -1  586.94   30.40
  -3  -6  -1  617.84   27.50
  -3  -6  -1  606.74   30.10
   3   6   1  624.64   31.00
   3   6   1  620.84   30.40
  -4  -6  -1   18.30    7.50
  -4  -6  -1   21.00    6.90
  -4  -6  -1    5.10    4.60
   4   6   1   22.50    7.20
   4   6   1    8.60    7.20
  -5  -6  -1   -3.80    4.70
  -5  -6  -1    2.90    7.10
   5   6   1    3.60    6.50
   5   6   1    8.60    7.20
   8  -7  -1   20.20    7.00
   8  -7  -1    3.90    6.70
  -8   7   1    8.50    7.10
  -8   7   1   -2.00    6.50
   7  -7  -1  116.49   12.40
   7  -7  -1  125.09   12.00
  -7   7   1  104.59   10.30
  -7   7   1  112.69   11.60
   6  -7  -1    7.40    6.40
   6  -7  -1   12.40    6.50
   6  -7  -1    8.80    5.90
  -6   7   1   19.10    6.70
  -6   7   1    7.30    5.60
   5  -7  -1  428.96   22.70
   5  -7  -1  449.46   23.60
   5  -7  -1  442.16   23.70
  -5   7   1  444.16   22.70
  -5   7   1  438.06   23.10
  -5   7   1  431.76   22.30
   4  -7  -1   -7.10    4.70
   4  -7  -1   -7.30    4.40
   4  -7  -1   -1.10    4.00
   4  -7  -1   -0.80    3.20
  -4   7   1   -2.70    4.30
  -4   7   1   -6.40    4.70
  -4   7   1    2.40    4.50
   3  -7  -1   78.39    7.50
   3  -7  -1   71.99    5.90
   3  -7  -1   59.09    7.80
   3  -7  -1   54.69   11.00
   3  -7  -1   70.09    4.70
  -3   7   1   68.29    7.20
  -3   7   1   71.09    8.00
  -3   7   1   81.59    7.90
   2  -7  -1  672.83   28.50
   2  -7  -1  624.44   33.90
   2  -7  -1  645.94   29.60
   2  -7  -1  677.43   31.10
  -2   7   1  647.94   30.80
  -2   7   1  669.33   30.80
  -2   7   1  679.83   30.10
   1  -7  -1   -1.70    3.20
   1  -7  -1    1.80    4.90
   1  -7  -1    2.00    4.80
  -1   7   1    6.90    2.50
  -1   7   1    4.40    3.60
  -1   7   1    2.40    5.00
  -1   7   1    4.40    4.80
  -1   7   1    0.30    3.40
   0  -7  -1  352.56   19.40
   0  -7  -1  360.56   19.40
   0   7   1  353.46   15.90
   0   7   1  368.26   19.10
   0   7   1  351.96   16.60
   0   7   1  359.96   19.60
   0   7   1  373.66   19.40
  -1  -7  -1  323.27   18.00
  -1  -7  -1  319.17   18.30
   1   7   1  321.47   18.20
   1   7   1  305.87   18.30
   1   7   1  301.37   15.60
   1   7   1  319.47   16.90
  -2  -7  -1  622.84   30.40
  -2  -7  -1  618.34   30.70
   2   7   1  599.24   29.20
   2   7   1  601.44   30.90
   2   7   1  635.24   30.50
  -3  -7  -1  315.57   15.30
  -3  -7  -1  312.47   19.50
  -3  -7  -1  284.07   19.00
   3   7   1  313.27   17.80
   3   7   1  270.07   19.00
   3   7   1  305.77   18.60
  -4  -7  -1    8.70    4.40
  -4  -7  -1    7.20    7.30
   4   7   1    4.10    6.40
   4   7   1   11.80    7.90
  -5  -7  -1   55.19    7.30
  -5  -7  -1   36.70    9.80
   5   7   1   63.99   11.00
   7  -8  -1   75.39   10.40
   7  -8  -1   85.19   11.00
  -7   8   1   81.89   11.00
  -7   8   1   87.29   10.70
   6  -8  -1    4.70    6.80
   6  -8  -1   -4.50    5.50
   6  -8  -1    5.60    6.10
  -6   8   1    7.10    6.50
  -6   8   1    1.60    5.20
   5  -8  -1   10.80    5.60
   5  -8  -1   13.70    6.50
   5  -8  -1    5.50    6.30
  -5   8   1   14.20    5.60
  -5   8   1   18.00    7.00
  -5   8   1   -0.70    4.90
   4  -8  -1    7.00    5.90
   4  -8  -1   10.40    3.80
   4  -8  -1    0.20    4.10
   4  -8  -1   10.20    5.90
  -4   8   1   14.00    5.40
  -4   8   1   11.60    5.00
  -4   8   1    7.40    6.00
   3  -8  -1    9.00    4.10
   3  -8  -1   16.20    6.10
   3  -8  -1   16.50    4.60
   3  -8  -1    6.70    3.30
   3  -8  -1   11.20    5.70
  -3   8   1    9.40    4.70
  -3   8   1   15.60    5.80
  -3   8   1    3.20    5.50
   2  -8  -1   10.90    3.20
   2  -8  -1    7.30    4.20
   2  -8  -1    5.00    5.40
   2  -8  -1    2.60    4.80
  -2   8   1    1.90    4.90
  -2   8   1    6.00    4.00
  -2   8   1   -2.90    5.00
   1  -8  -1   16.10    4.50
   1  -8  -1   21.60    6.50
   1  -8  -1   11.30    5.80
  -1   8   1    7.20    5.70
  -1   8   1   14.70    6.00
  -1   8   1   10.10    3.40
  -1   8   1    8.90    4.70
  -1   8   1   12.70    2.90
   0  -8  -1 2417.36  100.09
   0  -8  -1 2473.15  100.19
   0   8   1 2459.45   98.39
   0   8   1 2355.16   95.69
   0   8   1 2319.17  100.09
   0   8   1 2337.37   99.79
   0   8   1 2308.87   96.69
  -1  -8  -1   82.79   10.00
  -1  -8  -1   78.49    9.40
   1   8   1   87.59    8.80
   1   8   1   89.19   10.40
   1   8   1   89.59    7.40
   1   8   1   80.79    9.60
  -2  -8  -1   -6.20    5.80
  -2  -8  -1   -7.80    7.80
   2   8   1   -1.80    4.50
   2   8   1   -4.40    3.80
   2   8   1  -10.80    4.50
   2   8   1    3.30    6.20
  -3  -8  -1  298.77   20.10
  -3  -8  -1  327.47   23.20
   3   8   1  328.17   22.40
   3   8   1  319.37   18.60
   3   8   1  299.77   19.50
  -4  -8  -1   78.29    7.30
  -4  -8  -1   66.49   12.20
   4   8   1   78.19   10.40
   4   8   1   96.79   12.60
   7  -9  -1   27.80    8.30
   7  -9  -1    5.50    7.30
  -7   9   1   14.80    7.60
  -7   9   1    7.00    6.10
   6  -9  -1   24.30    8.20
   6  -9  -1   39.50    7.40
   6  -9  -1   43.00    8.30
  -6   9   1   37.40    8.30
  -6   9   1   34.10    7.50
   5  -9  -1    9.50    6.70
   5  -9  -1    8.30    6.80
   5  -9  -1    4.90    4.80
  -5   9   1    3.60    5.70
  -5   9   1   -1.70    5.30
  -5   9   1    4.80    6.10
   4  -9  -1  348.87   20.00
   4  -9  -1  379.66   19.80
   4  -9  -1  372.96   21.10
   4  -9  -1  362.76   15.20
   4  -9  -1  352.06   21.00
  -4   9   1  375.56   19.90
  -4   9   1  361.06   20.70
   3  -9  -1   39.60    7.80
   3  -9  -1   38.30    8.10
   3  -9  -1   41.20    8.10
   3  -9  -1   44.30    6.40
  -3   9   1   26.10    5.90
  -3   9   1   40.50    7.20
  -3   9   1   30.80    7.20
   2  -9  -1 2098.09   85.99
   2  -9  -1 1979.50   85.69
   2  -9  -1 1985.00   83.69
  -2   9   1 1988.90   83.79
  -2   9   1 2026.60   85.69
  -2   9   1 1988.30   85.29
   1  -9  -1  936.71   43.20
   1  -9  -1  905.91   43.00
  -1   9   1  935.01   43.00
  -1   9   1  938.61   38.80
  -1   9   1  925.51   39.70
  -1   9   1  920.91   43.20
  -1   9   1  945.61   41.20
   0  -9  -1   13.60    6.50
   0  -9  -1   -0.70    4.90
   0   9   1   -2.50    4.10
   0   9   1   -0.60    1.90
   0   9   1   -0.80    5.50
   0   9   1    3.90    3.40
   0   9   1   -1.50    5.40
  -1  -9  -1   -0.30    8.00
  -1  -9  -1   11.20    6.10
   1   9   1    3.40    6.20
   1   9   1    4.70    3.80
   1   9   1    6.50    4.90
   1   9   1   -3.20    5.80
  -2  -9  -1  164.88   14.10
  -2  -9  -1  194.68   15.30
   2   9   1  168.28   14.30
   2   9   1  188.98   15.20
   2   9   1  182.88   13.10
   2   9   1  179.08   11.90
  -3  -9  -1   48.70    9.70
   3   9   1   38.10    7.80
   3   9   1   31.40    9.30
   3   9   1   44.80    7.20
   7 -10  -1   19.00    7.50
   7 -10  -1   -3.50    7.00
  -7  10   1   10.50    6.70
  -7  10   1    4.30    7.20
   6 -10  -1   17.10    7.80
   6 -10  -1   27.50    6.70
   6 -10  -1   35.20    8.00
  -6  10   1   21.20    7.10
  -6  10   1   17.00    7.00
   5 -10  -1   26.10    6.10
   5 -10  -1   31.40    8.00
  -5  10   1   19.00    7.60
  -5  10   1   27.20    7.10
  -5  10   1   26.70    7.50
   4 -10  -1 1264.97   55.39
   4 -10  -1 1188.18   49.40
   4 -10  -1 1169.58   55.19
   4 -10  -1 1235.08   53.49
  -4  10   1 1248.68   55.19
  -4  10   1 1227.98   53.59
  -4  10   1 1175.18   54.89
   3 -10  -1  242.18   14.60
   3 -10  -1  229.78   16.60
   3 -10  -1  258.97   16.70
   3 -10  -1  233.88   12.90
  -3  10   1  216.38   15.80
  -3  10   1  247.98   16.50
  -3  10   1  241.98   14.70
   2 -10  -1  100.79    9.10
   2 -10  -1   92.59   11.00
   2 -10  -1  100.89   11.30
  -2  10   1  102.29   11.20
  -2  10   1  106.19    7.10
  -2  10   1  108.19    9.40
  -2  10   1  124.09   11.20
   1 -10  -1    3.50    6.10
   1 -10  -1   -7.50    6.00
  -1  10   1   -7.60    5.10
  -1  10   1   -0.70    4.40
  -1  10   1   -1.90    6.20
  -1  10   1    3.60    3.50
  -1  10   1    2.10    2.10
   0 -10  -1  125.89   12.60
   0 -10  -1  137.39   13.00
   0  10   1  134.99    9.00
   0  10   1  134.89   12.50
   0  10   1  161.48   13.60
   0  10   1  130.79   10.60
  -1 -10  -1   10.00    6.10
  -1 -10  -1   16.40    8.90
   1  10   1    1.70    6.70
   1  10   1    8.00    5.40
   1  10   1    8.30    4.10
  -2 -10  -1   77.79   11.80
   2  10   1   85.49    8.30
   2  10   1   56.89   10.40
   2  10   1   82.99    9.70
   6 -11  -1  432.06   25.30
   6 -11  -1  436.16   25.50
  -6  11   1  398.66   24.30
  -6  11   1  391.46   24.60
   5 -11  -1   62.09    9.70
   5 -11  -1   55.49    8.10
   5 -11  -1   69.19   10.90
  -5  11   1   65.19   10.60
  -5  11   1   49.80    9.70
  -5  11   1   46.70    7.90
   4 -11  -1  353.56   22.10
   4 -11  -1  378.76   22.10
   4 -11  -1  331.77   19.80
  -4  11   1  386.76   20.70
  -4  11   1  382.46   22.20
   3 -11  -1   22.60    8.00
   3 -11  -1   18.00    5.10
   3 -11  -1   25.70    7.90
  -3  11   1   26.40    6.10
  -3  11   1   21.20    7.60
   2 -11  -1   61.69   10.00
   2 -11  -1   58.29    9.60
  -2  11   1   78.09   10.60
  -2  11   1   62.59    8.20
  -2  11   1   72.49    5.50
   1 -11  -1   10.00    6.20
   1 -11  -1   10.60    7.20
  -1  11   1    3.90    6.60
  -1  11   1   14.50    5.30
   0 -11  -1   18.00    7.90
   0  11   1    8.60    3.80
   0  11   1    0.70    4.80
  -1 -11  -1   37.30    9.70
   1  11   1   38.00    5.60
   1  11   1   18.50    8.40
   1  11   1   22.40    6.30
   5 -12  -1  -11.80    6.20
   5 -12  -1   -1.30    5.20
  -5  12   1  -11.70    6.40
  -5  12   1    6.30    6.90
  -5  12   1   -5.10    5.90
   4 -12  -1   43.00    4.60
   4 -12  -1   21.30    9.10
   4 -12  -1   24.50    8.70
  -4  12   1   30.20    7.20
  -4  12   1   42.20    9.10
   3 -12  -1  -11.50    5.30
   3 -12  -1   -4.00    4.40
  -3  12   1    0.50    3.50
  -3  12   1    1.00    5.40
  -3  12   1    7.40    6.70
   2 -12  -1    1.00    6.70
  -2  12   1    9.30    2.60
  -2  12   1    0.80   11.50
  -2  12   1   -3.00    4.80
   1 -12  -1   72.89   10.80
  -1  12   1   61.59   10.90
  -1  12   1   58.39    8.00
   0 -12  -1    1.20    6.80
   0  12   1   -2.40    3.60
   0  12   1   -4.20    4.50
   0  12   1  -11.90    6.70
   0  13  -2   26.60    6.80
   0  13  -2   31.90    8.80
   0 -13   2   18.40    8.60
  -1  13  -2  140.59   11.20
  -1  13  -2  129.99   13.90
  -1  13  -2  149.29    9.10
   1 -13   2  132.39   13.50
   1 -13   2  141.49   13.90
  -2  13  -2    7.30    5.60
  -2  13  -2    4.40    6.90
   2 -13   2    9.00    7.10
  -3  13  -2    5.70    6.70
   3 -13   2    7.60    6.60
   3 -13   2    5.50    3.60
   3 -13   2   13.10    7.20
  -4  13  -2  172.28   13.90
  -4  13  -2  146.89   14.60
  -4  13  -2  145.69   10.20
   4 -13   2  147.29   10.60
   4 -13   2  174.48   14.60
   4 -13   2  145.29    8.30
   4 -13   2  179.48   14.60
  -5  13  -2    5.10    6.70
  -5  13  -2    6.80    5.60
  -5  13  -2    7.20    7.80
   5 -13   2   16.10    7.00
   5 -13   2    1.60    6.40
   5 -13   2    7.60    4.70
  -2 -12   2   45.10   10.40
   1  12  -2   12.00    6.50
   1  12  -2   32.50    9.00
   1  12  -2   13.00    4.10
  -1 -12   2   18.80    7.80
  -1 -12   2    9.10    6.70
   0  12  -2   -1.10    4.90
   0  12  -2   -2.50    2.90
   0  12  -2    2.00    7.00
   0 -12   2    3.00    6.90
   0 -12   2   -5.70    6.40
  -1  12  -2    0.30    2.90
  -1  12  -2   -7.40    6.30
  -1  12  -2   -0.60    5.00
   1 -12   2   -4.40    5.80
   1 -12   2    0.20    6.20
  -2  12  -2  -12.10    4.40
  -2  12  -2    5.20    6.10
  -2  12  -2   -1.70    3.10
   2 -12   2   -7.00    5.50
   2 -12   2    3.70    5.70
  -3  12  -2   78.19    7.30
  -3  12  -2   70.49    9.30
  -3  12  -2   69.39    6.00
   3 -12   2   69.49    7.60
   3 -12   2   53.29    8.70
   3 -12   2   73.39   10.00
  -4  12  -2   -4.00    6.20
  -4  12  -2    1.90    4.30
  -4  12  -2    1.80    5.60
   4 -12   2   -2.70    1.90
   4 -12   2    4.50    5.50
   4 -12   2   -4.30    5.90
   4 -12   2    0.00    3.90
  -5  12  -2   29.20    7.20
  -5  12  -2   23.60    6.40
  -5  12  -2   23.30    8.40
   5 -12   2    9.00    4.80
   5 -12   2   24.00    7.00
   5 -12   2   15.30    6.20
  -6  12  -2   -6.30    5.40
  -6  12  -2    3.00    6.30
  -6  12  -2   -1.60    6.60
   6 -12   2    1.60    5.40
   6 -12   2    1.50    6.30
   6 -12   2    4.80    6.40
   3  11  -2  166.88   15.40
   3  11  -2  133.19   13.10
   3  11  -2  160.78   11.50
  -3 -11   2  157.08   15.30
   2  11  -2    0.00    3.60
   2  11  -2   -4.40    5.40
   2  11  -2   -1.90    7.00
  -2 -11   2    1.40    6.70
  -2 -11   2    3.50    6.40
   1  11  -2   -2.10    6.40
   1  11  -2    4.20    4.70
   1  11  -2    5.90    5.30
  -1 -11   2    1.20    6.30
  -1 -11   2   -2.30    6.70
   0  11  -2   48.30    5.30
   0  11  -2   52.99    9.10
   0  11  -2   59.09    7.70
   0 -11   2   44.30    8.40
   0 -11   2   37.30    8.50
  -1  11  -2   60.79    9.10
  -1  11  -2   57.79    7.50
  -1  11  -2   48.50    5.30
   1 -11   2   76.29    9.50
   1 -11   2   46.30    8.70
  -2  11  -2   39.20    3.40
  -2  11  -2   39.70    7.70
  -2  11  -2   45.40    6.80
  -2  11  -2   37.70    4.90
   2 -11   2   46.30    8.10
   2 -11   2   36.00    7.30
  -3  11  -2   96.79    7.50
  -3  11  -2  102.79    8.00
  -3  11  -2  103.59   10.40
   3 -11   2  113.69   11.20
   3 -11   2  105.79    8.00
   3 -11   2   95.29   10.60
  -4  11  -2  207.08   14.40
  -4  11  -2  213.38   16.10
  -4  11  -2  215.28   13.90
   4 -11   2  204.78   14.50
   4 -11   2  199.88    9.60
   4 -11   2  200.48   12.60
   4 -11   2  220.48   14.70
  -5  11  -2   15.00    6.40
  -5  11  -2   12.70    7.00
   5 -11   2   21.80    6.90
   5 -11   2   15.50    4.90
   5 -11   2   17.40    6.40
  -6  11  -2   50.99    8.20
  -6  11  -2   40.90    9.20
   6 -11   2   38.40    8.10
   6 -11   2   25.10   10.10
   6 -11   2   41.10    8.60
   4  10  -2   18.10    7.70
   4  10  -2   21.90    5.80
   4  10  -2   19.50    8.50
  -4 -10   2   14.60    8.50
   3  10  -2   22.70    8.00
   3  10  -2   19.00    8.70
   3  10  -2   14.10    5.30
  -3 -10   2   28.20    8.70
   2  10  -2   -4.70    6.50
   2  10  -2    6.30    6.80
   2  10  -2    8.20    4.00
   2  10  -2    9.50    6.10
  -2 -10   2   10.30    7.50
  -2 -10   2    5.70    6.90
   1  10  -2   26.50    6.90
   1  10  -2   24.70    7.40
   1  10  -2   24.60    6.30
   1  10  -2   27.60    4.30
  -1 -10   2   25.20    7.40
  -1 -10   2   21.30    7.60
   0  10  -2   52.59    8.60
   0  10  -2   58.89    7.80
   0  10  -2   56.79    5.30
   0 -10   2   54.99    8.90
   0 -10   2   34.90    7.90
  -1  10  -2  294.47   17.40
  -1  10  -2  293.27   16.30
  -1  10  -2  279.27   13.80
   1 -10   2  281.97   17.50
   1 -10   2  267.87   17.20
  -2  10  -2   -4.30    2.90
  -2  10  -2    0.80    4.50
  -2  10  -2    1.30    2.00
  -2  10  -2   -1.10    2.30
  -2  10  -2    0.40    5.00
   2 -10   2    8.20    5.70
   2 -10   2    1.50    2.70
   2 -10   2   -0.30    5.00
  -3  10  -2    2.20    3.20
  -3  10  -2   -1.30    4.70
   3 -10   2   -2.30    3.10
   3 -10   2    5.40    5.20
   3 -10   2    8.80    7.70
  -4  10  -2   56.79    9.70
  -4  10  -2   78.49    8.90
   4 -10   2   67.59    3.90
   4 -10   2   66.59    7.20
   4 -10   2   63.49    8.50
   4 -10   2   71.99    9.90
  -5  10  -2   62.39    7.80
  -5  10  -2   71.69    8.80
  -5  10  -2   56.79    9.10
   5 -10   2   56.09    7.50
   5 -10   2   68.49    8.60
   5 -10   2   58.09    8.70
  -6  10  -2   22.20    7.40
  -6  10  -2   15.80    6.30
   6 -10   2   23.20    6.70
   6 -10   2   13.90    6.40
  -7  10  -2    9.10    6.10
  -7  10  -2  -14.40    5.60
   7 -10   2   -3.50    5.70
   7 -10   2    5.00    6.20
   4   9  -2   34.70    8.70
  -4  -9   2   29.40    3.40
  -4  -9   2   16.10    8.10
   3   9  -2    0.20    5.80
   3   9  -2    5.10    6.00
   3   9  -2    3.40    4.30
   3   9  -2   10.00    7.30
  -3  -9   2    2.50    6.20
  -3  -9   2    3.20    6.60
   2   9  -2  213.78   14.70
   2   9  -2  238.68   16.60
   2   9  -2  231.88   20.60
   2   9  -2  257.27   15.20
  -2  -9   2  228.38   16.00
  -2  -9   2  239.78   16.40
   1   9  -2   87.99    6.60
   1   9  -2   73.39    9.30
   1   9  -2   81.69    8.60
   1   9  -2   75.19    9.70
  -1  -9   2   78.49    9.90
  -1  -9   2   58.59    9.30
   0   9  -2 2420.96   96.19
   0   9  -2 2385.66   96.39
   0   9  -2 2291.27   92.69
   0   9  -2 2225.98   94.59
   0  -9   2 2016.00   95.69
   0  -9   2 2398.76   96.19
  -1   9  -2   22.40    3.50
  -1   9  -2   28.40    6.30
  -1   9  -2   20.50    5.20
  -1   9  -2   23.90    6.00
   1  -9   2   26.70    6.50
   1  -9   2   20.80    5.90
  -2   9  -2   18.80    5.60
  -2   9  -2   10.80    4.90
  -2   9  -2   26.10    4.00
  -2   9  -2   22.80    3.70
  -2   9  -2   22.20    5.50
   2  -9   2   26.60    6.10
   2  -9   2   16.60    5.40
   2  -9   2   21.30    4.60
   2  -9   2   24.30    3.70
  -3   9  -2   -0.20    4.40
  -3   9  -2    6.40    4.50
  -3   9  -2   12.30    4.00
   3  -9   2    0.60    4.90
   3  -9   2    2.60    3.30
   3  -9   2    5.40    5.20
  -4   9  -2   39.30    6.40
  -4   9  -2   41.20    6.70
  -4   9  -2   34.10    7.20
   4  -9   2   44.10    7.00
   4  -9   2   41.40    7.10
   4  -9   2   32.10    5.60
  -5   9  -2    3.50    5.90
  -5   9  -2   -1.20    3.20
  -5   9  -2    0.50    4.80
   5  -9   2    9.40    5.20
   5  -9   2    0.00    5.20
   5  -9   2   -5.10    4.40
  -6   9  -2  122.69   10.50
  -6   9  -2  113.59   11.60
  -6   9  -2  132.19   10.60
   6  -9   2  110.79   13.10
   6  -9   2  121.79   10.70
   6  -9   2  123.89   11.40
  -7   9  -2   66.99    8.90
  -7   9  -2   85.59   11.10
   7  -9   2   64.09    9.80
   7  -9   2   89.49   10.60
   7  -9   2   84.99    9.90
   5   8  -2    0.40    7.80
  -5  -8   2   -4.40    7.30
  -5  -8   2    4.50    3.80
   4   8  -2  316.87   20.30
   4   8  -2  282.37   19.10
  -4  -8   2  283.77   14.40
  -4  -8   2  299.77   19.40
  -4  -8   2  309.37   19.80
   3   8  -2  114.69   16.70
   3   8  -2  112.79   11.60
  -3  -8   2  113.89   11.50
  -3  -8   2  112.09   10.90
  -3  -8   2  100.69    5.80
   2   8  -2  362.86   18.00
   2   8  -2  357.56   21.10
   2   8  -2  386.56   19.90
   2   8  -2  370.96   20.60
  -2  -8   2  347.97   20.90
  -2  -8   2  375.56   20.80
   1   8  -2  367.96   17.10
   1   8  -2  390.96   19.30
   1   8  -2  359.06   20.10
   1   8  -2  352.36   19.60
  -1  -8   2  359.36   19.90
  -1  -8   2  372.66   20.30
   0   8  -2 1172.48   47.80
   0   8  -2 1104.69   49.50
   0   8  -2 1146.59   50.49
   0  -8   2 1166.88   50.69
   0  -8   2 1217.58   51.09
  -1   8  -2  336.87   15.20
  -1   8  -2  352.96   17.70
  -1   8  -2  327.97   17.00
  -1   8  -2  351.56   17.80
  -1   8  -2  314.27   14.10
   1  -8   2  325.87   17.90
   1  -8   2  340.87   17.90
   1  -8   2  350.86   16.80
  -2   8  -2  324.47   14.50
  -2   8  -2  303.37   16.00
  -2   8  -2  291.77   15.80
  -2   8  -2  295.27   16.00
   2  -8   2  306.07   16.30
   2  -8   2  303.07   14.30
   2  -8   2  296.97   16.30
   2  -8   2  288.07   15.40
  -3   8  -2  532.55   25.50
  -3   8  -2  488.75   23.70
  -3   8  -2  512.25   24.00
   3  -8   2  497.85   24.10
   3  -8   2  513.25   24.50
   3  -8   2  492.25   24.00
   3  -8   2  498.45   21.30
   3  -8   2  486.15   22.90
  -4   8  -2  538.75   26.90
  -4   8  -2  551.14   25.90
  -4   8  -2  539.95   25.80
   4  -8   2  540.05   26.10
   4  -8   2  534.85   26.10
   4  -8   2  537.95   25.70
  -5   8  -2  180.28   13.80
  -5   8  -2  208.18   13.00
  -5   8  -2  196.48   12.70
   5  -8   2  193.48   13.00
   5  -8   2  209.18   13.60
   5  -8   2  217.58   13.80
  -6   8  -2    0.50    5.50
  -6   8  -2    6.70    6.60
   6  -8   2   15.90    5.90
   6  -8   2   10.70    5.70
   6  -8   2    7.70    6.20
  -7   8  -2   32.00    7.80
  -7   8  -2   53.09    7.80
   7  -8   2   39.70    7.80
   7  -8   2   46.20    8.20
   7  -8   2   22.20    7.00
  -8   8  -2   19.80    7.00
  -8   8  -2    1.00    6.70
  -8   8  -2   19.30    8.50
   8  -8   2   17.40    7.00
   8  -8   2   18.20    7.10
   6   7  -2   35.30    9.70
  -6  -7   2   17.90    5.80
  -6  -7   2   40.60    9.70
  -5  -7   2   15.60   11.80
  -5  -7   2    9.20    4.50
   4   7  -2  237.48   19.00
   4   7  -2  206.38   15.90
  -4  -7   2  221.28   12.10
  -4  -7   2  250.07   16.60
  -4  -7   2  216.88   15.60
   3   7  -2   13.70    7.10
   3   7  -2   16.20    6.50
  -3  -7   2    8.60    6.80
  -3  -7   2   20.80    3.30
  -3  -7   2   20.50    7.00
   2   7  -2  262.67   16.00
   2   7  -2  295.47   16.90
  -2  -7   2  267.37   16.70
  -2  -7   2  282.47   11.70
  -2  -7   2  280.17   16.40
   1   7  -2  177.58    9.20
   1   7  -2  183.48   11.50
   1   7  -2  154.28   10.50
   1   7  -2  189.88   14.50
  -1  -7   2  162.58   11.60
  -1  -7   2  163.98   11.60
   0   7  -2  102.89    8.90
   0   7  -2  111.29    6.00
   0   7  -2  100.09    8.00
   0   7  -2  107.09    8.20
   0  -7   2  101.59    8.50
   0  -7   2  113.79    8.80
  -1   7  -2 2318.17   98.89
  -1   7  -2 2444.76  103.79
  -1   7  -2 2565.74  101.19
  -1   7  -2 2452.45   99.39
  -1   7  -2 2527.15  101.59
   1  -7   2 2516.25  100.89
   1  -7   2 2376.16   99.39
   1  -7   2 2473.45  101.59
   1  -7   2 2635.54  101.79
  -2   7  -2 1095.19   46.40
  -2   7  -2 1095.69   45.20
  -2   7  -2 1093.39   49.40
  -2   7  -2  985.70   46.40
   2  -7   2 1129.69   45.20
   2  -7   2 1121.39   46.90
   2  -7   2 1092.19   46.30
   2  -7   2 1109.59   46.70
  -3   7  -2  228.78   12.70
  -3   7  -2  216.78   12.40
  -3   7  -2  221.18   13.70
   3  -7   2  216.88   11.80
   3  -7   2  220.78   12.70
   3  -7   2  233.18   13.00
   3  -7   2  236.18   11.50
   3  -7   2  217.38   12.60
  -4   7  -2  556.64   25.20
  -4   7  -2  503.55   26.10
  -4   7  -2  533.95   25.20
   4  -7   2  540.35   25.10
   4  -7   2  544.05   25.60
   4  -7   2  536.95   25.70
  -5   7  -2  663.53   31.30
  -5   7  -2  693.53   31.30
  -5   7  -2  679.03   32.20
   5  -7   2  683.13   31.50
   5  -7   2  648.34   31.40
   5  -7   2  693.23   31.60
  -6   7  -2    3.80    5.50
  -6   7  -2    1.00    4.80
  -6   7  -2    0.70    4.00
   6  -7   2   -6.30    4.60
   6  -7   2   -9.90    4.30
   6  -7   2    4.80    4.80
  -7   7  -2    3.80    5.70
   7  -7   2    0.70    5.20
   7  -7   2   -0.10    5.50
   7  -7   2   -2.00    5.40
  -8   7  -2   16.10    6.30
  -8   7  -2    3.70    6.20
  -8   7  -2    5.50    7.40
   8  -7   2   24.00    7.10
   6   6  -2  506.65   28.80
   6   6  -2  489.35   26.70
  -6  -6   2  495.45   25.40
  -6  -6   2  528.55   28.80
   5   6  -2   -3.30    5.70
   5   6  -2   10.70    7.70
  -5  -6   2  -10.20    6.00
  -5  -6   2   -8.90    5.00
  -5  -6   2    3.30    4.70
   4   6  -2   20.20    7.00
   4   6  -2    9.30    6.80
  -4  -6   2   17.20    6.50
  -4  -6   2   20.10    6.70
  -4  -6   2   22.40    4.80
   3   6  -2   59.59    8.30
   3   6  -2   69.89    8.90
  -3  -6   2   60.69    8.20
  -3  -6   2   68.59    5.90
  -3  -6   2   62.39    8.50
   2   6  -2    4.00    4.50
   2   6  -2    6.30    4.60
  -2  -6   2    0.50    4.40
  -2  -6   2    5.70    4.90
  -2  -6   2    7.30    2.00
   1   6  -2  490.95   22.30
   1   6  -2  445.16   20.50
   1   6  -2  479.95   22.60
   1   6  -2  473.85   22.90
  -1  -6   2  491.05   23.00
  -1  -6   2  472.05   22.70
   0   6  -2   -2.60    3.00
   0   6  -2   -0.90    3.20
   0   6  -2   -2.00    2.90
   0   6  -2    1.90    1.50
   0  -6   2    0.70    3.80
   0  -6   2   -3.20    3.10
  -1   6  -2 4713.13  181.18
  -1   6  -2 4371.06  181.08
  -1   6  -2 4203.68  182.48
  -1   6  -2 4604.84  182.88
  -1   6  -2 4638.14  182.78
   1  -6   2 4869.91  183.08
   1  -6   2 4656.33  182.58
   1  -6   2 4210.38  181.08
   1  -6   2 4695.23  182.88
  -2   6  -2  398.86   19.90
  -2   6  -2  414.16   19.40
  -2   6  -2  416.06   19.50
   2  -6   2  446.16   19.80
   2  -6   2  427.46   19.70
   2  -6   2  429.46   18.20
   2  -6   2  428.36   18.70
  -3   6  -2  987.60   43.40
  -3   6  -2  981.50   42.20
  -3   6  -2  965.00   42.20
   3  -6   2  991.70   42.40
   3  -6   2  977.20   40.20
   3  -6   2 1011.60   42.10
   3  -6   2 1000.80   42.80
   3  -6   2 1042.20   42.70
  -4   6  -2   -4.20    3.20
  -4   6  -2    7.30    4.60
  -4   6  -2    0.40    3.70
   4  -6   2   -1.50    3.70
   4  -6   2   -3.60    3.60
   4  -6   2   -0.10    3.90
  -5   6  -2 1463.95   64.89
  -5   6  -2 1636.64   65.49
  -5   6  -2 1452.35   65.69
   5  -6   2 1571.94   65.49
   5  -6   2 1550.54   65.39
   5  -6   2 1573.24   65.79
  -6   6  -2   -1.80    4.70
  -6   6  -2   -0.40    1.30
  -6   6  -2   -3.90    5.10
  -6   6  -2    7.20    4.70
   6  -6   2    2.80    4.70
   6  -6   2    0.90    4.50
   6  -6   2   -4.80    4.50
  -7   6  -2    5.10    1.90
  -7   6  -2    3.40    5.10
  -7   6  -2   16.40    6.70
  -7   6  -2    6.20    4.60
   7  -6   2    3.40    5.60
  -8   6  -2   35.90    7.80
  -8   6  -2   40.20    8.70
  -8   6  -2   32.90    3.20
   8  -6   2   35.00    8.10
   8  -6   2   36.10    8.00
   7   5  -2  102.99   13.10
   6   5  -2   96.89   12.10
   6   5  -2   61.39   10.40
  -6  -5   2   83.99   11.30
  -6  -5   2   77.89    9.50
   5   5  -2    5.70    6.80
   5   5  -2    1.80    5.90
  -5  -5   2    3.80    5.80
  -5  -5   2   -3.40    4.70
  -5  -5   2    3.00    6.10
   4   5  -2  345.57   19.10
   4   5  -2  333.07   19.40
  -4  -5   2  310.97   19.00
  -4  -5   2  316.67   16.70
  -4  -5   2  364.06   19.40
   3   5  -2  685.53   31.80
   3   5  -2  687.23   32.00
  -3  -5   2  675.13   31.80
  -3  -5   2  673.43   32.00
   2   5  -2  584.44   26.70
   2   5  -2  577.24   26.90
  -2  -5   2  549.65   24.10
  -2  -5   2  578.74   26.70
  -2  -5   2  589.34   27.00
   1   5  -2 3394.26  135.09
   1   5  -2 3214.48  134.69
  -1  -5   2 3303.47  131.89
  -1  -5   2 3244.08  134.79
  -1  -5   2 3491.25  135.19
   0   5  -2 1705.53   69.59
   0   5  -2 1606.04   69.59
   0   5  -2 1782.02   69.79
   0   5  -2 1729.53   67.89
   0  -5   2 1655.63   69.79
   0  -5   2 1699.93   69.79
  -1   5  -2 3733.53  148.09
  -1   5  -2 3396.36  148.19
  -1   5  -2 3515.15  147.19
  -1   5  -2 3884.31  146.99
  -1   5  -2 3773.52  148.19
   1  -5   2 3541.05  146.99
   1  -5   2 3799.32  148.29
   1  -5   2 3794.92  148.29
   1  -5   2 3790.72  148.29
  -2   5  -2    0.80    3.10
  -2   5  -2    1.70    2.40
  -2   5  -2    5.70    2.50
  -2   5  -2   -1.90    3.00
   2  -5   2    2.20    2.60
   2  -5   2   -1.50    1.90
   2  -5   2    0.10    2.60
   2  -5   2    1.40    1.60
   2  -5   2    4.00    2.60
  -3   5  -2 1032.30   43.70
  -3   5  -2 1055.59   43.70
  -3   5  -2 1018.50   44.80
   3  -5   2  953.40   43.70
   3  -5   2 1089.89   44.00
   3  -5   2 1057.39   44.80
   3  -5   2 1086.09   44.90
  -4   5  -2   83.39    4.60
  -4   5  -2   90.09    7.40
  -4   5  -2   89.19    7.00
  -4   5  -2   89.99    7.80
   4  -5   2   88.29    7.50
   4  -5   2   89.19    7.80
   4  -5   2   81.59    7.10
   4  -5   2   82.19    8.80
  -5   5  -2   -2.00    2.00
  -5   5  -2    1.90    4.30
  -5   5  -2    1.30    4.30
  -5   5  -2   -2.50    4.40
   5  -5   2    9.70    5.20
   5  -5   2   -2.80    4.20
   5  -5   2    2.00    4.60
  -6   5  -2   15.70    5.50
  -6   5  -2   17.10    6.20
  -6   5  -2   13.50    5.30
  -6   5  -2   18.50    3.90
   6  -5   2   29.90    6.20
   6  -5   2   15.60    5.80
   6  -5   2    8.80    5.70
  -7   5  -2   67.29    5.80
  -7   5  -2   55.89    9.90
  -7   5  -2   78.79    9.00
  -7   5  -2   68.49    8.00
  -7   5  -2   54.49    8.40
   7  -5   2   62.09    9.30
   7  -5   2   72.29    9.30
   7  -5   2   51.59    8.90
  -8   5  -2    9.70    6.60
  -8   5  -2    1.60    5.50
  -8   5  -2    3.10    3.60
  -8   5  -2    4.10    8.50
   8  -5   2   11.80    6.60
   8  -5   2    0.20    6.00
   7   4  -2   20.90    8.90
  -7  -4   2   23.00    8.40
  -7  -4   2   27.70    7.80
   6   4  -2   24.40    7.80
   6   4  -2   22.50    7.90
  -6  -4   2   20.20    7.80
  -6  -4   2   25.70    7.00
  -6  -4   2   17.60    7.90
   5   4  -2  198.08   11.50
   5   4  -2  182.78   14.10
   5   4  -2  191.88   12.80
   5   4  -2  179.18   13.80
  -5  -4   2  179.78   13.90
   4   4  -2   32.30    6.60
   4   4  -2   47.10    7.70
  -4  -4   2   36.70    6.80
  -4  -4   2   30.40    6.80
   3   4  -2 2514.95  101.89
  -3  -4   2 2400.86  101.59
  -3  -4   2 2468.25  101.59
   2   4  -2 2628.34  114.79
   2   4  -2 2878.61  115.09
  -2  -4   2 2896.91  115.09
  -2  -4   2 2880.81  114.99
   1   4  -2 7737.33  308.57
   0   4  -2 2559.34  105.79
   0   4  -2 2661.13  106.19
   0   4  -2 2786.32  105.99
   0   4  -2 2445.26  104.19
   0  -4   2 2574.14  105.89
   0  -4   2 2749.02  105.89
  -1   4  -2   69.29    4.20
  -1   4  -2   72.89    5.50
  -1   4  -2   56.69    4.30
  -1   4  -2   69.19    4.60
   1  -4   2   64.79    4.70
   1  -4   2   62.19    4.50
   1  -4   2   63.29    4.80
   1  -4   2   66.89    3.70
  -2   4  -2  493.85   20.90
  -2   4  -2  452.05   19.60
  -2   4  -2  466.15   20.60
  -2   4  -2  436.56   19.50
   2  -4   2  430.16   19.70
   2  -4   2  434.76   19.70
   2  -4   2  487.15   19.80
   2  -4   2  416.06   18.80
   2  -4   2  453.85   20.30
  -3   4  -2  259.57   12.10
  -3   4  -2  289.37   14.50
  -3   4  -2  295.37   13.70
  -3   4  -2  282.37   13.50
   3  -4   2  270.17   13.50
   3  -4   2  281.77   13.60
   3  -4   2  285.87   14.10
   3  -4   2  268.67   14.00
   3  -4   2  294.47   14.40
  -4   4  -2  934.51   40.30
  -4   4  -2 1006.10   40.40
  -4   4  -2  903.71   40.90
  -4   4  -2  976.50   38.90
   4  -4   2  928.71   40.40
   4  -4   2  915.31   40.90
   4  -4   2  932.31   40.30
   4  -4   2  922.01   41.10
   4  -4   2  932.61   40.70
  -5   4  -2  142.29   10.10
  -5   4  -2  159.08   10.90
  -5   4  -2  153.18   10.30
  -5   4  -2  148.59   10.60
   5  -4   2  147.49   11.10
   5  -4   2  134.79   10.60
   5  -4   2  151.78   10.50
  -6   4  -2  501.35   23.60
  -6   4  -2  468.15   23.50
  -6   4  -2  441.36   23.80
  -6   4  -2  472.75   21.40
   6  -4   2  465.05   24.60
   6  -4   2  449.36   23.50
   6  -4   2  462.15   23.70
  -7   4  -2  141.79   13.90
  -7   4  -2  186.88   10.90
  -7   4  -2  170.28   13.00
  -7   4  -2  164.48   12.60
  -7   4  -2  178.58   13.50
   7  -4   2  164.38   13.80
   7  -4   2  180.58   13.00
   7  -4   2  172.48   13.60
  -8   4  -2    1.60    6.40
  -8   4  -2    0.50    4.20
   8  -4   2    3.80    6.40
   8  -4   2    6.50    6.70
   7   3  -2   -5.90    7.90
   7   3  -2   -5.60    5.90
  -7  -3   2    4.40    6.40
  -7  -3   2   -1.40    7.00
   6   3  -2    2.40    6.70
   6   3  -2    3.60    5.00
   6   3  -2   12.60    4.20
   6   3  -2    5.90    6.70
  -6  -3   2   -0.50    6.80
  -6  -3   2   13.50    6.30
   5   3  -2   -3.20    5.10
   5   3  -2    1.80    3.50
   5   3  -2   -2.40    4.50
   5   3  -2   -1.30    5.30
  -5  -3   2   -2.40    5.90
  -5  -3   2    1.80    5.40
   4   3  -2   10.50    5.50
   4   3  -2   18.50    5.70
  -4  -3   2    5.60    4.60
  -4  -3   2   17.00    5.60
   3   3  -2 3247.38  140.59
   3   3  -2 3593.04  140.59
  -3  -3   2 3316.37  140.29
  -3  -3   2 3687.63  143.09
   2   3  -2  301.77   15.10
   2   3  -2  291.77   14.80
  -2  -3   2  310.47   15.10
   1   3  -2 2431.26   94.79
   1   3  -2 2427.86   94.79
  -1  -3   2 2245.08   94.69
  -1  -3   2 2265.17   94.59
   0   3  -2  549.05   22.00
   0   3  -2  546.75   22.70
   0   3  -2  548.85   23.20
   0   3  -2  559.74   22.70
   0  -3   2  503.05   22.00
   0  -3   2  557.54   22.80
   0  -3   2  516.45   22.90
  -1   3  -2  596.04   25.70
  -1   3  -2  610.14   25.30
  -1   3  -2  674.73   26.70
   1  -3   2  633.64   25.40
   1  -3   2  596.04   25.40
   1  -3   2  593.04   25.30
   1  -3   2  607.74   26.00
  -2   3  -2  250.37   10.50
  -2   3  -2  219.58   10.70
  -2   3  -2  250.77   10.90
  -2   3  -2  255.47   12.60
   2  -3   2  227.88   11.70
   2  -3   2  227.68   11.00
   2  -3   2  232.38   11.60
   2  -3   2  219.88   10.40
  -3   3  -2  241.48   11.80
  -3   3  -2  286.37   13.70
  -3   3  -2  251.37   12.40
  -3   3  -2  262.57   12.70
   3  -3   2  258.87   12.60
   3  -3   2  249.97   12.60
   3  -3   2  256.97   13.00
  -4   3  -2  415.66   19.50
  -4   3  -2  424.36   19.00
  -4   3  -2  354.36   19.20
  -4   3  -2  382.26   18.50
   4  -3   2  396.46   19.10
   4  -3   2  378.86   20.90
   4  -3   2  392.46   18.80
  -5   3  -2   40.20    5.80
  -5   3  -2   32.60    6.10
  -5   3  -2   36.10    5.80
   5  -3   2   31.40    8.30
   5  -3   2   49.10    6.50
   5  -3   2   38.80    6.10
  -6   3  -2   30.70    6.10
  -6   3  -2   21.60    5.80
  -6   3  -2   30.40    7.30
  -6   3  -2   24.20    6.60
   6  -3   2   26.50    6.30
   6  -3   2   16.00    6.10
   6  -3   2   35.80    6.80
  -7   3  -2    2.20    7.00
  -7   3  -2    0.50    5.10
  -7   3  -2    7.40    6.00
   7  -3   2    2.30    5.90
   7  -3   2   -7.70    6.10
   7  -3   2   -9.60    5.00
  -8   3  -2    4.80    6.10
  -8   3  -2   23.20    6.20
  -8   3  -2   13.80    8.00
   8  -3   2   14.80    6.80
   8  -3   2   14.80    6.60
   7   2  -2   -4.90    5.40
   7   2  -2   -7.50    6.30
  -7  -2   2   12.50    7.20
   6   2  -2   77.39    9.70
   6   2  -2   73.39    9.10
   6   2  -2   67.69    6.50
   6   2  -2   82.59   10.00
  -6  -2   2   80.89    9.30
  -6  -2   2   72.39    9.80
   5   2  -2   92.19    7.00
   5   2  -2   96.49    9.30
   5   2  -2   81.19    9.50
   5   2  -2   96.09    9.60
  -5  -2   2   87.09    9.20
  -5  -2   2   92.09    9.60
   4   2  -2  190.98   12.40
   4   2  -2  188.98   10.00
   4   2  -2  189.38   11.60
   4   2  -2  199.38   14.20
  -4  -2   2  195.58   12.60
  -4  -2   2  184.98   12.10
   3   2  -2 1568.84   64.19
   3   2  -2 1468.35   63.29
   3   2  -2 1574.14   64.09
  -3  -2   2 1510.45   63.89
   2   2  -2 7298.37  291.07
   0   2  -2  478.85   20.30
   0   2  -2  471.65   19.90
   0   2  -2  525.15   21.30
   0   2  -2  460.65   20.00
   0  -2   2  474.85   19.90
   0  -2   2  483.35   21.20
   0  -2   2  488.45   20.50
   0  -2   2  498.65   20.00
   0  -2   2  462.45   19.50
   0  -2   2  506.05   20.00
   2  -2   2 7802.02  310.57
  -3   2  -2 3121.79  126.89
  -3   2  -2 3113.79  125.79
  -3   2  -2 3169.08  126.59
  -3   2  -2 3183.48  125.69
   3  -2   2 3057.99  126.19
   3  -2   2 3100.59  125.79
  -4   2  -2  993.70   44.40
  -4   2  -2 1030.40   43.90
  -4   2  -2 1005.10   45.20
  -4   2  -2 1070.19   44.00
   4  -2   2 1012.30   43.90
   4  -2   2 1065.99   47.20
   4  -2   2 1034.20   44.00
  -5   2  -2   33.80    6.00
  -5   2  -2   40.10    6.20
  -5   2  -2   40.00    7.60
  -5   2  -2   32.70    6.40
   5  -2   2   41.80    6.40
   5  -2   2   32.30    6.10
  -6   2  -2   23.40    5.80
  -6   2  -2   30.50    6.60
  -6   2  -2   25.00    7.20
   6  -2   2   24.70    6.30
   6  -2   2   25.70    6.40
  -7   2  -2   12.70    7.30
  -7   2  -2   -2.40    4.90
  -7   2  -2   11.90    6.10
   7  -2   2    1.90    7.10
   7  -2   2    5.50    5.80
  -8   2  -2   15.00    8.10
  -8   2  -2   33.80    8.10
   8  -2   2   13.90    7.30
   8  -2   2   21.10    7.50
   8   1  -2   10.20    7.70
  -8  -1   2    0.30    9.20
   7   1  -2   30.80   12.70
   7   1  -2   32.20   13.00
   7   1  -2   33.20    5.30
   7   1  -2   34.50    7.70
  -7  -1   2   36.40    8.70
   6   1  -2    1.20    5.20
   6   1  -2   -1.70    2.90
   6   1  -2   -1.20    4.30
   6   1  -2    7.20    6.10
  -6  -1   2    0.00    5.40
  -6  -1   2    1.50    5.90
   5   1  -2  560.64   25.30
   5   1  -2  644.64   28.80
   5   1  -2  549.74   27.70
   5   1  -2  574.64   28.10
  -5  -1   2  557.44   27.90
  -5  -1   2  587.74   28.30
   4   1  -2    9.80    4.40
   4   1  -2   16.80    2.80
   4   1  -2   11.30    4.80
   4   1  -2   14.70    4.30
  -4  -1   2   11.50    4.80
  -4  -1   2   20.80    5.00
   3   1  -2   14.40    4.10
   3   1  -2   22.30    4.00
   3   1  -2   24.00    3.30
   3   1  -2   16.90    3.90
  -3  -1   2   26.30    4.50
  -3  -1   2   27.30    4.30
   2   1  -2  860.71   35.70
   2   1  -2  915.41   37.30
   2   1  -2  890.31   37.10
   2   1  -2  901.61   37.30
  -2  -1   2  881.41   37.40
  -2  -1   2  873.81   37.30
   1   1  -2 1537.75   59.59
   1   1  -2 1366.56   59.59
   1   1  -2 1503.75   59.69
  -1  -1   2 1420.96   59.69
  -1  -1   2 1556.74   59.79
   0  -1   2 1611.94   69.09
   0  -1   2 1793.92   69.19
   0  -1   2 1843.82   68.59
   0  -1   2 1803.42   69.29
   0  -1   2 1567.54   68.89
   0  -1   2 1725.13   69.09
  -1   1  -2 2566.34   99.99
  -1   1  -2 2616.14  100.49
   1  -1   2 2415.76   99.89
   1  -1   2 2444.16  100.29
   1  -1   2 2601.54   99.99
   1  -1   2 2509.25  100.29
   1  -1   2 2320.37   99.39
  -2   1  -2  414.96   19.20
  -2   1  -2  421.26   18.40
  -2   1  -2  435.46   18.50
   2  -1   2  418.86   18.40
   2  -1   2  435.26   19.30
  -3   1  -2  661.43   27.90
  -3   1  -2  635.64   28.50
  -3   1  -2  614.54   28.70
  -3   1  -2  645.54   27.90
   3  -1   2  642.34   28.30
   3  -1   2  653.63   28.00
   3  -1   2  631.34   28.10
  -4   1  -2  522.95   24.30
  -4   1  -2  593.04   26.30
  -4   1  -2  470.35   25.20
   4  -1   2  521.05   24.50
   4  -1   2  532.65   24.60
   4  -1   2  522.25   24.70
  -5   1  -2   59.59    7.60
  -5   1  -2   79.09    7.80
  -5   1  -2   69.79    8.90
   5  -1   2   61.89    8.20
   5  -1   2   82.19    8.00
  -6   1  -2  265.77   16.00
  -6   1  -2  227.18   16.80
   6  -1   2  252.37   16.00
   6  -1   2  281.17   17.60
  -7   1  -2   10.20    6.50
  -7   1  -2   -6.80    6.10
   7  -1   2   16.20    7.10
   7  -1   2    9.30    5.90
  -8   1  -2  177.18   16.20
  -8   1  -2  194.58   15.40
   8  -1   2  206.88   16.20
   8  -1   2  210.48   16.10
   8   0  -2   24.50    8.70
  -8   0   2   14.60    8.20
   7   0  -2   -3.60    6.10
   7   0  -2  -13.20    4.40
   7   0  -2   -0.80    3.30
   7   0  -2    2.70    6.60
  -7   0   2    3.20    6.40
  -7   0   2  -12.20    5.20
   6   0  -2    3.60    5.80
   6   0  -2   -4.20    5.00
   6   0  -2    8.90    3.10
   6   0  -2    2.70    5.10
  -6   0   2   -1.30    5.10
  -6   0   2    5.40    5.50
   5   0  -2    7.20    5.40
   5   0  -2   -4.20    4.20
   5   0  -2   -3.40    4.60
   5   0  -2    2.80    2.60
  -5   0   2    1.30    5.00
  -5   0   2    4.20    5.10
   4   0  -2   29.80    5.20
   4   0  -2   38.00    3.50
  -4   0   2   26.40    5.40
  -4   0   2   17.30    5.30
   3   0  -2   34.60    4.50
   3   0  -2   35.30    2.70
   3   0  -2   38.20    4.90
  -3   0   2   38.40    4.90
  -3   0   2   42.90    5.30
   0   0  -2 2522.35  111.99
   0   0  -2 2816.42  112.09
   0   0   2 2995.70  112.49
   0   0   2 2855.01  112.29
  -1   0  -2  188.58    9.40
  -1   0  -2  189.88    8.80
   1   0   2  178.38    9.10
   1   0   2  201.18    9.70
   1   0   2  193.08    9.00
   1   0   2  189.98    9.10
  -2   0  -2  588.24   26.00
  -2   0  -2  575.84   26.60
  -2   0  -2  632.84   26.10
   2   0   2  639.34   26.70
   2   0   2  592.24   26.10
   2   0   2  629.14   26.30
  -3   0  -2  970.60   40.50
  -3   0  -2  931.41   40.30
  -3   0  -2  944.01   41.00
   3   0   2  949.60   40.70
   3   0   2  960.10   40.40
   3   0   2  939.91   40.70
  -4   0  -2 6656.33  251.27
  -4   0  -2 6249.47  251.67
  -4   0  -2 6042.30  250.87
   4   0   2 6456.95  251.27
   4   0   2 6154.88  251.37
   4   0   2 5949.90  250.87
  -5   0  -2 1122.49   51.09
  -5   0  -2 1206.38   50.69
  -5   0  -2 1146.89   50.49
   5   0   2 1161.38   50.89
   5   0   2 1145.79   50.69
  -6   0  -2  172.18   13.50
  -6   0  -2  191.58   13.70
   6   0   2  173.88   13.40
   6   0   2  171.08   13.40
  -7   0  -2   82.39   11.10
  -7   0  -2   79.89   10.40
   7   0   2   71.19   10.30
   7   0   2   75.49   10.20
   8  -1  -2   16.80    7.40
   8  -1  -2   -1.60    6.00
  -8   1   2    9.50    7.90
   7  -1  -2   64.99    9.60
   7  -1  -2   73.59    6.40
   7  -1  -2   57.19    9.40
  -7   1   2   58.59    9.10
  -7   1   2   60.09    9.30
   6  -1  -2  -10.90    3.40
   6  -1  -2   -2.70    5.80
   6  -1  -2    1.50    2.90
   6  -1  -2   -7.20    5.40
  -6   1   2   -8.60    5.00
  -6   1   2   -6.30    5.60
   5  -1  -2  481.25   24.10
   5  -1  -2  476.25   24.00
   5  -1  -2  508.25   21.80
  -5   1   2  465.75   24.10
  -5   1   2  507.45   24.30
   4  -1  -2 7230.58  291.27
   4  -1  -2 7245.48  291.07
   4  -1  -2 7569.24  291.07
  -4   1   2 7140.09  290.97
  -4   1   2 6883.41  288.87
  -4   1   2 7505.75  290.97
   3  -1  -2  184.08   10.80
   3  -1  -2  227.58   11.70
   3  -1  -2  203.98   10.90
  -3   1   2  199.58   11.10
  -3   1   2  192.98    9.10
  -3   1   2  181.28   10.80
   2  -1  -2    7.40    3.00
   2  -1  -2    4.70    3.00
   2  -1  -2    9.90    3.30
  -2   1   2    4.00    2.70
  -2   1   2    5.60    1.70
  -2   1   2    8.90    3.90
  -2   1   2    5.20    2.70
   1  -1  -2  133.69    7.20
   1  -1  -2  138.89    7.20
   1  -1  -2  133.79    6.60
  -1   1   2  133.69    6.60
  -1   1   2  137.39    7.20
  -1  -1  -2 2326.07   95.69
  -1  -1  -2 2355.06   95.59
  -1  -1  -2 2555.44   95.69
   1   1   2 2374.16   95.69
   1   1   2 2387.56   95.69
   1   1   2 2242.08   95.49
  -2  -1  -2 4144.59  171.88
  -2  -1  -2 4353.76  172.08
  -2  -1  -2 4149.48  171.98
   2   1   2 4438.76  172.08
   2   1   2 4214.18  172.18
   2   1   2 4428.76  171.98
  -3  -1  -2  455.25   23.40
  -3  -1  -2  524.65   23.60
  -3  -1  -2  522.25   23.50
   3   1   2  514.45   23.60
   3   1   2  497.85   23.40
   3   1   2  534.95   23.90
  -4  -1  -2  504.25   23.90
  -4  -1  -2  528.65   24.30
   4   1   2  440.26   23.50
   4   1   2  478.05   24.10
   4   1   2  512.85   24.00
  -5  -1  -2   24.90    6.30
  -5  -1  -2   42.40    6.90
  -5  -1  -2   42.30    7.30
   5   1   2   20.00    6.80
   5   1   2   24.40    6.70
  -6  -1  -2  104.19   11.20
  -6  -1  -2  130.59   11.70
   6   1   2  140.19   12.10
   6   1   2  136.89   11.60
  -7  -1  -2   69.09   10.40
  -7  -1  -2   66.19    9.90
   7   1   2   56.09    9.40
   8  -2  -2    5.80    7.80
   8  -2  -2   15.80    7.00
  -8   2   2   -1.30    6.90
   7  -2  -2    7.90    6.10
   7  -2  -2   11.50    6.40
  -7   2   2   23.70    7.50
  -7   2   2   24.70    7.00
   6  -2  -2 1076.29   47.20
  -6   2   2  978.90   46.70
  -6   2   2 1081.79   47.30
  -6   2   2 1026.90   44.30
   5  -2  -2    8.10    5.00
   5  -2  -2    9.50    4.90
   5  -2  -2   11.50    5.30
  -5   2   2   13.40    3.50
  -5   2   2   17.50    5.60
  -5   2   2   11.90    5.30
   4  -2  -2  167.18   10.80
   4  -2  -2  170.18   11.00
   4  -2  -2  167.38   10.60
  -4   2   2  166.88    8.90
  -4   2   2  177.08   11.10
  -4   2   2  153.48   10.70
   3  -2  -2    8.40    3.30
   3  -2  -2    8.80    3.40
  -3   2   2    1.30    3.30
  -3   2   2    4.80    3.60
  -3   2   2    1.90    3.20
  -3   2   2    4.40    2.00
   2  -2  -2  220.98   11.20
   2  -2  -2  236.48   11.40
   2  -2  -2  200.58    9.50
   2  -2  -2  215.98   11.20
  -2   2   2  222.78   11.20
  -2   2   2  209.28    9.60
  -2   2   2  215.58   11.20
   1  -2  -2 1436.46   59.29
   1  -2  -2 1525.15   59.69
   1  -2  -2 1373.76   58.59
   1  -2  -2 1452.45   59.39
  -1   2   2 1602.04   60.29
  -1   2   2 1414.66   59.29
  -1   2   2 1355.36   59.09
   0  -2  -2 2310.37   95.49
   0  -2  -2 2170.78   95.49
   0  -2  -2 2390.26   95.59
   0   2   2 2445.56   95.09
   0   2   2 2420.76   95.59
   0   2   2 2450.45   95.59
  -1  -2  -2  528.05   24.10
  -1  -2  -2  561.54   24.70
  -1  -2  -2  594.34   24.80
   1   2   2  580.74   24.10
   1   2   2  534.55   24.50
   1   2   2  573.44   24.90
  -2  -2  -2 6642.24  278.07
  -2  -2  -2 7016.00  278.37
  -2  -2  -2 6572.94  278.17
   2   2   2 7263.87  277.87
   2   2   2 7160.08  278.47
   2   2   2 7116.99  278.67
  -3  -2  -2  679.63   31.10
  -3  -2  -2  678.43   31.30
  -3  -2  -2  679.53   31.40
   3   2   2  707.23   31.70
   3   2   2  736.63   31.70
  -4  -2  -2  110.69    9.50
  -4  -2  -2  116.79    9.40
  -5  -2  -2  263.57   16.70
  -5  -2  -2  303.37   17.60
   5   2   2  267.17   17.40
   5   2   2  287.47   17.10
  -6  -2  -2    7.50    6.10
  -6  -2  -2    4.30    6.10
  -6  -2  -2    2.60    5.10
   6   2   2    1.00    5.80
   6   2   2    8.80    8.20
  -7  -2  -2   40.60    9.10
  -7  -2  -2   67.09   10.00
   7   2   2   76.89   12.90
   7   2   2   54.69   10.40
   8  -3  -2  224.08   16.60
   8  -3  -2  243.08   17.00
  -8   3   2  209.58   16.60
  -8   3   2  196.38   11.80
   7  -3  -2   20.80    6.90
  -7   3   2   23.60    7.70
  -7   3   2   17.20    4.90
  -7   3   2   29.20    7.10
   6  -3  -2 1195.78   53.59
   6  -3  -2 1249.68   53.59
   6  -3  -2 1123.59   53.29
  -6   3   2 1139.79   53.19
  -6   3   2 1250.77   53.69
  -6   3   2 1181.58   50.99
  -6   3   2 1270.37   49.80
   5  -3  -2   99.19    9.70
   5  -3  -2  136.79   10.00
   5  -3  -2  114.49    9.90
  -5   3   2  125.09   10.00
  -5   3   2  118.19    7.90
  -5   3   2  107.39    6.30
  -5   3   2  109.99    9.40
   4  -3  -2   45.40    6.30
   4  -3  -2   58.49    6.70
   4  -3  -2   52.19    8.80
  -4   3   2   49.20    6.60
  -4   3   2   57.49    7.50
  -4   3   2   45.30    3.30
  -4   3   2   54.99    5.00
   3  -3  -2  793.62   33.80
   3  -3  -2  765.52   33.80
   3  -3  -2  669.03   33.20
  -3   3   2  763.62   33.70
  -3   3   2  746.73   31.20
  -3   3   2  848.52   34.10
  -3   3   2  789.22   33.90
   2  -3  -2 1147.39   48.00
   2  -3  -2 1144.09   48.10
   2  -3  -2 1197.28   48.30
   2  -3  -2 1081.09   46.40
  -2   3   2 1122.99   48.00
  -2   3   2 1158.58   48.20
  -2   3   2 1173.48   48.40
   1  -3  -2 1473.25   58.49
   1  -3  -2 1433.26   60.19
   1  -3  -2 1340.57   60.39
   1  -3  -2 1528.05   60.69
  -1   3   2 1579.64   60.59
  -1   3   2 1419.96   60.39
  -1   3   2 1481.45   60.69
   0  -3  -2 2090.69   87.69
   0  -3  -2 2297.07   88.19
   0  -3  -2 2114.09   87.89
   0   3   2 2181.48   87.99
   0   3   2 2101.99   86.99
   0   3   2 2332.77   88.39
   0   3   2 2124.69   87.99
   0   3   2 2039.10   85.89
  -1  -3  -2 4426.36  170.78
  -1  -3  -2 4203.08  170.58
  -1  -3  -2 4197.28  169.78
   1   3   2 4184.48  170.68
   1   3   2 4384.66  169.68
   1   3   2 4085.59  170.78
   1   3   2 4195.68  170.98
  -2  -3  -2 1547.35   65.79
  -2  -3  -2 1588.64   64.99
  -2  -3  -2 1592.94   66.09
   2   3   2 1520.35   66.09
   2   3   2 1627.94   64.89
   2   3   2 1565.34   65.89
  -3  -3  -2   27.00    5.80
  -3  -3  -2   36.20    5.50
  -3  -3  -2   23.50    5.20
   3   3   2   11.80    5.20
   3   3   2   20.00    5.70
  -4  -3  -2  543.35   26.00
  -4  -3  -2  502.85   25.10
  -4  -3  -2  521.55   25.90
   4   3   2  504.15   26.40
   4   3   2  518.25   26.00
  -5  -3  -2   37.90    7.80
  -5  -3  -2   31.30    7.00
   5   3   2   27.40    7.40
   5   3   2   35.30    7.30
  -6  -3  -2   37.70    8.50
   6   3   2   24.70    8.30
   6   3   2   36.80    8.50
   8  -4  -2  553.94   29.30
   8  -4  -2  519.45   29.20
  -8   4   2  581.14   29.60
  -8   4   2  527.55   25.80
  -8   4   2  506.45   23.10
   7  -4  -2   59.79    9.00
   7  -4  -2   75.39   10.40
   7  -4  -2   55.49    9.70
  -7   4   2   79.99    9.70
  -7   4   2   55.49    7.20
  -7   4   2   68.69    9.90
  -7   4   2   62.79    4.70
   6  -4  -2  355.46   20.70
   6  -4  -2  375.26   20.90
   6  -4  -2  376.96   20.90
  -6   4   2  365.76   20.80
  -6   4   2  383.76   18.80
  -6   4   2  386.66   20.80
   5  -4  -2   27.40    6.00
   5  -4  -2   21.10    5.80
   5  -4  -2   19.10    5.90
  -5   4   2   26.00    2.10
  -5   4   2   19.20    4.30
  -5   4   2   23.70    5.80
  -5   4   2   21.00    5.90
  -5   4   2   20.80    6.10
   4  -4  -2    8.50    4.20
   4  -4  -2    3.90    4.00
   4  -4  -2    7.60    4.90
  -4   4   2    4.20    4.50
  -4   4   2    5.50    4.40
  -4   4   2    4.70    4.60
  -4   4   2    4.50    3.20
   3  -4  -2    4.30    4.10
   3  -4  -2    7.00    1.50
   3  -4  -2   12.00    4.10
   3  -4  -2   10.00    3.80
  -3   4   2    6.50    4.10
  -3   4   2    8.80    4.60
  -3   4   2    7.00    4.10
   2  -4  -2  200.58    9.90
   2  -4  -2  188.08    9.80
   2  -4  -2  226.98   11.60
   2  -4  -2  222.38   11.90
   2  -4  -2  210.08   12.10
  -2   4   2  218.58   11.80
  -2   4   2  213.28   11.60
  -2   4   2  226.18   12.20
   1  -4  -2 1828.22   77.89
   1  -4  -2 1886.11   77.89
   1  -4  -2 1875.41   75.49
   1  -4  -2 1913.01   77.39
  -1   4   2 1913.61   77.59
  -1   4   2 1906.01   77.99
  -1   4   2 1904.81   77.79
   0  -4  -2  489.75   23.10
   0  -4  -2  510.45   23.30
   0   4   2  504.15   23.20
   0   4   2  502.95   20.80
   0   4   2  520.95   23.40
   0   4   2  485.95   22.80
   0   4   2  499.25   21.70
  -1  -4  -2  130.19    9.30
  -1  -4  -2  134.29    9.10
   1   4   2  120.39    9.00
   1   4   2  142.29    7.70
   1   4   2  129.39    8.80
   1   4   2  134.49    9.50
  -2  -4  -2  138.59    9.00
  -2  -4  -2  142.99   10.70
  -2  -4  -2  154.48   10.50
   2   4   2  164.78   10.90
   2   4   2  167.98   10.90
  -3  -4  -2   48.10    7.60
  -3  -4  -2   39.50    6.60
  -3  -4  -2   42.30    5.70
   3   4   2   37.90    6.80
   3   4   2   41.30    7.20
  -4  -4  -2   75.19    9.10
  -4  -4  -2   62.29    7.90
   4   4   2   61.89    8.90
   4   4   2   59.59    9.00
  -5  -4  -2  336.47   20.00
  -5  -4  -2  326.27   18.80
   5   4   2  318.57   21.10
   5   4   2  320.17   19.90
  -6  -4  -2   28.30    8.20
  -6  -4  -2   26.90    7.40
   6   4   2   29.70    8.60
   6   4   2   53.99    9.90
   8  -5  -2   82.29   11.00
   8  -5  -2   63.59   10.90
  -8   5   2   63.59    8.30
  -8   5   2   78.99   11.00
   7  -5  -2  344.57   24.10
   7  -5  -2  306.57   20.20
   7  -5  -2  322.17   20.40
  -7   5   2  350.66   20.90
  -7   5   2  381.26   18.80
  -7   5   2  375.96   24.80
   6  -5  -2   37.80    7.10
   6  -5  -2   31.80    7.20
   6  -5  -2   39.40    7.70
  -6   5   2   40.30    7.70
  -6   5   2   39.10    6.00
  -6   5   2   50.19    8.30
   5  -5  -2  114.09   10.00
   5  -5  -2  143.19   10.70
   5  -5  -2  121.19   10.70
  -5   5   2  112.09   10.40
  -5   5   2  109.39    8.80
  -5   5   2  116.59   10.50
  -5   5   2  113.59    9.90
   4  -5  -2   15.90    5.00
   4  -5  -2   28.00    6.00
  -4   5   2   34.50    6.40
  -4   5   2   30.10    5.70
  -4   5   2   23.00    5.70
  -4   5   2   30.50    4.80
   3  -5  -2  177.58    9.40
   3  -5  -2  156.48   11.00
   3  -5  -2  178.68   11.10
   3  -5  -2  170.98   10.60
   3  -5  -2  157.58    7.80
  -3   5   2  154.08   10.90
  -3   5   2  184.18   12.00
  -3   5   2  162.38   10.70
   2  -5  -2  930.31   40.00
   2  -5  -2  930.11   40.70
   2  -5  -2  926.11   38.20
   2  -5  -2  961.90   40.70
   2  -5  -2  866.51   38.60
  -2   5   2  982.40   43.20
  -2   5   2  933.11   40.50
  -2   5   2  910.91   40.00
   1  -5  -2  567.04   27.00
   1  -5  -2  578.84   27.00
   1  -5  -2  583.04   26.20
  -1   5   2  656.83   29.90
  -1   5   2  567.24   26.30
  -1   5   2  576.54   26.80
   0  -5  -2  224.98   14.70
   0  -5  -2  244.18   13.80
   0   5   2  261.17   12.10
   0   5   2  267.07   14.20
   0   5   2  255.67   13.60
   0   5   2  260.87   14.30
   0   5   2  235.18   11.10
  -1  -5  -2  231.58   14.10
  -1  -5  -2  243.48   14.10
   1   5   2  250.17   13.70
   1   5   2  247.38   14.30
   1   5   2  249.78   14.70
   1   5   2  252.77   12.20
  -2  -5  -2   86.49    8.40
  -2  -5  -2   81.79    6.50
  -2  -5  -2   78.19    8.60
   2   5   2   73.69    8.80
   2   5   2   91.09    8.70
   2   5   2   78.59    8.10
  -3  -5  -2   18.40    6.10
  -3  -5  -2   10.70    4.50
  -3  -5  -2   20.60    5.70
   3   5   2   12.40    6.40
   3   5   2   17.00    6.00
  -4  -5  -2  207.78   13.40
  -4  -5  -2  229.08   15.50
   4   5   2  204.88   15.10
   4   5   2  195.78   15.40
  -5  -5  -2  148.59   11.80
  -5  -5  -2  126.49   13.40
   5   5   2  141.69   13.00
   5   5   2  154.88   13.70
  -6  -5  -2    8.00    7.70
  -6  -5  -2    2.60    5.80
   6   5   2    3.70    7.90
   8  -6  -2   49.80    9.80
   8  -6  -2   59.69   10.20
  -8   6   2   53.19   10.00
  -8   6   2   46.20    7.30
   7  -6  -2   11.60    6.40
   7  -6  -2   10.00    7.00
  -7   6   2   -4.70    6.30
  -7   6   2    3.80    4.90
   6  -6  -2  125.49   11.50
   6  -6  -2  100.29   10.80
  -6   6   2  137.99   10.20
  -6   6   2  130.29   11.60
   5  -6  -2  441.16   22.60
   5  -6  -2  391.66   21.80
   5  -6  -2  431.66   22.70
  -5   6   2  416.86   22.30
  -5   6   2  382.06   20.80
  -5   6   2  432.26   22.30
  -5   6   2  430.76   22.20
   4  -6  -2    1.90    5.20
   4  -6  -2    1.20    3.70
   4  -6  -2    6.00    5.20
   4  -6  -2   -3.50    4.20
  -4   6   2    1.40    4.40
  -4   6   2    5.40    5.00
  -4   6   2    0.10    4.00
   3  -6  -2  124.79    7.80
   3  -6  -2  133.89    7.00
   3  -6  -2  137.39   10.60
   3  -6  -2  141.09   10.50
  -3   6   2  126.19    9.60
  -3   6   2  139.69   10.20
  -3   6   2  136.09   10.40
   2  -6  -2   16.40    2.70
   2  -6  -2    5.60    4.80
   2  -6  -2   13.40    4.00
  -2   6   2   10.20    4.20
  -2   6   2    7.40    4.60
  -2   6   2    5.30    4.70
   1  -6  -2   84.69    8.20
   1  -6  -2   80.29    8.30
   1  -6  -2   78.19    7.00
  -1   6   2   82.59    5.10
  -1   6   2   83.99    7.20
  -1   6   2   85.49    8.10
  -1   6   2   91.39    8.50
  -1   6   2   88.99    6.00
   0  -6  -2  676.73   31.20
   0  -6  -2  671.23   31.10
   0   6   2  674.03   31.00
   0   6   2  673.33   28.60
   0   6   2  632.04   27.80
   0   6   2  625.54   30.10
   0   6   2  718.43   31.70
  -1  -6  -2  298.37   17.30
  -1  -6  -2  311.87   17.30
   1   6   2  317.77   14.70
   1   6   2  321.57   17.80
   1   6   2  268.27   16.30
   1   6   2  294.87   17.20
   1   6   2  313.87   14.60
  -2  -6  -2   84.49    9.00
  -2  -6  -2   84.39    9.30
  -2  -6  -2   68.19    6.40
   2   6   2   70.99    8.70
   2   6   2   82.89    8.30
   2   6   2   75.29    9.40
  -3  -6  -2   45.70    6.30
  -3  -6  -2   48.60    8.20
  -3  -6  -2   48.20    8.60
   3   6   2   55.39    8.10
   3   6   2   49.50    8.40
   3   6   2   40.90    8.40
  -4  -6  -2   89.49   11.00
  -4  -6  -2   71.09    8.20
   4   6   2   63.69   14.20
   4   6   2   73.09   10.20
  -5  -6  -2    9.00    7.70
  -5  -6  -2    3.50    5.20
   5   6   2   13.20    8.10
   8  -7  -2    0.00    7.10
  -8   7   2   -5.30    7.00
  -8   7   2    8.90    5.70
   7  -7  -2   -1.10    6.60
  -7   7   2   -1.50    4.80
  -7   7   2   -0.30    6.40
   6  -7  -2   -2.60    5.20
   6  -7  -2    2.00    6.30
   6  -7  -2   -1.90    5.80
  -6   7   2    1.60    6.10
  -6   7   2    3.60    5.00
  -6   7   2   -0.80    6.10
   5  -7  -2   24.60    7.50
   5  -7  -2   30.40    7.20
   5  -7  -2   32.40    6.50
  -5   7   2   35.70    7.50
  -5   7   2   21.50    6.40
  -5   7   2   26.30    6.60
  -5   7   2   27.40    5.90
   4  -7  -2   14.50    5.10
   4  -7  -2   17.30    4.10
   4  -7  -2   14.40    6.10
   4  -7  -2   14.80    6.30
  -4   7   2   18.00    5.90
  -4   7   2   15.10    5.30
  -4   7   2    9.30    5.50
   3  -7  -2  409.76   22.20
   3  -7  -2  415.96   18.70
   3  -7  -2  413.46   18.90
   3  -7  -2  419.86   21.90
   3  -7  -2  409.76   20.80
  -3   7   2  415.86   21.10
  -3   7   2  416.16   21.70
  -3   7   2  423.06   21.60
   2  -7  -2    5.30    2.40
   2  -7  -2    7.80    5.50
   2  -7  -2    2.00    4.90
   2  -7  -2    2.80    4.30
  -2   7   2    4.90    4.80
  -2   7   2    3.80    4.20
  -2   7   2    2.40    4.60
   1  -7  -2  573.74   30.90
   1  -7  -2  636.14   29.20
   1  -7  -2  600.04   28.80
  -1   7   2  590.24   27.60
  -1   7   2  607.94   25.30
  -1   7   2  586.64   28.80
  -1   7   2  594.64   26.00
  -1   7   2  558.54   28.40
   0  -7  -2    6.70    5.00
   0  -7  -2    0.10    4.80
   0   7   2   -0.60    2.50
   0   7   2    3.30    5.50
   0   7   2    5.30    5.70
   0   7   2   -2.90    2.20
   0   7   2   -2.10    4.30
  -1  -7  -2    6.50    5.40
  -1  -7  -2   11.00    6.30
   1   7   2   17.50    5.50
   1   7   2   22.30    6.30
   1   7   2   22.00    6.40
   1   7   2   20.80    3.60
   1   7   2   18.30    3.80
  -2  -7  -2   71.39    9.10
  -2  -7  -2   63.59    9.50
   2   7   2   70.69    8.50
   2   7   2   68.89    9.40
   2   7   2   79.29    9.70
  -3  -7  -2    1.70    5.50
  -3  -7  -2    1.20    3.80
  -3  -7  -2   -9.60    5.60
   3   7   2    7.90    6.10
   3   7   2    1.00    6.40
   3   7   2   -5.00    4.80
  -4  -7  -2    1.20    6.90
  -4  -7  -2    6.90    4.70
   4   7   2   17.80    6.60
   4   7   2    6.60    6.30
   4   7   2    8.50    7.40
   7  -8  -2   53.89    9.50
   7  -8  -2   58.99    9.60
  -7   8   2   48.70    7.70
  -7   8   2   61.09   10.00
   6  -8  -2  114.89   12.40
   6  -8  -2  120.29   12.80
   6  -8  -2  111.19   11.60
  -6   8   2  117.19   11.00
  -6   8   2  141.39   11.90
  -6   8   2  130.49   12.80
   5  -8  -2  174.98   14.20
   5  -8  -2  179.38   13.60
   5  -8  -2  172.78   12.60
  -5   8   2  159.68   13.70
  -5   8   2  172.68   13.00
  -5   8   2  190.68   13.20
  -5   8   2  165.58   13.30
   4  -8  -2   10.40    3.60
   4  -8  -2    8.60    1.80
   4  -8  -2    9.60    5.10
   4  -8  -2   14.40    6.10
   4  -8  -2    5.80    6.10
  -4   8   2   11.40    5.70
  -4   8   2    3.90    4.80
  -4   8   2   17.40    6.30
   3  -8  -2   15.70    6.60
   3  -8  -2   20.80    3.80
   3  -8  -2   19.50    6.60
   3  -8  -2   21.20    5.20
   3  -8  -2   23.50    3.70
  -3   8   2   18.80    5.80
  -3   8   2   20.40    6.20
  -3   8   2   33.60    6.70
   2  -8  -2  601.54   29.30
   2  -8  -2  607.14   29.40
   2  -8  -2  591.84   27.90
  -2   8   2  581.54   27.90
  -2   8   2  579.04   29.20
  -2   8   2  585.14   29.00
   1  -8  -2   11.30    6.00
   1  -8  -2   -1.70    5.20
  -1   8   2    1.50    4.90
  -1   8   2    9.50    3.10
  -1   8   2    6.00    2.70
  -1   8   2   -4.20    5.20
  -1   8   2    8.50    4.80
   0  -8  -2  490.65   26.40
   0  -8  -2  541.85   27.00
   0   8   2  526.75   26.70
   0   8   2  509.15   23.00
   0   8   2  497.85   22.70
   0   8   2  509.05   26.80
   0   8   2  546.25   25.60
  -1  -8  -2    1.40    6.10
  -1  -8  -2    5.90    5.70
   1   8   2    1.40    5.90
   1   8   2    1.60    5.70
   1   8   2    0.30    4.80
   1   8   2   -0.30    2.70
   1   8   2    8.60    3.50
  -2  -8  -2  122.29   12.00
  -2  -8  -2  136.99   12.80
   2   8   2  127.39    9.00
   2   8   2  113.59   12.30
   2   8   2  125.19   16.90
   2   8   2  111.29   10.50
  -3  -8  -2   14.10    7.90
   3   8   2   10.50    6.70
   3   8   2    4.10    6.90
   3   8   2    6.50    6.20
  -4  -8  -2   47.50   10.20
  -4  -8  -2   31.20    5.70
   4   8   2   44.40    8.50
   4   8   2   42.40   10.10
   7  -9  -2    1.30    7.10
   7  -9  -2    3.70    7.60
  -7   9   2   -7.40    5.20
  -7   9   2    2.30    7.30
   6  -9  -2    9.10    7.60
   6  -9  -2   11.20    5.70
   6  -9  -2   25.00    7.40
  -6   9   2   20.90    7.60
  -6   9   2    2.80    7.00
  -6   9   2   17.60    6.60
   5  -9  -2    8.10    5.20
   5  -9  -2   -1.80    8.20
   5  -9  -2    0.80    6.00
  -5   9   2    2.00    7.00
  -5   9   2    2.00    5.60
  -5   9   2   -5.30    5.40
  -5   9   2   11.90    6.90
   4  -9  -2  146.19   12.80
   4  -9  -2  161.18   13.50
   4  -9  -2  146.79    7.60
   4  -9  -2  146.09   11.70
   4  -9  -2  151.58    9.60
  -4   9   2  142.49   13.00
  -4   9   2  164.38   12.40
  -4   9   2  147.69   12.40
   3  -9  -2  137.69    9.10
   3  -9  -2  150.78   10.90
   3  -9  -2  143.29    8.60
   3  -9  -2  147.19   12.50
   3  -9  -2  129.09   12.10
  -3   9   2  149.09   12.70
  -3   9   2  173.08   18.20
  -3   9   2  148.89   11.50
   2  -9  -2   13.40    6.00
   2  -9  -2    3.30    6.20
   2  -9  -2   17.60    5.30
  -2   9   2   16.80    5.40
  -2   9   2   13.70    6.70
  -2   9   2    8.70    5.90
  -2   9   2   23.10    6.50
   1  -9  -2   17.10    7.20
   1  -9  -2   28.70    7.10
  -1   9   2   17.00    3.30
  -1   9   2   24.80    5.90
  -1   9   2   21.60    6.80
  -1   9   2   17.20    6.20
   0  -9  -2  225.68   15.70
   0   9   2  195.18   15.30
   0   9   2  222.58   11.10
   0   9   2  204.98   10.80
   0   9   2  215.98   13.90
  -1  -9  -2    4.20    6.70
  -1  -9  -2   -0.10    6.10
   1   9   2   -4.40    6.40
   1   9   2   -4.00    5.00
   1   9   2    0.30    5.70
   1   9   2   -2.80    3.10
  -2  -9  -2   37.80    8.80
   2   9   2   48.90    6.20
   2   9   2   38.70    8.90
   2   9   2   45.50   13.20
   2   9   2   39.00    7.40
  -3  -9  -2   19.70    7.90
   3   9   2   17.40    5.30
   3   9   2    9.50    6.20
   3   9   2   12.30    7.40
   6 -10  -2  158.18   15.30
   6 -10  -2  200.78   15.80
  -6  10   2  167.08   14.90
  -6  10   2  172.18   13.90
  -6  10   2  183.28   14.70
   5 -10  -2   24.20    8.10
   5 -10  -2   28.30    6.50
   5 -10  -2   19.90    7.60
  -5  10   2   25.60    8.30
  -5  10   2   23.60    6.80
   4 -10  -2  319.07   17.00
   4 -10  -2  344.17   23.00
   4 -10  -2  342.97   19.70
   4 -10  -2  381.96   22.40
  -4  10   2  355.66   20.00
  -4  10   2  349.07   21.40
   3 -10  -2   62.09    8.00
   3 -10  -2   57.09    6.50
   3 -10  -2   56.79    9.20
  -3  10   2   48.00    7.60
  -3  10   2   80.69   10.40
  -3  10   2   42.90    8.40
   2 -10  -2   57.69    9.40
   2 -10  -2   67.79    8.10
   2 -10  -2   52.29    9.60
  -2  10   2   61.69    8.40
  -2  10   2   58.69    9.90
  -2  10   2   68.99    9.60
   1 -10  -2   58.89    9.30
   1 -10  -2   85.59   10.60
  -1  10   2   55.99    7.90
  -1  10   2   61.19    5.20
  -1  10   2   49.00    8.90
   0 -10  -2   21.70    8.10
   0 -10  -2   11.90    7.10
   0  10   2   22.50    3.20
   0  10   2   31.80    6.50
   0  10   2   20.10    8.00
   0  10   2   27.10    4.00
  -1 -10  -2   -8.20    6.60
   1  10   2    6.80    3.50
   1  10   2    0.40    7.00
   1  10   2   -3.70    4.90
  -2 -10  -2   51.19   10.60
   2  10   2   36.20    9.70
   2  10   2   27.40    5.30
   2  10   2   35.60    7.60
   5 -11  -2   74.19   10.00
   5 -11  -2   77.29   11.40
  -5  11   2   51.89   10.20
  -5  11   2   87.79   12.50
   4 -11  -2   95.09    7.90
   4 -11  -2  115.29   13.10
   4 -11  -2  103.09    6.80
   4 -11  -2   96.89   11.70
   4 -11  -2   86.39    9.70
  -4  11   2  107.39   10.80
  -4  11   2  107.39   12.10
   3 -11  -2    5.10    6.50
   3 -11  -2    9.30    5.40
   3 -11  -2   21.30    4.80
   3 -11  -2   10.10    6.20
  -3  11   2    9.90    5.90
  -3  11   2    2.80    7.30
   2 -11  -2   49.60    9.30
  -2  11   2   48.40    8.40
  -2  11   2   65.79    8.80
  -2  11   2   54.29    9.70
   1 -11  -2   54.79   10.00
  -1  11   2   50.79    9.60
  -1  11   2   59.49    4.80
   0 -11  -2  168.48   15.40
   0  11   2  200.88   14.10
   0  11   2  179.18   16.30
   0  11   2  192.28   10.40
  -1 -11  -2   20.80    8.20
   1  11   2   16.90    4.20
   1  11   2    5.60    6.20
   4 -12  -2   32.40    4.40
   4 -12  -2   29.50    6.70
  -4  12   2   22.80    7.10
   3 -12  -2    7.90    5.00
   3 -12  -2   12.60    7.50
   3 -12  -2    2.40    4.30
  -3  12   2    4.20    6.10
  -3  12   2    3.60    8.00
   2 -12  -2   62.59   10.90
  -2  12   2   62.19   10.90
  -2  12   2   53.39    5.50
  -2  12   2   46.20    8.00
  -2  14  -3   81.29    9.90
   2 -14   3   80.59   11.20
   1  13  -3   42.50    8.40
   1  13  -3   37.20    4.50
   0  13  -3  381.16   22.40
   0  13  -3  312.27   14.80
   0  13  -3  310.97   22.20
   0 -13   3  344.67   21.40
   0 -13   3  349.67   22.10
  -1  13  -3  102.09   10.50
  -1  13  -3   87.39    5.70
   1 -13   3  105.29   11.40
   1 -13   3   86.99   11.00
  -2  13  -3   11.20    6.10
  -2  13  -3    4.40    6.50
   2 -13   3   14.00    6.90
   2 -13   3   -2.10    5.70
  -3  13  -3   32.30    7.50
   3 -13   3   40.40    8.00
   3 -13   3   19.00    7.40
   3 -13   3   37.40    5.00
  -4  13  -3   13.50    4.60
  -4  13  -3    5.40    7.00
  -4  13  -3    8.30    5.60
   4 -13   3   15.60    7.10
   4 -13   3   19.40    6.70
   4 -13   3    6.00    3.50
   4 -13   3   13.00    3.00
  -5  13  -3    8.40    5.50
  -5  13  -3   -5.70    6.60
  -5  13  -3   10.50    6.20
   5 -13   3   19.10    6.70
   5 -13   3   10.80    4.80
   5 -13   3    1.80    6.30
   2  12  -3  175.58   14.80
   2  12  -3  218.78   19.30
  -2 -12   3  214.08   16.90
   1  12  -3  209.78   11.00
   1  12  -3  207.38   16.80
   1  12  -3  222.78   16.70
  -1 -12   3  214.38   16.90
  -1 -12   3  229.18   16.40
   0  12  -3    9.30    6.80
   0  12  -3   -0.80    2.10
   0  12  -3   -3.70    5.30
   0 -12   3   -1.30    6.30
   0 -12   3   10.10    7.30
  -1  12  -3   33.80    7.70
  -1  12  -3   28.20    3.60
  -1  12  -3   44.80    7.60
   1 -12   3   23.90    7.50
   1 -12   3   28.20    7.40
  -2  12  -3   97.79   10.20
  -2  12  -3  130.59   11.30
   2 -12   3  111.59   11.10
   2 -12   3  123.49   11.30
  -3  12  -3   23.30    7.00
  -3  12  -3   29.40    7.00
  -3  12  -3   18.60    7.70
  -3  12  -3   23.90    4.20
   3 -12   3   21.20    4.30
   3 -12   3   31.90    7.40
   3 -12   3   35.10    7.50
   3 -12   3   34.80    4.50
  -4  12  -3    8.90    6.00
  -4  12  -3  -10.60    5.80
  -4  12  -3    2.70    4.10
   4 -12   3    5.80    2.30
   4 -12   3    3.60    5.20
   4 -12   3    0.40    3.20
   4 -12   3    3.90    5.70
  -5  12  -3   84.09    9.50
  -5  12  -3   66.29   10.60
  -5  12  -3   78.29    9.20
   5 -12   3   68.69    9.40
   5 -12   3   58.09    7.40
   5 -12   3   81.89    9.70
  -6  12  -3    2.50    6.80
  -6  12  -3   10.30    7.40
  -6  12  -3    9.10    6.50
   6 -12   3   19.00    7.50
   6 -12   3   15.50    6.60
   6 -12   3    7.40    6.00
   3  11  -3   60.09   11.30
   3  11  -3   56.79    9.30
   3  11  -3   62.19    7.20
  -3 -11   3   47.70    9.90
   2  11  -3    7.90    7.50
   2  11  -3    3.70    3.70
  -2 -11   3    9.50    7.40
  -2 -11   3   10.80    6.40
   1  11  -3    2.20    2.50
   1  11  -3    1.90    6.50
   1  11  -3    9.60    5.60
  -1 -11   3   11.00    6.50
  -1 -11   3    5.50    6.80
   0  11  -3  126.89   11.30
   0  11  -3  137.29    7.30
   0  11  -3  120.59   11.80
   0 -11   3  130.49   11.80
   0 -11   3  143.89   12.30
  -1  11  -3    8.40    2.50
  -1  11  -3   -3.30    5.40
  -1  11  -3    8.20    5.50
   1 -11   3   17.20    6.50
   1 -11   3    2.00    5.40
  -2  11  -3   44.10    7.50
  -2  11  -3   52.29    7.60
  -2  11  -3   45.80    3.60
   2 -11   3   34.70    7.20
   2 -11   3   47.10    7.50
  -3  11  -3   87.99    9.70
  -3  11  -3   72.39    9.00
  -3  11  -3   73.99    6.80
  -3  11  -3   90.19   11.70
   3 -11   3   91.49    9.70
   3 -11   3   72.29    6.20
   3 -11   3   76.79    6.40
   3 -11   3   83.89   10.20
  -4  11  -3   13.20    5.60
  -4  11  -3   11.40    6.70
  -4  11  -3   -1.60    4.20
  -4  11  -3    9.90    6.90
   4 -11   3   -2.50    5.10
   4 -11   3    0.20    4.00
   4 -11   3    3.40    2.10
   4 -11   3    5.50    6.90
  -5  11  -3   60.69    8.40
  -5  11  -3   56.59    8.10
  -5  11  -3   53.59    9.60
  -5  11  -3   66.69   10.10
   5 -11   3   53.59    8.50
   5 -11   3   60.19    8.50
   5 -11   3   56.89    7.40
  -6  11  -3   -2.60    6.30
  -6  11  -3    0.40    6.60
  -6  11  -3    1.90    5.50
   6 -11   3    3.10    6.00
   6 -11   3    6.30    4.90
   6 -11   3   14.90    6.10
  -7  11  -3   -6.90    6.90
   4  10  -3   56.29   10.20
   4  10  -3   76.49    8.50
   4  10  -3   86.29   12.30
  -4 -10   3   85.49   12.10
   3  10  -3   43.80    8.50
   3  10  -3   58.39   10.00
   3  10  -3   46.60    6.20
  -3 -10   3   38.80    8.20
  -3 -10   3   45.20    9.40
   2  10  -3   73.69    9.20
   2  10  -3   81.49    9.50
   2  10  -3   83.39    6.80
   2  10  -3   78.19   10.30
  -2 -10   3   68.99    9.50
  -2 -10   3   88.99   11.10
   1  10  -3  239.68   11.90
   1  10  -3  267.37   16.80
   1  10  -3  255.77   15.50
  -1 -10   3  234.18   16.20
  -1 -10   3  233.78   16.30
   0  10  -3  480.25   25.00
   0  10  -3  521.65   26.20
   0  10  -3  505.75   21.60
   0 -10   3  530.95   26.60
   0 -10   3  496.25   25.80
  -1  10  -3  556.14   23.80
  -1  10  -3  578.04   27.70
  -1  10  -3  549.25   27.00
   1 -10   3  545.35   27.60
   1 -10   3  587.64   28.30
  -2  10  -3  128.39    9.90
  -2  10  -3  121.59    7.00
  -2  10  -3  113.49    9.70
  -2  10  -3  124.29    9.80
   2 -10   3  137.99   10.80
   2 -10   3  115.09    7.10
   2 -10   3  126.09   10.40
  -3  10  -3  690.93   32.50
  -3  10  -3  732.13   32.90
  -3  10  -3  660.43   34.70
  -3  10  -3  716.83   31.20
  -3  10  -3  667.23   33.20
   3 -10   3  690.53   30.30
   3 -10   3  725.33   30.90
   3 -10   3  722.63   33.20
   3 -10   3  726.63   33.10
  -4  10  -3   97.99   11.20
  -4  10  -3   89.19    8.40
  -4  10  -3   85.19    8.50
  -4  10  -3   94.89    9.00
   4 -10   3   93.79    9.10
   4 -10   3   78.49    4.90
   4 -10   3   86.89    9.20
   4 -10   3   78.69    8.80
  -5  10  -3   54.89    8.80
  -5  10  -3   47.10    8.00
  -5  10  -3   39.50    7.00
   5 -10   3   42.90    6.50
   5 -10   3   72.69    9.00
   5 -10   3   51.79    7.70
  -6  10  -3    6.30    6.90
  -6  10  -3   10.40    6.60
  -6  10  -3   14.90    5.60
   6 -10   3    5.90    5.20
   6 -10   3   21.00    6.70
   6 -10   3   15.10    6.00
  -7  10  -3  276.27   16.90
  -7  10  -3  235.28   18.40
  -7  10  -3  276.37   19.20
   7 -10   3  216.38   22.30
   7 -10   3  281.47   17.60
   7 -10   3  259.27   17.30
   5   9  -3   48.90    7.30
  -5  -9   3   55.19   11.00
  -5  -9   3   55.99    5.60
   4   9  -3  -11.00    5.60
  -4  -9   3    8.30    6.50
  -4  -9   3    0.30    6.70
  -4  -9   3    1.90    2.10
   3   9  -3   23.60    7.10
   3   9  -3   31.10    7.50
   3   9  -3   21.70    7.60
   3   9  -3   25.90    5.10
  -3  -9   3   21.10    7.80
  -3  -9   3   27.20    7.80
   2   9  -3   50.29    8.50
   2   9  -3   38.90    7.20
   2   9  -3   44.80    5.50
  -2  -9   3   42.00    8.50
  -2  -9   3   38.30    7.70
   1   9  -3    0.50    5.70
   1   9  -3    4.90    5.30
   1   9  -3    7.70    2.50
   1   9  -3   -7.00    4.60
  -1  -9   3   -6.60    5.30
  -1  -9   3   -3.40    5.40
   0   9  -3  301.47   13.30
   0   9  -3  294.07   18.30
   0   9  -3  299.67   16.80
   0   9  -3  294.17   16.60
   0  -9   3  309.17   17.40
   0  -9   3  308.17   17.50
  -1   9  -3   38.10    6.00
  -1   9  -3   32.40    6.10
  -1   9  -3   35.20    3.30
  -1   9  -3   24.20    5.40
   1  -9   3   26.80    6.00
   1  -9   3   20.00    5.70
  -2   9  -3   77.59    7.60
  -2   9  -3   72.89    8.10
  -2   9  -3   61.39    7.80
  -2   9  -3   67.39    7.50
   2  -9   3   74.29    8.00
   2  -9   3   68.69    7.60
   2  -9   3   70.59    5.20
  -3   9  -3   16.20    5.70
  -3   9  -3   -0.20    4.20
  -3   9  -3    5.90    4.30
  -3   9  -3   11.40    4.30
  -3   9  -3   20.40    6.90
   3  -9   3   11.70    3.50
   3  -9   3   11.80    5.00
   3  -9   3    9.40    4.80
   3  -9   3   10.50    2.80
  -4   9  -3  173.58   13.10
  -4   9  -3  170.58   11.30
  -4   9  -3  161.78   11.60
  -4   9  -3  161.18   11.10
   4  -9   3  168.48   11.60
   4  -9   3  162.48   10.70
   4  -9   3  173.48   11.90
  -5   9  -3   93.29    8.40
  -5   9  -3   69.19    9.30
  -5   9  -3   66.19    9.20
  -5   9  -3   71.99    8.00
   5  -9   3   88.79    8.70
   5  -9   3   61.69    8.10
   5  -9   3   66.89    8.50
  -6   9  -3   64.99    8.10
  -6   9  -3   75.49    9.90
  -6   9  -3   55.19    7.70
  -6   9  -3   60.69   12.40
   6  -9   3   72.19    9.10
   6  -9   3   67.19    9.10
   6  -9   3   70.29    9.00
  -7   9  -3    9.60    7.10
  -7   9  -3   13.40    7.10
  -7   9  -3   10.20    8.10
   7  -9   3   -2.30    5.30
   7  -9   3   -3.90    5.40
   7  -9   3   11.90    6.10
   5   8  -3   -1.50    4.70
   5   8  -3    6.30    7.60
  -5  -8   3   -7.80    6.60
  -5  -8   3    3.30    3.60
   4   8  -3   32.70    8.20
   4   8  -3   47.40    9.40
  -4  -8   3   46.00    8.80
  -4  -8   3   39.20    8.90
  -4  -8   3   43.00    4.90
   3   8  -3    3.20    5.30
   3   8  -3   10.40    6.90
  -3  -8   3    3.50    6.10
  -3  -8   3   12.50    2.20
  -3  -8   3   10.30    6.70
   2   8  -3  269.27   16.90
   2   8  -3  263.17   16.40
   2   8  -3  290.07   13.90
   2   8  -3  272.77   15.90
  -2  -8   3  273.67   16.80
  -2  -8   3  277.27   17.20
   1   8  -3   27.30    6.00
   1   8  -3   31.90    5.80
   1   8  -3   28.50    6.50
   1   8  -3   32.00    3.60
  -1  -8   3   23.90    6.20
  -1  -8   3   21.30    6.20
   0   8  -3  416.36   20.20
   0   8  -3  358.06   19.40
   0   8  -3  360.36   19.40
   0   8  -3  399.46   16.30
   0  -8   3  361.96   19.90
   0  -8   3  418.96   20.10
  -1   8  -3    1.10    1.50
  -1   8  -3    3.50    4.10
  -1   8  -3    0.20    1.60
  -1   8  -3    2.00    3.90
  -1   8  -3    0.00    3.90
   1  -8   3    0.80    3.50
   1  -8   3    0.40    4.10
   1  -8   3    6.00    4.20
  -2   8  -3  375.16   18.00
  -2   8  -3  376.26   16.90
  -2   8  -3  335.17   18.10
  -2   8  -3  336.87   17.60
   2  -8   3  354.26   17.90
   2  -8   3  357.76   16.10
   2  -8   3  355.26   18.00
   2  -8   3  373.96   18.20
  -3   8  -3 1371.16   64.99
  -3   8  -3 1631.44   64.19
  -3   8  -3 1521.55   65.99
  -3   8  -3 1458.55   63.99
  -3   8  -3 1595.74   64.29
   3  -8   3 1566.14   64.69
   3  -8   3 1535.25   63.29
   3  -8   3 1527.65   64.39
   3  -8   3 1581.94   62.39
  -4   8  -3   -3.20    4.90
  -4   8  -3   -2.50    3.90
  -4   8  -3    0.90    3.90
  -4   8  -3    5.00    4.90
   4  -8   3   -8.30    3.90
   4  -8   3    2.60    3.70
   4  -8   3   -4.50    4.50
  -5   8  -3  223.08   14.90
  -5   8  -3  194.78   14.50
  -5   8  -3  218.88   13.20
  -5   8  -3  237.48   13.50
   5  -8   3  229.08   13.90
   5  -8   3  205.08   13.50
   5  -8   3  232.38   13.90
  -6   8  -3   52.39    9.30
  -6   8  -3   58.39    7.60
  -6   8  -3   45.10   10.50
   6  -8   3   57.89    7.80
   6  -8   3   40.60    7.10
   6  -8   3   41.10    7.30
  -7   8  -3   21.50    8.40
  -7   8  -3   13.80    6.90
  -7   8  -3   12.80    6.00
   7  -8   3    5.10    6.00
   7  -8   3    8.20    5.60
   7  -8   3    9.00    6.00
  -8   8  -3    1.70    5.40
  -8   8  -3    6.60    8.30
  -8   8  -3   -6.70    5.70
   8  -8   3    2.70    5.80
   6   7  -3   21.00    6.80
   6   7  -3   35.30    9.50
  -6  -7   3   30.30    6.20
  -6  -7   3   14.80    7.80
   5   7  -3    3.90    7.50
   5   7  -3   19.30    5.60
  -5  -7   3   11.10    4.60
  -5  -7   3   13.50    6.60
   4   7  -3   10.90    7.10
   4   7  -3   15.10    9.10
  -4  -7   3    3.80    3.50
  -4  -7   3   14.70    7.10
  -4  -7   3    6.20    6.00
   3   7  -3   39.00    7.80
   3   7  -3   33.50    7.40
  -3  -7   3   43.70    7.70
  -3  -7   3   42.10    4.20
  -3  -7   3   33.50    7.40
   2   7  -3    5.90    5.20
   2   7  -3    8.80    5.20
  -2  -7   3   15.60    8.30
  -2  -7   3   15.50    1.80
  -2  -7   3   14.70    5.70
   1   7  -3   37.00    5.80
   1   7  -3   40.50    6.00
   1   7  -3   42.70    3.70
   1   7  -3   31.20    6.00
  -1  -7   3   34.60    6.10
  -1  -7   3   35.10    5.90
   0   7  -3   -2.40    3.60
   0   7  -3   -5.20    3.80
   0   7  -3    0.30    1.00
   0   7  -3   -0.30    3.80
   0  -7   3    3.90    3.90
   0  -7   3   -6.40    3.50
  -1   7  -3 2008.70   88.29
  -1   7  -3 2187.28   88.99
  -1   7  -3 2217.28   88.69
  -1   7  -3 2073.79   86.69
   1  -7   3 2268.87   88.89
   1  -7   3 2142.99   86.39
   1  -7   3 2246.78   88.79
  -2   7  -3  500.35   24.50
  -2   7  -3  537.05   25.10
  -2   7  -3  528.55   23.70
  -2   7  -3  525.15   23.10
  -2   7  -3  503.35   23.50
   2  -7   3  517.15   24.10
   2  -7   3  536.65   22.50
   2  -7   3  517.55   23.80
   2  -7   3  508.35   23.70
   2  -7   3  544.05   22.70
  -3   7  -3  284.07   15.30
  -3   7  -3  288.87   14.90
  -3   7  -3  319.57   17.10
  -3   7  -3  283.37   14.90
   3  -7   3  313.77   15.50
   3  -7   3  290.67   15.60
   3  -7   3  305.67   15.30
   3  -7   3  298.07   14.70
   3  -7   3  310.27   13.50
  -4   7  -3  839.82   35.70
  -4   7  -3  773.42   34.20
  -4   7  -3  765.92   36.10
  -4   7  -3  783.72   34.20
   4  -7   3  795.62   34.70
   4  -7   3  753.42   34.30
   4  -7   3  738.63   34.50
  -5   7  -3  157.58   12.80
  -5   7  -3  147.39   10.50
  -5   7  -3  159.48   12.20
  -5   7  -3  161.98   10.80
   5  -7   3  172.38   11.50
   5  -7   3  166.98   11.70
   5  -7   3  161.28   11.20
  -6   7  -3   50.49    9.10
  -6   7  -3   53.59    7.10
  -6   7  -3   51.59    8.00
  -6   7  -3   54.29    7.00
   6  -7   3   49.50    7.10
   6  -7   3   44.80    7.40
   6  -7   3   43.70    6.90
  -7   7  -3   15.70    6.00
  -7   7  -3    8.90    6.60
  -7   7  -3    9.40    7.20
  -7   7  -3    5.20    5.00
   7  -7   3   10.50    6.00
   7  -7   3   16.20    8.40
   7  -7   3   17.30    6.60
  -8   7  -3    5.40    7.60
  -8   7  -3    0.80    5.30
  -8   7  -3    1.40    6.50
   8  -7   3    3.90    5.90
   8  -7   3    6.60    6.20
   6   6  -3   18.80    8.20
  -6  -6   3    7.30    5.90
  -6  -6   3   12.50    8.00
   5   6  -3   67.39   10.10
   5   6  -3   63.39    9.60
   5   6  -3   53.99    7.40
  -5  -6   3   50.59    9.40
  -5  -6   3   58.69    7.60
  -5  -6   3   55.49    9.40
   4   6  -3   91.59    8.30
   4   6  -3   82.79   10.10
   4   6  -3   92.09    9.90
  -4  -6   3   88.59    9.80
  -4  -6   3   71.49    9.70
   3   6  -3  801.52   36.00
   3   6  -3  756.42   35.40
  -3  -6   3  732.43   35.80
  -3  -6   3  778.82   35.70
   2   6  -3  311.27   16.90
   2   6  -3  298.97   16.50
  -2  -6   3  345.77   17.00
  -2  -6   3  272.17   16.50
   1   6  -3    3.20    3.80
   1   6  -3    4.60    3.80
   1   6  -3    2.50    3.60
  -1  -6   3    2.90    3.70
  -1  -6   3    3.60    3.90
   0   6  -3  754.42   33.10
   0   6  -3  757.92   32.60
   0   6  -3  734.13   32.70
   0  -6   3  736.03   32.70
   0  -6   3  780.32   33.90
  -1   6  -3 4408.86  174.98
  -1   6  -3 4317.57  175.68
  -1   6  -3 4284.07  174.88
  -1   6  -3 3931.81  173.88
   1  -6   3 4237.48  173.28
   1  -6   3 4636.64  175.58
   1  -6   3 4619.84  175.28
   1  -6   3 4488.15  175.18
  -2   6  -3 1060.99   46.60
  -2   6  -3 1179.68   45.50
  -2   6  -3 1042.80   46.50
  -2   6  -3 1100.19   45.20
  -2   6  -3 1177.28   45.50
   2  -6   3 1062.79   45.40
   2  -6   3 1057.29   44.60
   2  -6   3 1085.99   46.00
   2  -6   3 1039.50   45.40
   2  -6   3 1046.90   44.60
  -3   6  -3  612.44   28.20
  -3   6  -3  695.73   30.50
  -3   6  -3  585.54   29.10
  -3   6  -3  665.53   28.40
   3  -6   3  626.14   29.30
   3  -6   3  673.43   28.80
   3  -6   3  671.23   28.60
   3  -6   3  669.73   28.80
   3  -6   3  676.03   27.30
  -4   6  -3  352.46   18.40
  -4   6  -3  329.57   16.70
  -4   6  -3  342.97   19.00
  -4   6  -3  343.37   16.80
   4  -6   3  341.17   17.30
   4  -6   3  351.06   17.20
   4  -6   3  346.07   17.60
  -5   6  -3  517.15   24.30
  -5   6  -3  524.35   21.80
  -5   6  -3  500.55   26.20
  -5   6  -3  494.65   23.90
  -5   6  -3  516.25   25.60
   5  -6   3  484.25   25.10
   5  -6   3  523.55   24.50
   5  -6   3  510.25   24.50
  -6   6  -3   83.89    8.40
  -6   6  -3   94.49    8.70
  -6   6  -3   86.59    5.70
  -6   6  -3   76.39   10.20
  -6   6  -3   93.99   10.00
   6  -6   3   84.39    9.10
   6  -6   3   84.59    8.70
   6  -6   3   82.19    9.40
  -7   6  -3    4.50    6.60
  -7   6  -3    2.10    2.80
  -7   6  -3    7.30    5.20
  -7   6  -3   -5.60    7.10
  -7   6  -3    6.20    5.10
   7  -6   3    8.60    7.20
   7  -6   3    4.80    5.40
   7  -6   3    2.30    5.90
  -8   6  -3    5.10    6.70
  -8   6  -3    7.50    5.60
  -8   6  -3   14.30    3.50
   8  -6   3    8.10    6.40
   8  -6   3   13.70    6.40
   7   5  -3   13.30    8.70
  -7  -5   3    7.00    7.80
  -7  -5   3   20.50    7.30
   6   5  -3   -5.70    6.80
   6   5  -3    8.40    7.10
  -6  -5   3    2.40    7.00
   5   5  -3  106.69   11.20
   5   5  -3   79.99   10.00
   5   5  -3   76.69    8.70
  -5  -5   3   77.39   10.00
   4   5  -3   12.40    6.20
   4   5  -3    4.70    6.30
   4   5  -3    8.40    4.30
  -4  -5   3    3.20    5.70
  -4  -5   3    4.90    6.00
   3   5  -3  373.36   18.20
   3   5  -3  381.86   20.00
   3   5  -3  377.16   19.70
  -3  -5   3  381.06   19.80
  -3  -5   3  383.36   20.10
   2   5  -3  304.87   15.90
   2   5  -3  309.17   16.10
  -2  -5   3  291.17   15.70
  -2  -5   3  304.67   16.10
   1   5  -3 5813.02  233.88
   1   5  -3 6073.79  234.68
   1   5  -3 5621.84  233.78
  -1  -5   3 5797.22  233.88
  -1  -5   3 6078.99  234.08
  -1  -5   3 5666.93  231.68
   0   5  -3 2438.46   96.89
   0   5  -3 2337.07   96.69
   0   5  -3 2522.55   97.79
   0  -5   3 2292.17   95.29
   0  -5   3 2272.77   96.79
   0  -5   3 2493.45   97.09
  -1   5  -3   25.00    3.30
  -1   5  -3   30.30    4.50
  -1   5  -3   24.90    3.10
  -1   5  -3   23.50    3.00
  -1   5  -3   25.00    4.20
   1  -5   3   21.10    3.10
   1  -5   3   21.50    3.10
   1  -5   3   22.90    2.10
   1  -5   3   23.60    3.20
   1  -5   3   25.20    3.80
  -2   5  -3  348.27   15.60
  -2   5  -3  349.27   15.50
  -2   5  -3  348.27   17.40
  -2   5  -3  356.06   16.40
   2  -5   3  361.26   16.80
   2  -5   3  347.67   15.80
   2  -5   3  344.17   15.30
   2  -5   3  356.76   15.60
   2  -5   3  322.47   15.60
  -3   5  -3  212.98   10.60
  -3   5  -3  236.08   11.40
  -3   5  -3  214.18   12.70
  -3   5  -3  264.47   13.80
  -3   5  -3  240.48   11.40
   3  -5   3  224.38   10.60
   3  -5   3  218.88   11.50
   3  -5   3  226.48   12.70
   3  -5   3  235.18   11.70
   3  -5   3  235.68   12.10
   3  -5   3  226.48   12.60
  -4   5  -3   53.89    7.30
  -4   5  -3   53.49    4.30
  -4   5  -3   52.09    6.90
  -4   5  -3   50.29    5.50
  -4   5  -3   58.89    7.30
   4  -5   3   55.39    6.70
   4  -5   3   47.40    5.70
   4  -5   3   53.39    7.50
  -5   5  -3 1330.37   59.39
  -5   5  -3 1430.66   60.49
  -5   5  -3 1354.96   57.19
  -5   5  -3 1344.67   57.79
  -5   5  -3 1393.66   58.19
   5  -5   3 1351.66   58.29
   5  -5   3 1372.86   59.19
   5  -5   3 1402.46   58.39
  -6   5  -3   70.99    6.00
  -6   5  -3   56.99    7.20
  -6   5  -3   44.20    8.10
  -6   5  -3   55.49    7.40
  -6   5  -3   52.49    7.90
   6  -5   3   57.19    8.40
   6  -5   3   66.89    8.00
  -7   5  -3   65.59    8.40
  -7   5  -3   66.29    6.60
  -7   5  -3   53.39    9.90
  -7   5  -3   54.89   10.50
   7  -5   3   68.89   12.00
   7  -5   3   40.70    8.50
   7  -5   3   39.30    8.10
  -8   5  -3   -4.30    3.60
  -8   5  -3    3.60    5.70
  -8   5  -3    1.90    7.60
   8  -5   3   10.90    6.60
   8  -5   3    6.90    6.20
   7   4  -3   11.80    7.30
  -7  -4   3   -4.50    6.90
   6   4  -3    7.30    6.40
   6   4  -3   -1.20    4.60
   6   4  -3   10.00    3.90
   6   4  -3   10.70    7.60
  -6  -4   3   11.70    6.90
  -6  -4   3   -5.10    6.20
   5   4  -3  528.15   24.70
   5   4  -3  511.85   25.80
   5   4  -3  470.85   25.50
   5   4  -3  481.35   22.50
  -5  -4   3  450.75   25.20
  -5  -4   3  492.45   25.70
   4   4  -3   10.90    5.60
   4   4  -3    9.00    5.80
  -4  -4   3   10.40    5.80
  -4  -4   3    9.40    5.30
   3   4  -3 2076.29   84.99
   3   4  -3 2135.79   87.79
   3   4  -3 2029.80   86.09
  -3  -4   3 2116.19   86.19
  -3  -4   3 2019.80   86.19
   2   4  -3 4614.04  187.88
   2   4  -3 4764.82  189.48
   2   4  -3 4795.32  189.28
  -2  -4   3 4804.52  189.38
  -2  -4   3 4539.15  189.08
   1   4  -3  192.28   10.30
   1   4  -3  204.18    8.70
   1   4  -3  186.28   10.10
  -1  -4   3  185.88   10.20
  -1  -4   3  186.88   10.30
   0   4  -3 1048.70   42.80
   0   4  -3 1075.29   42.10
   0   4  -3 1054.19   42.70
   0   4  -3 1094.69   43.90
   0  -4   3  980.50   43.20
   0  -4   3 1022.20   42.80
   0  -4   3 1025.90   42.90
   0  -4   3 1013.70   42.10
  -1   4  -3 1224.98   55.09
  -1   4  -3 1416.06   54.69
  -1   4  -3 1345.87   56.09
  -1   4  -3 1318.57   55.89
   1  -4   3 1340.47   54.79
   1  -4   3 1357.76   55.09
   1  -4   3 1336.77   54.79
   1  -4   3 1393.06   55.19
   1  -4   3 1451.15   55.99
  -2   4  -3  565.94   25.80
  -2   4  -3  580.04   24.20
  -2   4  -3  574.54   24.00
  -2   4  -3  569.04   25.30
   2  -4   3  593.64   24.20
   2  -4   3  601.74   25.60
   2  -4   3  577.24   25.40
   2  -4   3  507.65   24.00
   2  -4   3  592.54   24.20
  -3   4  -3    1.20    3.90
  -3   4  -3    0.20    3.70
  -3   4  -3   -0.30    2.00
  -3   4  -3   -1.80    2.20
  -3   4  -3    0.70    2.10
   3  -4   3   -5.20    2.60
   3  -4   3   -2.00    2.30
   3  -4   3    0.10    2.50
  -4   4  -3  224.38   11.70
  -4   4  -3  189.28   12.90
  -4   4  -3  215.08   11.70
  -4   4  -3  227.58   14.10
  -4   4  -3  219.08   11.50
   4  -4   3  224.88   12.20
   4  -4   3  207.78   12.30
   4  -4   3  218.58   11.80
  -5   4  -3  376.96   18.80
  -5   4  -3  349.77   20.70
  -5   4  -3  339.67   19.60
  -5   4  -3  380.66   18.60
  -5   4  -3  387.16   17.90
   5  -4   3  376.66   18.90
   5  -4   3  389.76   19.00
  -6   4  -3   93.19    8.80
  -6   4  -3  111.49    8.20
  -6   4  -3  122.19   11.60
  -6   4  -3  129.19    9.80
  -6   4  -3  105.59   10.10
   6  -4   3  101.89    9.60
   6  -4   3   94.99   10.30
   6  -4   3  100.89    9.50
  -7   4  -3   14.20    4.90
  -7   4  -3    8.50    6.10
  -7   4  -3   13.20    5.50
  -7   4  -3    3.30    7.60
  -7   4  -3    1.10    5.80
   7  -4   3   -2.20    8.70
   7  -4   3    4.60    6.50
  -8   4  -3    5.10    5.00
  -8   4  -3    4.00    5.80
  -8   4  -3  -12.40    6.50
   8  -4   3   -3.50    5.80
   8  -4   3    5.90    6.30
   7   3  -3   20.90    4.90
   7   3  -3   24.70    8.70
  -7  -3   3    9.50    8.70
   6   3  -3   95.79   10.30
   6   3  -3  102.59   11.10
   6   3  -3   91.29    7.10
   6   3  -3   92.99   10.70
  -6  -3   3   91.99   12.80
  -6  -3   3   86.49   10.70
   5   3  -3   59.59    7.80
   5   3  -3   51.29    5.50
   5   3  -3   61.69    8.40
   5   3  -3   58.99    8.60
  -5  -3   3   73.99    8.80
  -5  -3   3   59.09    8.30
   4   3  -3  307.97   14.80
   4   3  -3  341.97   17.80
   4   3  -3  326.17   16.70
   4   3  -3  306.77   17.60
  -4  -3   3  317.17   17.60
  -4  -3   3  313.27   17.50
   3   3  -3 1949.30   79.09
   3   3  -3 1970.30   80.09
   3   3  -3 1914.81   79.99
  -3  -3   3 1899.81   79.99
  -3  -3   3 1897.01   79.99
   2   3  -3 1420.36   59.59
   2   3  -3 1484.75   59.89
   2   3  -3 1481.75   58.79
  -2  -3   3 1410.86   59.69
  -2  -3   3 1384.96   59.69
   0   3  -3  599.14   24.20
   0   3  -3  555.94   24.30
   0   3  -3  593.84   24.90
   0  -3   3  627.04   24.40
   0  -3   3  586.94   24.20
   0  -3   3  572.14   24.90
   0  -3   3  584.24   24.80
   0  -3   3  552.74   23.60
   0  -3   3  598.44   25.00
  -1   3  -3 2003.40   78.79
  -1   3  -3 1936.11   79.39
  -1   3  -3 2065.59   77.69
  -1   3  -3 1943.11   79.59
  -1   3  -3 1893.21   77.69
  -1   3  -3 1884.81   78.99
   1  -3   3 1996.70   79.19
   1  -3   3 1729.83   77.79
   1  -3   3 1959.10   78.89
   1  -3   3 2062.39   77.89
   1  -3   3 2000.70   79.19
   1  -3   3 1957.70   78.69
  -3   3  -3  234.18   12.40
  -3   3  -3  275.47   14.50
  -3   3  -3  224.78   11.40
  -3   3  -3  245.28   13.20
  -3   3  -3  241.28   11.60
   3  -3   3  231.18   12.60
   3  -3   3  262.17   12.20
   3  -3   3  234.18   12.90
   3  -3   3  230.98   11.70
  -4   3  -3  320.17   16.40
  -4   3  -3  364.76   16.80
  -4   3  -3  352.06   19.00
  -4   3  -3  340.57   17.90
  -4   3  -3  358.06   16.80
   4  -3   3  324.37   17.30
   4  -3   3  328.37   16.80
   4  -3   3  373.26   17.20
  -5   3  -3   -0.20    5.00
  -5   3  -3   -1.80    3.80
  -5   3  -3    9.10    4.30
  -5   3  -3    0.30    4.00
  -5   3  -3    1.10    5.60
   5  -3   3   -7.10    3.90
   5  -3   3    3.40    4.40
  -6   3  -3  289.37   16.30
  -6   3  -3  279.27   16.50
  -6   3  -3  310.97   17.00
  -6   3  -3  344.47   19.70
   6  -3   3  295.57   17.30
   6  -3   3  312.07   17.20
  -7   3  -3    3.20    5.10
  -7   3  -3    2.50    4.70
  -7   3  -3   -6.00    6.50
  -7   3  -3    4.90    5.40
   7  -3   3    2.00    5.90
   7  -3   3   -7.70    5.20
  -8   3  -3    9.90    6.20
  -8   3  -3   -2.90    5.50
  -8   3  -3   -3.40    7.20
   8  -3   3   -2.00    6.00
   8  -3   3    3.10    6.50
   8   2  -3    4.10    7.70
  -8  -2   3   12.70    8.20
   7   2  -3  235.98   17.20
   7   2  -3  210.78   17.40
   7   2  -3  230.68   16.50
  -7  -2   3  251.37   17.60
   6   2  -3    1.60    6.10
   6   2  -3   14.50    3.40
   6   2  -3    7.20    5.70
   6   2  -3   13.80    5.70
  -6  -2   3    8.20    6.00
  -6  -2   3    4.50    5.90
   5   2  -3  333.27   18.60
   5   2  -3  338.27   15.70
   5   2  -3  346.17   19.20
   5   2  -3  331.47   19.30
  -5  -2   3  353.26   19.50
  -5  -2   3  345.17   19.10
   4   2  -3   97.19    5.70
   4   2  -3  100.69    8.20
   4   2  -3   83.39    8.70
   4   2  -3   91.09    8.40
  -4  -2   3   86.19    8.50
  -4  -2   3   91.99    9.60
   3   2  -3   37.60    5.00
   3   2  -3   29.80    5.30
   3   2  -3   43.40    5.60
   3   2  -3   44.60    3.10
  -3  -2   3   37.20    5.30
  -3  -2   3   42.30    5.80
   2   2  -3  530.55   24.30
   2   2  -3  551.84   23.90
   2   2  -3  561.14   24.30
  -2  -2   3  594.64   24.50
  -2  -2   3  530.35   23.80
   1   2  -3 2581.94  101.89
   1   2  -3 2468.35  101.79
   1   2  -3 2495.15  101.49
   1   2  -3 2538.85  101.09
  -1  -2   3 2473.75  101.49
  -1  -2   3 2665.63  101.89
   0  -2   3 3978.00  157.28
   0  -2   3 4002.00  157.28
   0  -2   3 3936.11  157.08
   0  -2   3 3840.12  157.08
   1  -2   3 6498.65  258.87
  -2   2  -3  836.62   35.60
  -2   2  -3  830.92   33.80
  -2   2  -3  828.02   34.70
   2  -2   3  785.42   33.90
   2  -2   3  798.12   34.00
   2  -2   3  841.92   35.10
   2  -2   3  861.81   35.40
   2  -2   3  822.92   35.20
  -3   2  -3   42.00    7.20
  -3   2  -3   27.60    3.60
  -3   2  -3   18.90    3.20
  -3   2  -3   22.90    4.50
  -3   2  -3   26.50    4.20
   3  -2   3   21.30    3.60
   3  -2   3   27.80    4.50
   3  -2   3   18.40    3.30
  -4   2  -3   73.29    6.50
  -4   2  -3   79.09   10.10
  -4   2  -3   67.49    8.50
  -4   2  -3   73.19    7.80
   4  -2   3   66.49    6.90
   4  -2   3   66.79    6.70
   4  -2   3   63.19    6.70
  -5   2  -3   11.10    5.90
  -5   2  -3   18.00    5.00
  -5   2  -3   13.60    4.80
   5  -2   3    8.40    4.90
   5  -2   3   15.20    5.20
  -6   2  -3   66.49    8.10
  -6   2  -3   74.39   10.10
  -6   2  -3   72.79    8.50
   6  -2   3   73.99    8.40
   6  -2   3   70.09    8.50
  -7   2  -3   33.40    7.60
  -7   2  -3   40.40    9.20
   7  -2   3   25.10    7.20
   7  -2   3   30.70    7.70
  -8   2  -3  105.09   11.00
  -8   2  -3   92.89   11.20
  -8   2  -3  105.39   12.80
   8  -2   3   96.19   11.60
   8  -2   3  109.19   11.80
   8   1  -3   -5.10    7.50
   8   1  -3   -2.20    3.80
  -8  -1   3   -7.20    7.10
   7   1  -3    8.80    6.60
   7   1  -3    6.10    3.30
   7   1  -3   -1.10    6.60
   7   1  -3    5.00    6.20
  -7  -1   3    5.90    7.40
  -7  -1   3   -7.70    6.50
   6   1  -3   62.79    8.00
   6   1  -3   73.59    9.00
   6   1  -3   54.59    5.10
   6   1  -3   68.39    9.30
  -6  -1   3   77.49    9.40
  -6  -1   3   78.69    9.50
   5   1  -3  145.99    7.70
   5   1  -3  139.39   10.80
   5   1  -3  140.19   11.20
   5   1  -3  147.59   11.30
  -5  -1   3  124.69   10.90
  -5  -1   3  143.09   11.30
   4   1  -3   56.29    7.20
   4   1  -3   65.69    5.30
   4   1  -3   64.59    6.70
   4   1  -3   49.70    6.90
  -4  -1   3   50.99    6.80
  -4  -1   3   65.89    7.40
   3   1  -3  452.35   21.40
   3   1  -3  416.46   18.60
   3   1  -3  455.15   21.40
   3   1  -3  490.25   21.20
  -3  -1   3  467.15   21.50
  -3  -1   3  488.55   21.60
   2   1  -3  736.93   31.80
   2   1  -3  771.92   31.80
  -2  -1   3  778.52   32.10
  -2  -1   3  708.93   32.00
  -2  -1   3  757.12   31.90
   1   1  -3 2019.40   79.89
   1   1  -3 1910.91   79.99
  -1  -1   3 2088.19   80.19
  -1  -1   3 1905.51   79.89
  -1  -1   3 2051.19   79.19
  -1  -1   3 2025.80   80.19
  -1  -1   3 1906.71   79.99
   0   1  -3  306.07   13.10
   0   1  -3  310.37   13.60
   0   1  -3  279.77   12.70
   0   1  -3  263.37   13.20
   0   1  -3  283.07   12.10
   0   1  -3  285.47   13.00
   0  -1   3  280.07   12.10
   0  -1   3  295.27   12.20
   0  -1   3  286.87   13.10
   0  -1   3  279.07   13.10
   0  -1   3  327.87   13.40
   0  -1   3  289.17   13.30
   0  -1   3  289.17   12.90
  -1   1  -3  721.53   32.50
  -1   1  -3  764.22   30.80
  -1   1  -3  799.92   32.60
  -1   1  -3  771.22   32.00
   1  -1   3  758.42   31.90
   1  -1   3  784.12   30.90
   1  -1   3  729.03   31.70
   1  -1   3  769.82   32.20
   1  -1   3  767.92   31.60
   1  -1   3  722.63   30.80
  -2   1  -3 5721.13  221.88
  -2   1  -3 5643.14  221.68
  -2   1  -3 5607.94  219.98
  -2   1  -3 5419.96  220.78
   2  -1   3 5451.45  221.18
   2  -1   3 5481.95  220.98
   2  -1   3 5335.47  220.08
  -3   1  -3  195.38   10.50
  -3   1  -3  213.08   10.90
  -3   1  -3  195.38   12.30
   3  -1   3  205.18   10.90
   3  -1   3  196.48   10.80
   3  -1   3  204.88   11.60
  -4   1  -3  374.86   18.60
  -4   1  -3  389.56   20.30
  -4   1  -3  393.46   18.80
   4  -1   3  359.46   18.70
   4  -1   3  382.46   19.00
   4  -1   3  389.76   19.50
  -5   1  -3    8.20    4.50
  -5   1  -3   11.90    4.90
  -5   1  -3    6.40    5.90
   5  -1   3   14.90    5.20
   5  -1   3    7.00    5.10
  -6   1  -3  200.18   16.10
  -6   1  -3  211.18   16.00
   6  -1   3  200.08   13.90
   6  -1   3  200.08   14.10
  -7   1  -3   10.70    7.10
  -7   1  -3   13.20    6.30
   7  -1   3    7.20    5.90
   7  -1   3   10.10    6.50
   8   0  -3   41.50    9.30
  -8   0   3   28.10   14.30
   7   0  -3  257.07   17.60
   7   0  -3  279.07   18.50
   7   0  -3  280.57   25.70
  -7   0   3  296.27   18.50
  -7   0   3  312.17   19.10
   6   0  -3    5.80    5.50
   6   0  -3   12.20    5.50
   6   0  -3   -2.90    5.80
   6   0  -3   11.50    2.90
  -6   0   3   -2.30    5.80
  -6   0   3    6.60    5.90
   5   0  -3  326.17   18.60
   5   0  -3  345.87   15.40
   5   0  -3  362.56   19.10
   5   0  -3  339.57   18.40
  -5   0   3  353.36   19.00
  -5   0   3  335.67   18.80
   4   0  -3 1086.99   47.40
   4   0  -3 1091.69   47.20
  -4   0   3 1090.59   47.40
  -4   0   3 1117.49   47.70
   3   0  -3  218.18   11.70
   3   0  -3  222.18   12.00
   3   0  -3  207.58   11.50
  -3   0   3  221.28   11.80
  -3   0   3  201.28    9.00
  -3   0   3  226.58   11.90
   2   0  -3 1493.65   63.59
   2   0  -3 1577.84   63.79
   2   0  -3 1558.44   63.79
  -2   0   3 1562.64   62.99
  -2   0   3 1491.45   63.69
  -2   0   3 1635.54   63.79
   1   0  -3  782.82   34.60
   1   0  -3  837.62   34.60
   1   0  -3  837.12   34.70
   1   0  -3  938.11   35.50
  -1   0   3  767.12   34.50
  -1   0   3  890.11   34.80
  -1   0   3  808.82   34.50
   0   0  -3 5455.45  197.58
   0   0  -3 5055.79  196.58
   0   0   3 4544.15  196.28
   0   0   3 4641.24  196.28
  -2   0  -3    9.10    2.70
  -2   0  -3   10.40    2.80
  -2   0  -3    5.90    3.50
   2   0   3   10.20    2.80
   2   0   3    8.40    3.30
   2   0   3   12.90    3.50
   2   0   3   15.50    3.00
  -3   0  -3   67.59    6.00
  -3   0  -3   75.39    6.40
  -3   0  -3   68.39    6.90
   3   0   3   69.09    6.50
   3   0   3   74.09    6.50
   3   0   3   66.49    6.70
  -4   0  -3  604.44   30.70
  -4   0  -3  690.73   30.10
   4   0   3  678.63   30.40
   4   0   3  653.13   29.90
  -5   0  -3   41.10    7.80
  -5   0  -3   75.59    8.30
  -5   0  -3   70.19    7.90
   5   0   3   58.19    7.70
   5   0   3   53.49    7.80
  -6   0  -3   86.49    9.40
   6   0   3   81.69    9.80
   6   0   3   94.79   10.10
  -7   0  -3   22.50    8.70
  -7   0  -3   20.40    6.90
   7   0   3   21.40    7.10
   7   0   3   15.50    7.20
   8  -1  -3   61.49   10.40
  -8   1   3   90.49   11.60
   7  -1  -3   37.70    8.20
   7  -1  -3   32.70    8.50
   7  -1  -3   30.20    7.20
  -7   1   3   47.90    8.80
  -7   1   3   41.10    8.30
   6  -1  -3  108.99   11.20
   6  -1  -3  129.69   11.40
   6  -1  -3  115.59   10.10
  -6   1   3  137.99   11.70
  -6   1   3  117.29   11.10
   5  -1  -3   62.09    8.40
   5  -1  -3   56.89    7.60
   5  -1  -3   54.19    7.20
  -5   1   3   57.89    7.60
  -5   1   3   69.99    5.00
  -5   1   3   66.99    8.10
   4  -1  -3   27.20    5.60
   4  -1  -3   19.40    6.30
   4  -1  -3   18.10    5.10
  -4   1   3   32.50    5.80
  -4   1   3   30.50    3.70
  -4   1   3   25.30    5.50
  -4   1   3   18.30    5.10
  -4   1   3   16.60    2.60
   3  -1  -3  131.39    8.70
   3  -1  -3  123.19    8.30
   3  -1  -3  127.09    8.30
  -3   1   3  131.49    8.70
  -3   1   3  141.29    8.90
  -3   1   3  129.39    6.90
  -3   1   3  126.39    6.30
   1  -1  -3    3.20    2.30
   1  -1  -3    2.10    2.20
   1  -1  -3    5.30    2.40
   1  -1  -3    6.90    2.30
  -1   1   3    4.30    2.10
  -1   1   3    3.40    2.40
  -1   1   3    3.60    2.30
  -1   1   3    8.60    2.60
   0  -1  -3 2146.59   79.99
   0  -1  -3 1899.31   79.79
   0  -1  -3 1954.40   80.59
   0   1   3 1862.91   79.89
   0   1   3 2248.48   80.89
   0   1   3 1821.12   79.89
   0   1   3 1791.32   78.69
   0   1   3 2118.99   80.29
  -1  -1  -3 1029.60   44.20
  -1  -1  -3 1071.59   43.90
  -1  -1  -3 1067.89   43.90
   1   1   3 1047.80   44.10
   1   1   3 1094.79   44.10
   1   1   3 1028.10   43.80
  -2  -1  -3 1400.76   55.29
  -2  -1  -3 1368.06   55.29
  -2  -1  -3 1165.28   55.29
   2   1   3 1340.67   55.29
   2   1   3 1388.76   55.59
   2   1   3 1314.37   55.39
  -3  -1  -3  748.93   33.60
  -3  -1  -3  703.13   33.90
   3   1   3  785.42   33.80
   3   1   3  797.12   34.10
   3   1   3  776.02   34.20
  -4  -1  -3 1216.58   57.09
  -4  -1  -3 1357.26   56.99
  -4  -1  -3 1361.16   57.19
   4   1   3 1329.27   57.09
   4   1   3 1393.86   57.79
  -5  -1  -3    9.10    5.60
  -5  -1  -3    1.20    6.00
   5   1   3    7.40    5.50
   5   1   3    5.00    5.00
  -6  -1  -3   50.19    8.10
  -6  -1  -3   55.49    9.30
  -6  -1  -3   58.59    8.70
   6   1   3   57.69    8.70
  -7  -1  -3    4.10    6.80
  -7  -1  -3   -4.30    5.80
   7   1   3    1.20    6.70
   7   1   3    5.20    6.30
   8  -2  -3   27.90   12.40
   8  -2  -3   26.70    8.60
  -8   2   3   28.50    9.00
   7  -2  -3   15.60    7.40
   7  -2  -3    6.70    6.30
  -7   2   3    4.40    3.30
  -7   2   3    9.70    7.00
  -7   2   3    4.50    6.30
   6  -2  -3   94.99   10.10
   6  -2  -3   73.99    9.30
  -6   2   3   57.79    9.10
  -6   2   3   72.29    6.00
  -6   2   3   69.39    6.10
  -6   2   3   82.89    9.40
   5  -2  -3   27.60    5.50
   5  -2  -3   37.80    6.60
   5  -2  -3   40.00    7.00
  -5   2   3   18.50    6.10
   4  -2  -3  118.29    9.30
   4  -2  -3  126.49    9.30
   4  -2  -3  125.99    9.20
  -4   2   3  111.19    9.10
  -4   2   3  123.09    6.90
  -4   2   3  140.79    9.60
  -4   2   3  119.49    9.40
  -4   2   3  119.29    6.80
   3  -2  -3    8.80    3.50
   3  -2  -3   14.30    4.00
   3  -2  -3   11.20    3.70
  -3   2   3   16.20    4.70
  -3   2   3   11.30    4.00
  -3   2   3   11.70    4.10
  -3   2   3    7.60    2.10
   2  -2  -3 1269.67   53.79
   2  -2  -3 1349.47   54.09
   2  -2  -3 1177.08   52.59
   2  -2  -3 1371.46   54.19
  -2   2   3 1328.47   54.09
  -2   2   3 1397.86   54.59
  -2   2   3 1239.68   52.59
  -2   2   3 1235.48   53.89
   1  -2  -3  745.33   30.70
   1  -2  -3  727.43   31.20
   1  -2  -3  723.83   31.30
   1  -2  -3  762.62   31.30
  -1   2   3  721.53   31.10
  -1   2   3  718.23   31.30
  -1   2   3  683.23   31.20
   0  -2  -3 5162.68  211.48
   0  -2  -3 5218.18  211.08
   0  -2  -3 4755.42  210.88
   0   2   3 5472.85  211.28
   0   2   3 5088.09  211.88
   0   2   3 5346.86  208.98
   0   2   3 5591.04  210.98
   0   2   3 5590.64  211.18
  -1  -2  -3 5035.00  185.08
  -1  -2  -3 4594.94  184.78
  -1  -2  -3 4348.27  184.58
   1   2   3 4568.04  185.18
   1   2   3 4432.36  185.38
   1   2   3 4734.13  184.88
   1   2   3 4532.95  184.48
  -2  -2  -3 1143.69   48.10
  -2  -2  -3 1164.88   48.10
  -2  -2  -3 1020.20   47.70
   2   2   3 1170.18   47.80
   2   2   3 1161.28   48.40
   2   2   3 1137.39   48.10
  -3  -2  -3  234.58   13.00
  -3  -2  -3  187.38   12.50
  -3  -2  -3  211.38   12.90
   3   2   3  236.18   13.20
   3   2   3  229.68   13.30
  -4  -2  -3  462.95   23.50
  -4  -2  -3  468.75   23.40
  -4  -2  -3  436.66   23.00
   4   2   3  487.95   23.70
   4   2   3  449.66   23.70
  -5  -2  -3   19.80    6.40
  -5  -2  -3    1.70    5.60
   5   2   3   11.10    6.10
   5   2   3   16.20    6.10
  -6  -2  -3   20.20    7.30
  -6  -2  -3   20.50    7.50
   6   2   3   11.10    6.60
   6   2   3   22.20    7.50
  -7  -2  -3    0.20    6.20
  -7  -2  -3   -1.30    7.30
   7   2   3   -1.80    6.10
   7   2   3   -1.10    6.80
   8  -3  -3   23.80   10.00
   8  -3  -3    3.40    7.10
  -8   3   3    5.20    7.90
   7  -3  -3   52.29    9.10
  -7   3   3   47.70    6.30
  -7   3   3   51.19    9.10
  -7   3   3   68.69    5.50
  -7   3   3   49.00    8.90
   6  -3  -3    8.60    5.80
   6  -3  -3   -1.30    5.70
  -6   3   3   -1.90    5.00
  -6   3   3    0.20    3.20
  -6   3   3    2.30    5.80
  -6   3   3   -1.90    2.60
   5  -3  -3  173.08   12.00
   5  -3  -3  164.08   12.10
   5  -3  -3  166.48   12.10
  -5   3   3  164.88   12.10
  -5   3   3  170.98    9.60
  -5   3   3  165.28   11.90
  -5   3   3  172.98   12.80
  -5   3   3  167.38    8.50
   4  -3  -3 1064.39   46.30
   4  -3  -3  952.10   44.90
   4  -3  -3 1057.09   45.50
  -4   3   3  965.10   43.20
  -4   3   3 1041.60   45.40
  -4   3   3 1102.79   45.90
  -4   3   3 1028.80   42.40
  -4   3   3 1090.79   45.50
   3  -3  -3  153.48    7.60
   3  -3  -3  152.58   10.00
   3  -3  -3  168.18   10.40
   3  -3  -3  145.19    9.60
  -3   3   3  149.39    9.90
  -3   3   3  147.89   10.20
  -3   3   3  161.58   10.40
  -3   3   3  156.58    7.70
   2  -3  -3  239.88   11.80
   2  -3  -3  254.37   13.20
   2  -3  -3  258.77   13.50
   2  -3  -3  249.58   13.30
  -2   3   3  285.07   13.80
  -2   3   3  242.78   13.30
  -2   3   3  249.38   13.20
   1  -3  -3 3742.23  157.18
   1  -3  -3 3960.30  157.48
   1  -3  -3 3964.90  157.38
   1  -3  -3 3612.94  156.58
  -1   3   3 3816.62  157.48
  -1   3   3 4107.09  157.28
  -1   3   3 4120.49  157.98
   0  -3  -3  548.15   25.40
   0  -3  -3  513.65   25.20
   0  -3  -3  583.04   25.50
   0   3   3  629.84   25.70
   0   3   3  606.94   24.80
   0   3   3  550.44   22.60
   0   3   3  551.94   25.70
   0   3   3  546.45   25.60
  -1  -3  -3   53.49    5.70
  -1  -3  -3   54.79    5.50
  -1  -3  -3   60.79    5.90
   1   3   3   47.10    5.70
   1   3   3   61.89    6.30
   1   3   3   66.19    5.30
   1   3   3   58.19    6.30
  -2  -3  -3  387.66   18.70
  -2  -3  -3  356.56   18.00
  -2  -3  -3  395.36   18.90
   2   3   3  377.06   17.80
   2   3   3  315.07   18.50
   2   3   3  381.06   18.70
  -3  -3  -3  385.26   20.20
  -3  -3  -3  408.76   20.60
  -3  -3  -3  407.86   20.10
   3   3   3  382.16   20.30
   3   3   3  391.26   20.70
  -4  -3  -3  339.27   19.40
  -4  -3  -3  387.76   20.50
   4   3   3  377.26   20.80
   4   3   3  381.96   20.50
  -5  -3  -3   17.20    6.60
  -5  -3  -3    7.40    6.20
   5   3   3   15.30    6.50
   5   3   3   15.60    6.90
  -6  -3  -3   21.50    7.70
  -6  -3  -3    6.30    7.30
   6   3   3    5.50    6.70
   6   3   3   14.90    7.50
  -8   4   3   20.40    4.90
  -8   4   3    9.70    2.70
  -8   4   3    6.90    7.80
   7  -4  -3    4.30    6.20
   7  -4  -3   -3.50    6.70
   7  -4  -3    3.20    5.80
  -7   4   3    1.50    2.00
  -7   4   3   -0.10    6.70
  -7   4   3    6.70    6.70
  -7   4   3    4.20    4.10
   6  -4  -3   -0.70    4.70
   6  -4  -3    1.40    5.50
   6  -4  -3   12.70    6.60
  -6   4   3    0.60    3.60
  -6   4   3   11.70    5.80
  -6   4   3    2.20    2.20
  -6   4   3   -4.10    5.50
   5  -4  -3  100.09    9.30
   5  -4  -3   85.79    9.30
   5  -4  -3   98.59    9.50
  -5   4   3  100.79    9.80
  -5   4   3  103.49    9.70
  -5   4   3   92.49    9.70
  -5   4   3   91.19    7.30
   4  -4  -3  737.93   34.00
   4  -4  -3  791.22   34.70
   4  -4  -3  735.83   34.00
  -4   4   3  739.93   34.20
  -4   4   3  734.83   34.20
  -4   4   3  732.13   34.30
   3  -4  -3    0.50    3.80
   3  -4  -3    2.90    3.60
   3  -4  -3    5.80    2.10
   3  -4  -3    7.00    4.70
  -3   4   3    6.00    3.80
  -3   4   3    0.70    4.30
  -3   4   3    1.10    3.80
   2  -4  -3  687.53   31.90
   2  -4  -3  700.23   31.70
   2  -4  -3  722.73   32.20
   2  -4  -3  696.83   30.80
   2  -4  -3  711.33   29.60
  -2   4   3  779.62   36.00
  -2   4   3  715.43   33.10
  -2   4   3  719.63   31.90
   1  -4  -3 7361.86  291.57
   1  -4  -3 7515.15  291.27
   1  -4  -3 7134.79  291.37
  -1   4   3 7452.45  291.47
  -1   4   3 6898.11  292.47
  -1   4   3 7316.87  291.37
   0  -4  -3 2084.29   86.29
   0  -4  -3 2024.70   86.29
   0   4   3 2184.88   88.59
   0   4   3 2165.98   86.59
   0   4   3 2132.19   86.29
   0   4   3 1992.00   83.09
   0   4   3 2062.89   84.99
  -1  -4  -3  472.85   21.60
  -1  -4  -3  467.45   22.60
  -1  -4  -3  457.15   22.70
   1   4   3  481.45   21.50
   1   4   3  486.95   22.80
   1   4   3  453.25   23.10
   1   4   3  487.15   23.00
  -2  -4  -3   10.70    4.50
  -2  -4  -3    9.00    6.00
  -2  -4  -3    4.60    3.70
   2   4   3   10.60    4.90
   2   4   3    5.50    4.50
   2   4   3    2.90    5.00
   2   4   3    5.00    3.40
  -3  -4  -3   60.19    7.60
  -3  -4  -3   64.29    7.50
  -3  -4  -3   56.39    7.80
   3   4   3   61.69    8.40
   3   4   3   54.39    7.70
  -4  -4  -3  176.38   12.90
  -4  -4  -3  135.99   11.40
   4   4   3  166.88   13.10
   4   4   3  150.28   12.50
  -5  -4  -3    0.40    5.80
  -5  -4  -3    2.90    6.70
   5   4   3    1.10    5.90
   5   4   3    1.80    6.40
  -6  -4  -3    9.30    6.70
  -6  -4  -3   -0.10    6.80
   6   4   3    5.60    6.70
   6   4   3   24.10    8.40
   8  -5  -3   10.30    7.60
  -8   5   3    6.20    7.30
  -8   5   3    9.10    4.90
   7  -5  -3  209.48   20.40
  -7   5   3  201.08   12.60
  -7   5   3  196.88   15.60
   6  -5  -3  476.15   25.70
   6  -5  -3  517.05   26.10
   6  -5  -3  458.95   26.50
  -6   5   3  495.65   25.80
  -6   5   3  486.25   28.40
  -6   5   3  479.35   23.20
  -6   5   3  495.05   26.00
   5  -5  -3  442.86   23.40
   5  -5  -3  427.66   23.60
   5  -5  -3  457.05   23.40
  -5   5   3  481.05   23.90
  -5   5   3  474.45   23.90
  -5   5   3  468.25   23.60
  -5   5   3  418.66   21.50
   4  -5  -3  190.48   12.90
   4  -5  -3  231.68   13.80
   4  -5  -3  203.68   13.30
  -4   5   3  195.58   13.20
  -4   5   3  185.38   12.80
  -4   5   3  202.68   13.10
   3  -5  -3 3041.50  122.89
   3  -5  -3 2984.30  122.99
   3  -5  -3 3034.90  122.39
   3  -5  -3 2812.12  119.89
   3  -5  -3 3065.79  120.49
  -3   5   3 2943.71  122.59
  -3   5   3 2957.00  122.79
  -3   5   3 3092.49  122.69
   2  -5  -3  722.73   32.70
   2  -5  -3  714.13   30.80
   2  -5  -3  721.63   29.80
   2  -5  -3  716.43   36.30
   2  -5  -3  710.43   32.00
  -2   5   3  701.43   32.50
  -2   5   3  698.93   32.20
  -2   5   3  724.13   32.50
   1  -5  -3   69.39    7.10
   1  -5  -3   47.20    6.60
   1  -5  -3   55.69    6.40
  -1   5   3   48.30    6.50
  -1   5   3   74.99    7.50
  -1   5   3   58.99    5.30
  -1   5   3   49.90    6.40
   0  -5  -3  565.74   27.00
   0  -5  -3  600.74   27.00
   0   5   3  557.94   26.60
   0   5   3  574.54   25.20
   0   5   3  588.34   27.00
   0   5   3  540.25   23.20
   0   5   3  556.74   27.00
  -1  -5  -3  186.88   12.40
  -1  -5  -3  205.78   12.90
   1   5   3  178.18   12.80
   1   5   3  199.18   12.90
   1   5   3  186.58   10.60
   1   5   3  207.38   12.70
  -2  -5  -3  238.28   13.60
  -2  -5  -3  263.47   15.50
  -2  -5  -3  245.98   15.10
   2   5   3  275.57   15.30
   2   5   3  242.58   14.70
   2   5   3  239.08   15.60
   2   5   3  223.28   14.90
  -3  -5  -3   -4.40    5.30
   3   5   3   -4.00    4.80
   3   5   3  -10.30    5.10
  -4  -5  -3   24.40    6.10
  -4  -5  -3   28.80    7.80
   4   5   3   30.40    7.80
   4   5   3   21.80    7.80
  -5  -5  -3    5.40    6.50
  -5  -5  -3  -10.80    5.10
   5   5   3   -5.00    8.10
   5   5   3   11.20    7.40
   8  -6  -3    3.10    6.90
  -8   6   3    4.50   12.70
  -8   6   3    6.20    4.50
   7  -6  -3    2.00    6.10
   7  -6  -3    3.80    6.80
  -7   6   3   -4.20    4.40
  -7   6   3   -4.50    6.70
   6  -6  -3  318.37   18.90
   6  -6  -3  254.97   17.80
   6  -6  -3  282.87   18.10
  -6   6   3  310.47   18.60
  -6   6   3  294.47   18.20
  -6   6   3  275.57   17.80
  -6   6   3  273.17   16.00
   5  -6  -3  226.18   14.90
   5  -6  -3  194.68   14.20
   5  -6  -3  187.48   13.70
  -5   6   3  193.38   13.90
  -5   6   3  210.58   12.90
  -5   6   3  188.58   13.70
  -5   6   3  206.28   14.30
   4  -6  -3  789.72   33.50
   4  -6  -3  789.12   35.90
   4  -6  -3  731.23   31.30
   4  -6  -3  790.62   35.40
   4  -6  -3  748.53   36.00
  -4   6   3  757.72   35.60
  -4   6   3  753.52   35.20
  -4   6   3  765.82   35.90
   3  -6  -3   55.99    7.90
   3  -6  -3   59.99    4.90
   3  -6  -3   64.19    8.00
   3  -6  -3   52.79    6.60
   3  -6  -3   53.09    6.80
  -3   6   3   53.39    7.30
  -3   6   3   57.09    7.90
  -3   6   3   62.69    7.30
   2  -6  -3   22.90    5.90
   2  -6  -3   25.60    4.60
   2  -6  -3   26.30    5.30
   2  -6  -3   27.90    5.90
   2  -6  -3   33.80    3.10
  -2   6   3   37.40    6.40
  -2   6   3   24.30    6.10
  -2   6   3   26.30    5.60
   1  -6  -3  158.88   11.70
   1  -6  -3  173.58   10.80
   1  -6  -3  174.78   12.00
  -1   6   3  165.48    9.60
  -1   6   3  157.28   11.80
  -1   6   3  171.38   11.60
  -1   6   3  157.28   11.10
   0  -6  -3  418.36   23.20
   0  -6  -3  485.75   23.60
   0   6   3  463.85   21.10
   0   6   3  451.65   19.20
   0   6   3  458.55   22.90
   0   6   3  462.85   23.40
   0   6   3  483.35   23.90
  -1  -6  -3  420.06   22.10
  -1  -6  -3  421.76   21.80
   1   6   3  422.86   22.00
   1   6   3  413.66   22.40
   1   6   3  410.56   19.40
   1   6   3  426.46   18.40
   1   6   3  369.76   21.10
  -2  -6  -3   -5.00    4.30
  -2  -6  -3   -2.90    5.20
   2   6   3    6.30    6.10
   2   6   3   -1.90    4.90
   2   6   3    4.40    3.60
   2   6   3   -2.00    5.20
  -3  -6  -3  125.49   11.80
  -3  -6  -3  113.69    9.10
   3   6   3   95.49   11.00
   3   6   3   95.99   10.80
   3   6   3  108.09   10.50
  -4  -6  -3   76.59    8.60
  -4  -6  -3   81.69   11.10
   4   6   3   81.29   12.20
   4   6   3   73.99    9.90
   4   6   3   81.89   11.10
  -5  -6  -3   18.00    8.00
  -5  -6  -3   26.60    6.60
   5   6   3   20.80    8.60
   7  -7  -3   70.29   10.60
   7  -7  -3   67.79   10.10
  -7   7   3   69.59    8.40
  -7   7   3   84.89   11.40
   6  -7  -3  161.78   13.40
   6  -7  -3  192.48   14.40
   6  -7  -3  168.68   14.20
  -6   7   3  153.68   13.10
  -6   7   3  171.08   14.00
  -6   7   3  162.48   13.50
  -6   7   3  151.28   11.50
   5  -7  -3  381.76   21.30
   5  -7  -3  351.76   20.20
   5  -7  -3  364.56   21.40
  -5   7   3  342.77   20.40
  -5   7   3  368.56   19.80
  -5   7   3  361.66   21.10
  -5   7   3  381.46   24.00
   4  -7  -3   -2.50    4.10
   4  -7  -3   -0.80    1.80
   4  -7  -3   -5.30    4.60
   4  -7  -3   -9.60    5.10
   4  -7  -3    5.50    2.90
  -4   7   3   -2.00    5.30
  -4   7   3   -6.30    4.50
  -4   7   3    0.50    5.00
   3  -7  -3   19.30    6.20
   3  -7  -3   18.10    3.70
   3  -7  -3   18.50    3.20
   3  -7  -3   15.30    6.20
   3  -7  -3   11.50    4.90
  -3   7   3   29.90    7.10
  -3   7   3   17.80    6.10
  -3   7   3   12.80    5.30
   2  -7  -3  273.47   16.70
   2  -7  -3  281.87   15.80
   2  -7  -3  278.77   14.80
   2  -7  -3  293.47   16.80
  -2   7   3  277.37   16.40
  -2   7   3  257.87   15.70
  -2   7   3  262.67   16.50
   1  -7  -3  117.99   10.90
   1  -7  -3  138.79   11.00
   1  -7  -3  109.99    9.60
  -1   7   3   97.89    9.90
  -1   7   3  127.39    8.10
  -1   7   3  126.89    9.80
  -1   7   3  115.49   10.60
   0  -7  -3  147.59   12.30
   0  -7  -3  149.29   11.90
   0   7   3  153.88    9.20
   0   7   3  159.08    7.50
   0   7   3  151.78   12.40
   0   7   3  155.78   11.70
   0   7   3  161.28   12.20
  -1  -7  -3  683.03   34.40
  -1  -7  -3  736.53   34.40
   1   7   3  693.13   32.00
   1   7   3  700.63   33.70
   1   7   3  728.03   34.30
   1   7   3  713.03   31.20
   1   7   3  727.83   34.80
  -2  -7  -3  348.37   20.20
  -2  -7  -3  328.47   19.80
   2   7   3  314.47   19.60
   2   7   3  324.17   19.20
   2   7   3  314.17   19.90
  -3  -7  -3   74.39   10.30
   3   7   3   63.69   10.10
   3   7   3   59.19    8.80
  -4  -7  -3   28.20    5.90
  -4  -7  -3   30.70    8.70
   4   7   3   24.60    7.70
   4   7   3   15.60    7.60
   4   7   3   22.80    8.40
   7  -8  -3    5.80    7.30
  -7   8   3   10.40    5.80
  -7   8   3    8.50    7.40
   6  -8  -3   14.50    7.30
   6  -8  -3   28.90    8.40
   6  -8  -3    7.90    6.10
  -6   8   3   11.50    7.50
  -6   8   3   21.40    6.20
   5  -8  -3   -1.40    6.20
   5  -8  -3   -0.50    5.70
   5  -8  -3   -6.00    6.50
  -5   8   3   -3.10    6.10
  -5   8   3   -6.80    5.60
  -5   8   3   -3.10    5.30
   4  -8  -3  103.19   10.20
   4  -8  -3  110.19    6.60
   4  -8  -3  131.89   12.00
   4  -8  -3  121.49   11.50
   4  -8  -3  124.29    7.90
  -4   8   3  123.89   13.80
  -4   8   3  124.09   11.00
  -4   8   3  109.99   11.50
   3  -8  -3   29.70    3.90
   3  -8  -3   34.00    4.90
   3  -8  -3   46.90    7.60
   3  -8  -3   32.60    7.70
   3  -8  -3   33.40    6.50
  -3   8   3   43.10    7.10
  -3   8   3   40.00    7.20
  -3   8   3   36.20    7.50
   2  -8  -3  327.17   19.20
   2  -8  -3  354.56   19.40
   2  -8  -3  309.37   16.90
   2  -8  -3  339.47   18.00
  -2   8   3  297.07   18.70
  -2   8   3  282.67   15.80
  -2   8   3  332.87   18.30
  -2   8   3  340.67   19.00
   1  -8  -3    2.60    5.60
   1  -8  -3   -0.30    5.50
  -1   8   3    6.90    5.40
  -1   8   3    8.60    3.70
  -1   8   3    7.10    5.00
  -1   8   3   -9.00    5.40
   0  -8  -3    4.70    5.80
   0  -8  -3   -8.10    5.00
   0   8   3   -0.20    5.00
   0   8   3   -5.50    5.40
   0   8   3    2.10    3.00
   0   8   3   -1.00    5.80
   0   8   3   -2.30    1.70
  -1  -8  -3  -10.60    5.80
  -1  -8  -3    3.00    5.40
   1   8   3    3.20    2.70
   1   8   3   -5.20    6.10
   1   8   3    2.90    5.20
   1   8   3    9.60    3.40
   1   8   3    4.10    5.90
  -2  -8  -3   89.79   11.30
   2   8   3   85.39   10.20
   2   8   3   92.19   11.50
   2   8   3  103.99   11.50
   2   8   3   89.39    7.20
  -3  -8  -3  102.49   12.40
   3   8   3  102.39   14.00
   3   8   3  109.49   12.40
   7  -9  -3    8.60    7.50
  -7   9   3   21.30    8.60
  -7   9   3   15.40    6.70
   6  -9  -3   28.40    8.60
   6  -9  -3   37.40    9.30
  -6   9   3   15.30    7.00
  -6   9   3   31.30    7.40
  -6   9   3    9.90    7.60
   5  -9  -3    6.20    5.10
   5  -9  -3   -6.60    6.10
   5  -9  -3   -5.00    7.10
  -5   9   3   -3.10    6.30
  -5   9   3   -7.80    5.10
   4  -9  -3   71.99   10.60
   4  -9  -3   80.89    5.80
   4  -9  -3   78.59    9.20
   4  -9  -3   89.69    6.60
   4  -9  -3   83.39   15.60
  -4   9   3   71.89    9.40
  -4   9   3   77.69   10.30
  -4   9   3   76.89   10.40
   3  -9  -3   27.60    4.80
   3  -9  -3   24.60    6.30
   3  -9  -3   34.40    8.40
   3  -9  -3   27.50    7.80
  -3   9   3   34.60    7.00
  -3   9   3   33.50    8.30
  -3   9   3   24.30    6.80
   2  -9  -3   82.69   10.60
   2  -9  -3   69.79    8.00
   2  -9  -3   73.09    8.60
  -2   9   3   75.39    9.70
  -2   9   3   85.89   10.50
  -2   9   3   71.89    6.60
  -2   9   3   73.69    9.00
   1  -9  -3   19.20    6.20
   1  -9  -3   10.50    6.70
  -1   9   3    9.80    5.90
  -1   9   3    3.70    6.50
  -1   9   3   24.60    6.50
   0  -9  -3   79.89   10.40
   0  -9  -3   89.89   11.00
   0   9   3  105.09   11.00
   0   9   3   95.89    6.90
   0   9   3   83.59    5.20
   0   9   3  109.09   11.60
   0   9   3   78.79    9.20
  -1  -9  -3    6.20    7.40
   1   9   3   -1.10    6.10
   1   9   3    6.50    2.90
   1   9   3    4.80    7.20
   1   9   3    9.20    5.70
   2   9   3   17.40    4.20
   2   9   3   19.80    8.00
   2   9   3   21.20    6.70
   6 -10  -3   30.30    8.70
  -6  10   3   31.80    7.70
  -6  10   3   16.20    7.40
  -6  10   3   36.50    9.30
   5 -10  -3   25.10    8.80
   5 -10  -3   31.90    9.70
  -5  10   3   31.40    8.90
   4 -10  -3    3.70    6.90
   4 -10  -3    1.90    3.00
   4 -10  -3    1.40    6.20
   4 -10  -3    5.70    3.20
   4 -10  -3    6.30    5.20
  -4  10   3   -5.80    4.90
  -4  10   3    6.60    6.50
   3 -10  -3   51.39    8.70
   3 -10  -3   29.90    5.30
   3 -10  -3   25.00    8.30
   3 -10  -3   20.80    6.20
  -3  10   3   22.60    7.70
  -3  10   3   15.70    6.20
   2 -10  -3    0.50    5.20
   2 -10  -3   -0.80    4.80
   2 -10  -3   -3.40    5.40
   2 -10  -3   -4.60    8.50
  -2  10   3   -2.00    6.30
  -2  10   3    0.40    5.10
  -2  10   3    6.70    3.60
   1 -10  -3   -2.20    9.80
  -1  10   3    4.30    5.20
  -1  10   3   -9.50    8.00
   0 -10  -3   17.70    7.80
   0  10   3   12.10    7.50
   0  10   3   13.70    6.20
   0  10   3    5.50    3.20
  -1 -10  -3    5.90    7.90
   1  10   3    9.40    3.10
   1  10   3   20.20    8.60
   1  10   3    0.80    6.30
   5 -11  -3   37.80    9.40
  -5  11   3   48.90    9.60
  -5  11   3   36.90    8.10
   4 -11  -3   -5.70    6.00
   4 -11  -3   -0.80    3.00
   4 -11  -3    7.60    5.80
  -4  11   3    3.60    7.00
  -4  11   3  -19.30    8.70
   3 -11  -3   66.69    9.30
   3 -11  -3   68.19   10.80
   3 -11  -3   79.99    7.80
  -3  11   3   70.09    9.60
  -3  11   3   95.99   11.90
   2 -11  -3   87.89   12.40
   2 -11  -3   81.19    9.10
  -2  11   3   84.89   11.80
  -2  11   3   94.39    8.00
  -2  11   3   92.19   10.50
   1 -11  -3   -2.80    7.00
  -1  11   3    3.60    3.60
  -1  11   3   15.00    8.30
  -1  11   3    1.50    5.90
   0 -11  -3  107.49   13.30
   0  11   3   96.09   11.40
  -1  14  -4   18.50    7.70
  -1  14  -4   23.00    7.30
   1 -14   4   26.90    7.80
   1 -14   4   17.30    9.30
  -2  14  -4   21.80    7.60
  -2  14  -4   31.50    8.10
   2 -14   4   27.90    7.80
   2 -14   4   29.80    8.50
  -3  14  -4    6.80    5.80
  -3  14  -4   -2.90    7.20
  -3  14  -4   -1.20    6.30
   3 -14   4   -5.50    5.90
   3 -14   4   -2.70    5.50
   1  13  -4    3.70    7.20
   1  13  -4    7.90    6.80
  -1 -13   4    1.40    6.80
  -1 -13   4    6.30    6.00
   0  13  -4   59.89   10.00
   0  13  -4   46.60    8.70
   0 -13   4   54.29    9.50
   0 -13   4   50.39    9.40
  -1  13  -4   94.79   11.10
  -1  13  -4   69.99    9.70
   1 -13   4   78.39   10.70
   1 -13   4   78.49   10.60
  -2  13  -4    7.60    6.30
  -2  13  -4   28.80    6.90
   2 -13   4    4.10    5.90
   2 -13   4    6.30    6.30
  -3  13  -4   35.70    9.50
  -3  13  -4   68.69    8.80
  -3  13  -4   63.19    5.40
  -3  13  -4   45.90    8.70
   3 -13   4   53.49    8.70
   3 -13   4   48.10    8.10
  -4  13  -4   94.19   10.30
  -4  13  -4   84.39    7.80
  -4  13  -4   89.99   12.50
   4 -13   4  107.29   11.20
   4 -13   4   86.89    6.20
   4 -13   4  101.29   11.00
   4 -13   4   87.69    7.30
  -5  13  -4    1.10    7.30
  -5  13  -4   13.50    6.10
  -5  13  -4   15.70    6.10
   5 -13   4   23.90    6.30
   5 -13   4   25.50    7.10
   5 -13   4   15.30    4.90
   2  12  -4   88.79    5.90
   2  12  -4   93.49   11.00
   2  12  -4   85.69    6.10
   2  12  -4   91.99   12.00
  -2 -12   4  111.29   12.30
  -2 -12   4  105.69   12.60
   1  12  -4  144.99   12.50
   1  12  -4  132.69   13.20
  -1 -12   4  120.09   12.60
  -1 -12   4  138.59   13.30
   0  12  -4    9.30    6.70
   0  12  -4   24.70    7.20
   0 -12   4   26.60    7.50
   0 -12   4   27.00    7.20
  -1  12  -4   85.29   10.20
  -1  12  -4   90.09   10.50
  -1  12  -4   92.69   10.40
   1 -12   4  104.29   12.70
   1 -12   4   76.59   10.00
  -2  12  -4   81.59    9.10
  -2  12  -4   61.49    8.50
  -2  12  -4   54.89    8.40
   2 -12   4   68.69    9.20
   2 -12   4   74.89   11.40
  -3  12  -4   27.50    4.60
  -3  12  -4   33.00    6.80
  -3  12  -4   41.30   10.00
  -3  12  -4   41.30   10.00
  -3  12  -4   39.50    7.90
   3 -12   4   37.10    5.10
   3 -12   4   32.70    4.30
   3 -12   4   31.50    7.20
  -4  12  -4   46.30    7.20
  -4  12  -4   52.69    9.70
  -4  12  -4   52.59    6.70
   4 -12   4   48.20    8.10
   4 -12   4   48.20   10.00
   4 -12   4   41.60    4.40
   4 -12   4   43.20    5.80
  -5  12  -4   23.90    6.30
  -5  12  -4   25.40    6.30
  -5  12  -4   12.60    7.60
   5 -12   4   16.10    4.80
   5 -12   4   11.50    5.90
   5 -12   4   20.60    6.80
  -6  12  -4    8.40    7.40
  -6  12  -4    0.20    6.50
  -6  12  -4   -4.20    6.20
   6 -12   4   16.60    5.90
   6 -12   4   -3.60    4.80
   6 -12   4   10.30    6.60
   3  11  -4   13.10    8.30
   3  11  -4   26.10    8.00
   3  11  -4   16.00    4.10
  -3 -11   4   24.80    8.40
  -3 -11   4   29.70    8.20
   2  11  -4  150.98   13.30
   2  11  -4  129.69    7.90
   2  11  -4  135.29   12.80
   2  11  -4  133.39    7.90
  -2 -11   4  153.78   13.80
  -2 -11   4  160.48   13.60
   1  11  -4   55.29    3.50
   1  11  -4   60.09    3.60
   1  11  -4   59.69    9.10
   1  11  -4   64.69    9.10
  -1 -11   4   70.29    9.10
  -1 -11   4   49.90   10.40
   0  11  -4   23.10    6.60
   0  11  -4   14.80    6.40
   0 -11   4    8.00    5.90
   0 -11   4   18.10    6.70
  -1  11  -4   10.30    5.90
  -1  11  -4   10.60    5.70
   1 -11   4   17.90    6.60
   1 -11   4   15.70    6.10
  -2  11  -4    7.90    4.50
  -2  11  -4    3.90    5.30
  -2  11  -4    8.10    2.40
  -2  11  -4   22.60    5.70
   2 -11   4    2.30    5.20
   2 -11   4   15.10    5.50
  -3  11  -4  590.54   25.70
  -3  11  -4  570.54   27.20
  -3  11  -4  557.54   28.50
  -3  11  -4  576.84   31.30
   3 -11   4  564.64   27.80
   3 -11   4  547.55   24.70
   3 -11   4  552.94   27.10
   3 -11   4  545.75   27.70
  -4  11  -4   49.30    7.00
  -4  11  -4   46.00    8.90
  -4  11  -4   38.70    6.20
   4 -11   4   39.10    5.30
   4 -11   4   43.20    4.10
   4 -11   4   50.29    7.60
   4 -11   4   33.10    6.80
  -5  11  -4    3.90    4.70
  -5  11  -4   -4.90    5.00
  -5  11  -4    2.00    4.30
  -5  11  -4    6.00    6.40
   5 -11   4    6.60    5.00
   5 -11   4    1.80    8.40
   5 -11   4   -0.70    4.20
  -6  11  -4   56.69   10.00
  -6  11  -4   66.69    9.70
  -6  11  -4   74.99    8.50
   6 -11   4   65.39    8.50
   6 -11   4   70.09    9.00
   6 -11   4   66.29    9.60
   4  10  -4    7.50    4.50
   4  10  -4   11.10    7.00
  -4 -10   4   16.20    8.20
   3  10  -4   45.70    7.50
   3  10  -4   51.79    9.50
   3  10  -4   46.70    5.70
   3  10  -4   45.20    8.90
  -3 -10   4   40.90    9.00
   2  10  -4   13.90    6.30
   2  10  -4   15.60    3.10
   2  10  -4   32.50    8.00
   2  10  -4   11.20    3.00
  -2 -10   4   14.60    6.90
  -2 -10   4   14.30    6.50
   1  10  -4   -3.50    4.90
   1  10  -4    5.50    6.00
   1  10  -4    5.70    1.60
  -1 -10   4    6.00    5.70
  -1 -10   4   10.40    5.80
   0  10  -4    6.90    5.30
   0  10  -4    7.20    4.30
   0  10  -4    9.60    5.80
   0 -10   4    8.60    5.90
   0 -10   4    1.00    4.70
  -1  10  -4   28.20    6.00
  -1  10  -4   25.10    6.00
  -1  10  -4   25.10    5.70
   1 -10   4   11.00    5.50
   1 -10   4   31.60    6.40
  -2  10  -4  138.89   11.20
  -2  10  -4  131.39   11.70
  -2  10  -4  133.99   10.00
  -2  10  -4  141.49   10.10
   2 -10   4  135.79    8.70
   2 -10   4  136.59    7.00
   2 -10   4  142.99   10.50
   2 -10   4  125.99   10.30
  -3  10  -4  693.73   31.70
  -3  10  -4  730.13   32.10
  -3  10  -4  689.13   31.00
  -3  10  -4  627.64   32.90
   3 -10   4  725.33   32.40
   3 -10   4  702.23   30.20
   3 -10   4  690.43   32.20
   3 -10   4  698.13   30.00
  -4  10  -4   87.69    9.10
  -4  10  -4   79.29    8.00
  -4  10  -4   74.99   12.50
  -4  10  -4   94.09    8.50
   4 -10   4   89.69    5.60
   4 -10   4   94.59    9.00
   4 -10   4  103.69    9.20
   4 -10   4   78.49    7.40
  -5  10  -4  326.77   19.40
  -5  10  -4  290.67   16.30
  -5  10  -4  271.67   17.40
   5 -10   4  312.57   17.20
   5 -10   4  297.17   17.20
   5 -10   4  276.37   16.30
  -6  10  -4   55.09    9.60
  -6  10  -4   54.29    7.50
  -6  10  -4   76.09   10.30
  -6  10  -4   77.09    8.30
   6 -10   4   83.39    9.00
   6 -10   4   65.99    8.90
   6 -10   4   42.60    7.50
  -7  10  -4    6.00    7.10
  -7  10  -4    1.90    7.60
  -7  10  -4    7.70    4.90
   7 -10   4    2.20    5.80
   7 -10   4    2.50    7.20
   7 -10   4    4.90    5.80
   5   9  -4   36.40    6.30
   5   9  -4   34.30   10.00
  -5  -9   4   36.30    9.50
  -5  -9   4   45.00    5.20
   4   9  -4   15.10    4.80
   4   9  -4   16.30    7.60
  -4  -9   4   22.10    8.10
  -4  -9   4   18.80    7.00
  -4  -9   4   16.00    2.70
   3   9  -4   60.49   11.80
   3   9  -4   63.89    9.80
   3   9  -4   51.69    8.90
   3   9  -4   70.49    6.50
  -3  -9   4   74.59    9.70
  -3  -9   4   84.89   10.50
   2   9  -4   19.50    6.30
   2   9  -4    7.80    6.10
   2   9  -4    7.50    2.80
  -2  -9   4    0.70    5.40
  -2  -9   4    2.00    5.40
   1   9  -4  556.44   22.70
   1   9  -4  554.84   27.10
   1   9  -4  490.75   26.30
   1   9  -4  581.04   27.70
   1   9  -4  569.64   22.80
  -1  -9   4  516.35   27.10
  -1  -9   4  573.44   29.40
   0   9  -4   25.40    5.30
   0   9  -4   22.80    6.00
   0   9  -4   24.80    5.70
   0  -9   4   27.50    6.10
   0  -9   4   22.70    6.00
  -1   9  -4    7.50    1.70
  -1   9  -4    5.40    4.20
  -1   9  -4    5.80    4.80
  -1   9  -4    6.30    4.30
   1  -9   4    4.30    4.30
   1  -9   4    5.30    4.60
  -2   9  -4  136.99    8.20
  -2   9  -4  148.89   12.40
  -2   9  -4  143.09    9.90
  -2   9  -4  114.09   10.20
  -2   9  -4  141.99    9.60
   2  -9   4  141.89   10.00
   2  -9   4  144.09    8.70
   2  -9   4  134.59   10.20
   2  -9   4  141.59    7.20
  -3   9  -4   38.20    5.50
  -3   9  -4   34.90    6.90
  -3   9  -4   38.50    5.50
  -3   9  -4   34.40    5.40
  -3   9  -4   49.40   10.30
   3  -9   4   34.60    5.90
   3  -9   4   40.00    4.90
   3  -9   4   38.50    5.90
   3  -9   4   33.30    4.20
  -4   9  -4  606.84   31.80
  -4   9  -4  661.33   30.30
  -4   9  -4  673.93   29.50
  -4   9  -4  659.43   29.40
   4  -9   4  620.84   27.10
   4  -9   4  633.24   29.00
   4  -9   4  647.04   29.90
   4  -9   4  639.74   29.70
  -5   9  -4  545.75   28.60
  -5   9  -4  555.74   26.90
  -5   9  -4  613.44   27.40
  -5   9  -4  578.54   32.60
   5  -9   4  558.54   27.50
   5  -9   4  626.04   28.00
   5  -9   4  567.54   27.60
  -6   9  -4   55.49    7.20
  -6   9  -4   34.20    8.20
  -6   9  -4   55.79    8.90
   6  -9   4   46.00    7.30
   6  -9   4   40.70    6.90
   6  -9   4   39.00    6.90
  -7   9  -4    6.50    4.80
  -7   9  -4    2.00    7.40
  -7   9  -4   -6.30    6.70
   7  -9   4   11.80    5.60
   7  -9   4    6.60    5.40
   7  -9   4  -10.70    4.60
   5   8  -4   12.70    8.30
   5   8  -4    0.70    4.80
  -5  -8   4    2.80    6.70
  -5  -8   4    1.80    3.80
   4   8  -4    2.80    4.10
   4   8  -4   -2.50    6.50
  -4  -8   4    4.60    6.90
  -4  -8   4   -0.20    2.80
  -4  -8   4   -0.90    5.90
   3   8  -4   -7.60    5.10
   3   8  -4    1.70    3.30
  -3  -8   4    1.40    2.00
  -3  -8   4  -11.20    5.00
  -3  -8   4   -7.20    5.10
   2   8  -4   90.99    9.00
   2   8  -4   67.59    8.20
   2   8  -4   72.19    9.20
   2   8  -4   83.39    5.70
  -2  -8   4   74.69    9.10
  -2  -8   4   65.69    8.80
   1   8  -4   54.29    3.30
   1   8  -4   47.10    3.20
   1   8  -4   44.80    7.20
   1   8  -4   60.09    7.50
   1   8  -4   50.99    6.70
  -1  -8   4   60.49    7.40
  -1  -8   4   55.09    7.40
   0   8  -4  618.14   28.60
   0   8  -4  613.94   29.10
   0   8  -4  631.34   28.40
   0  -8   4  620.14   28.90
   0  -8   4  621.24   28.60
  -1   8  -4   30.80    5.90
  -1   8  -4   26.50    4.70
  -1   8  -4   29.60    3.10
  -1   8  -4   29.00    4.70
   1  -8   4   35.20    5.30
   1  -8   4   33.30    5.30
   1  -8   4   34.20    5.90
  -2   8  -4   13.30    3.50
  -2   8  -4    9.80    4.90
  -2   8  -4    4.10    3.20
  -2   8  -4   13.30    4.00
  -2   8  -4    9.30    5.00
   2  -8   4   13.30    2.40
   2  -8   4    7.90    3.90
   2  -8   4   13.10    4.10
   2  -8   4   10.90    3.30
  -3   8  -4 1478.15   59.49
  -3   8  -4 1357.06   59.09
  -3   8  -4 1460.25   61.49
  -3   8  -4 1454.15   59.89
  -3   8  -4 1365.16   61.39
   3  -8   4 1463.35   58.39
   3  -8   4 1394.66   59.59
   3  -8   4 1418.36   59.69
   3  -8   4 1400.26   58.69
  -4   8  -4    4.40    3.70
  -4   8  -4    1.80    5.30
  -4   8  -4    8.40    3.60
  -4   8  -4    6.50    5.00
   4  -8   4    4.60    4.00
   4  -8   4    3.90    4.50
   4  -8   4    2.70    4.10
   4  -8   4    9.60    2.60
  -5   8  -4   95.89   10.60
  -5   8  -4  104.69    8.20
  -5   8  -4  109.29    8.40
  -5   8  -4   94.59    9.80
   5  -8   4   98.99    8.70
   5  -8   4  113.19    9.40
   5  -8   4  118.49    9.00
  -6   8  -4   18.90    5.10
  -6   8  -4    8.50    4.00
  -6   8  -4   18.30    6.80
  -6   8  -4   10.60    6.80
   6  -8   4   27.10    6.00
   6  -8   4   28.00    6.10
   6  -8   4   13.50    6.00
  -7   8  -4   -4.40    4.10
  -7   8  -4  -12.00    5.70
  -7   8  -4   -1.20    7.20
   7  -8   4   -2.50    5.10
   7  -8   4   -6.80    4.90
   7  -8   4    3.00    4.90
   6   7  -4   28.50    9.10
  -6  -7   4    9.60    5.80
  -6  -7   4   29.50    8.80
   5   7  -4  109.79   10.00
   5   7  -4  120.69   12.50
  -5  -7   4   81.39   15.80
  -5  -7   4  114.19   11.50
  -5  -7   4  109.89    9.00
   4   7  -4   47.90    8.20
   4   7  -4   28.30    8.90
   4   7  -4   39.80    5.80
  -4  -7   4   37.60    7.90
  -4  -7   4   30.80    7.70
   3   7  -4   24.70    6.30
   3   7  -4   28.30    7.10
   3   7  -4   26.80    4.50
  -3  -7   4   11.20    6.30
  -3  -7   4   34.20    7.20
   2   7  -4   18.40    5.50
   2   7  -4   27.50    7.30
   2   7  -4   29.10    3.90
   2   7  -4   27.60    6.40
  -2  -7   4   28.70    5.80
  -2  -7   4   25.30    6.10
   1   7  -4   36.90    6.20
   1   7  -4   39.00    5.60
   1   7  -4   36.60    2.60
   1   7  -4   34.90    2.50
   1   7  -4   34.80    5.70
  -1  -7   4   30.40    5.60
  -1  -7   4   39.60    6.10
   0   7  -4   88.99    7.10
   0   7  -4   89.69    7.10
   0   7  -4   81.69    7.90
   0  -7   4   81.49    7.00
   0  -7   4   93.29    7.40
  -1   7  -4  783.02   36.30
  -1   7  -4  794.12   36.30
  -1   7  -4  807.92   35.00
  -1   7  -4  862.41   35.30
  -1   7  -4  824.02   34.10
   1  -7   4  827.02   35.40
   1  -7   4  826.72   35.50
   1  -7   4  837.42   36.00
  -2   7  -4  308.67   16.70
  -2   7  -4  301.27   15.20
  -2   7  -4  288.27   16.60
  -2   7  -4  320.37   14.90
  -2   7  -4  335.87   15.20
   2  -7   4  316.47   14.80
   2  -7   4  322.57   15.30
   2  -7   4  312.27   14.10
   2  -7   4  312.97   15.20
   2  -7   4  314.77   16.20
  -3   7  -4  113.99    7.40
  -3   7  -4  107.49    8.30
  -3   7  -4  131.59   10.30
  -3   7  -4  111.49    9.20
  -3   7  -4  120.79    7.60
   3  -7   4  113.69    7.60
   3  -7   4  115.79    6.90
   3  -7   4  120.19    8.00
   3  -7   4  117.19    7.90
  -4   7  -4 1511.95   64.19
  -4   7  -4 1479.65   65.99
  -4   7  -4 1537.95   66.79
  -4   7  -4 1578.54   64.39
   4  -7   4 1608.54   64.79
   4  -7   4 1573.64   65.09
   4  -7   4 1565.34   64.69
  -5   7  -4  239.48   13.10
  -5   7  -4  261.27   13.50
  -5   7  -4  219.88   11.20
  -5   7  -4  228.08   15.20
  -5   7  -4  206.58   15.00
   5  -7   4  245.18   13.70
   5  -7   4  247.78   13.80
   5  -7   4  246.08   14.40
  -6   7  -4   66.09    7.60
  -6   7  -4   64.69    7.40
  -6   7  -4   65.19    9.10
  -6   7  -4   62.79   10.90
   6  -7   4   68.99    9.30
   6  -7   4   58.29    7.80
   6  -7   4   71.79    7.70
  -7   7  -4   18.90    7.80
  -7   7  -4   15.20    3.90
  -7   7  -4   23.70    5.90
  -7   7  -4   17.90    7.30
   7  -7   4   19.30    5.90
   7  -7   4    9.90    6.90
  -8   7  -4   18.70    9.10
  -8   7  -4   15.60    3.40
  -8   7  -4   19.30    5.90
  -8   7  -4   15.20    7.90
   8  -7   4   10.40    6.30
   8  -7   4   19.90    6.30
   6   6  -4   26.80    9.50
  -6  -6   4   15.80    7.60
   5   6  -4    2.70    4.70
   5   6  -4    3.20    5.90
   5   6  -4   -1.80    6.10
  -5  -6   4   10.70    6.30
   4   6  -4  424.66   23.60
   4   6  -4  399.76   22.90
   4   6  -4  441.66   21.60
  -4  -6   4  476.15   23.60
  -4  -6   4  438.66   23.70
   3   6  -4  680.73   33.60
   3   6  -4  772.52   32.10
   3   6  -4  732.63   34.20
  -3  -6   4  694.23   34.10
  -3  -6   4  765.32   35.20
   2   6  -4  447.56   22.20
   2   6  -4  480.85   22.80
   2   6  -4  480.85   20.30
  -2  -6   4  446.56   22.40
  -2  -6   4  439.56   22.80
   1   6  -4   12.70    3.70
   1   6  -4   13.10    3.90
   1   6  -4   14.80    1.80
   1   6  -4   19.20    4.70
  -1  -6   4   17.10    4.30
  -1  -6   4   19.40    2.20
  -1  -6   4   12.20    3.80
   0   6  -4   57.19    6.10
   0   6  -4   57.99    5.20
   0   6  -4   63.39    5.40
   0  -6   4   60.09    5.50
   0  -6   4   63.69    5.10
   0  -6   4   56.49    5.70
  -1   6  -4  267.87   12.80
  -1   6  -4  279.17   13.00
  -1   6  -4  301.17   14.80
  -1   6  -4  256.27   12.70
  -1   6  -4  268.97   14.40
   1  -6   4  270.57   13.20
   1  -6   4  276.37   13.30
   1  -6   4  279.97   13.20
   1  -6   4  270.17   14.00
  -2   6  -4 2372.96   92.59
  -2   6  -4 2100.49   90.09
  -2   6  -4 2242.58   90.29
  -2   6  -4 2352.06   92.89
  -2   6  -4 2221.68   91.19
   2  -6   4 2231.38   90.49
   2  -6   4 2345.97   90.59
   2  -6   4 2157.38   90.09
   2  -6   4 2294.67   91.99
   2  -6   4 2063.69   90.99
  -3   6  -4 1021.20   42.30
  -3   6  -4  919.41   40.40
  -3   6  -4  963.30   40.50
   3  -6   4  976.10   40.90
   3  -6   4  992.30   42.50
   3  -6   4  988.60   40.40
   3  -6   4  941.41   40.70
   3  -6   4  979.10   41.20
  -4   6  -4  709.33   29.90
  -4   6  -4  680.83   32.10
  -4   6  -4  676.33   29.70
  -4   6  -4  671.93   33.20
   4  -6   4  704.83   30.30
   4  -6   4  645.04   30.00
   4  -6   4  706.03   31.20
  -5   6  -4  465.65   21.70
  -5   6  -4  454.55   23.90
  -5   6  -4  444.06   21.40
  -5   6  -4  460.15   20.50
  -5   6  -4  433.26   24.20
   5  -6   4  458.05   23.30
   5  -6   4  466.05   22.00
   5  -6   4  451.55   22.00
  -6   6  -4   83.69   12.90
  -6   6  -4  122.39    7.70
  -6   6  -4  114.09   10.80
  -6   6  -4  115.59    9.20
  -6   6  -4   97.59    8.60
   6  -6   4  106.49    9.30
   6  -6   4  122.49   11.00
  -7   6  -4  306.87   15.20
  -7   6  -4  302.07   16.90
  -7   6  -4  327.47   19.40
  -7   6  -4  319.47   20.60
  -7   6  -4  276.57   16.90
   7  -6   4  278.57   24.70
   7  -6   4  276.17   17.60
   7  -6   4  280.37   17.40
  -8   6  -4   20.10    4.60
  -8   6  -4   12.40    7.50
  -8   6  -4    4.60    6.90
  -8   6  -4   14.10    5.90
   8  -6   4   12.90    6.30
   8  -6   4    4.50    5.80
   7   5  -4  180.08   16.50
  -7  -5   4  181.68   16.30
   6   5  -4   28.20    6.40
   6   5  -4   14.80    7.60
   6   5  -4   21.90    4.60
  -6  -5   4   16.70    8.40
  -6  -5   4   22.00    7.50
   5   5  -4    6.70    4.80
   5   5  -4    4.30    6.50
   5   5  -4    6.40    5.60
  -5  -5   4    4.30    6.30
   4   5  -4   12.60    5.80
   4   5  -4    7.30    6.20
   4   5  -4   -1.10    5.60
  -4  -5   4   13.10    6.20
  -4  -5   4   -2.60    5.50
   3   5  -4 1469.75   60.89
   3   5  -4 1475.95   62.49
   3   5  -4 1427.66   64.79
  -3  -5   4 1465.95   62.69
  -3  -5   4 1481.45   62.49
   2   5  -4 1226.88   50.49
   2   5  -4 1181.08   52.19
   2   5  -4 1203.18   51.99
  -2  -5   4 1222.08   52.19
  -2  -5   4 1313.57   52.49
   1   5  -4 4709.03  184.78
   1   5  -4 4594.54  184.68
   1   5  -4 4671.43  185.48
   1   5  -4 4527.95  182.78
  -1  -5   4 4434.16  183.18
  -1  -5   4 4673.43  184.78
  -1  -5   4 4609.94  184.88
   0   5  -4  185.68   10.10
   0   5  -4  195.38    9.60
   0   5  -4  184.38    9.60
   0  -5   4  190.58    9.00
   0  -5   4  181.68    9.70
   0  -5   4  194.28   10.60
   0  -5   4  197.18    9.90
  -1   5  -4 4971.80  200.98
  -1   5  -4 5170.18  202.78
  -1   5  -4 4860.71  201.68
   1  -5   4 4996.90  202.48
   1  -5   4 5156.18  201.68
   1  -5   4 5051.59  201.28
   1  -5   4 5140.49  201.88
  -2   5  -4  706.43   31.00
  -2   5  -4  718.53   29.50
   2  -5   4  713.83   30.20
   2  -5   4  709.13   31.40
   2  -5   4  738.23   29.80
   2  -5   4  675.33   31.20
  -3   5  -4   94.69    5.90
  -3   5  -4  100.79    6.90
  -3   5  -4  102.89    8.60
  -3   5  -4  104.39    8.00
   3  -5   4   98.39    7.60
   3  -5   4   82.99    6.00
   3  -5   4   99.49    6.30
   3  -5   4   94.09    6.20
   3  -5   4   97.49    7.60
  -4   5  -4   39.00    4.80
  -4   5  -4   40.40    4.60
  -4   5  -4   47.60    5.30
  -4   5  -4   57.99    7.50
  -4   5  -4   39.00    7.10
   4  -5   4   46.80    5.20
   4  -5   4   39.10    5.30
  -5   5  -4   -5.80    5.30
  -5   5  -4    2.10    3.40
  -5   5  -4    2.40    3.60
  -5   5  -4    5.10    6.30
  -5   5  -4   -1.80    3.80
   5  -5   4   -2.80    3.80
  -6   5  -4   48.20    8.60
  -6   5  -4   59.79    7.00
  -6   5  -4   45.90    6.40
  -6   5  -4   40.20   11.80
  -6   5  -4   53.59    6.40
   6  -5   4   69.09    7.80
   6  -5   4   60.59    7.60
   6  -5   4   67.09    8.80
  -7   5  -4   37.70    6.00
  -7   5  -4   31.50    9.50
  -7   5  -4   29.20    7.70
  -7   5  -4   29.20    6.20
  -7   5  -4   37.90    6.40
   7  -5   4   33.60    8.00
   7  -5   4   34.60    6.90
  -8   5  -4   -5.00   11.20
  -8   5  -4    4.10    4.80
  -8   5  -4   -1.40    7.10
   8  -5   4    2.00    5.70
   8  -5   4   -7.50    5.80
   7   4  -4   78.19   11.50
  -7  -4   4   63.09   10.60
   6   4  -4   18.50    7.30
   6   4  -4   12.20    3.60
   6   4  -4   -3.00    4.90
   6   4  -4    3.10    5.70
  -6  -4   4   22.40    7.00
  -6  -4   4    9.80    7.00
   5   4  -4   -1.00    2.60
   5   4  -4  -10.10    5.30
   5   4  -4   -4.10    4.20
   5   4  -4   -6.70    5.20
  -5  -4   4    2.90    5.50
  -5  -4   4    5.10    6.10
   4   4  -4   32.80    6.60
   4   4  -4   21.40    5.00
   4   4  -4   27.10    6.80
  -4  -4   4   23.20    6.20
   3   4  -4   44.90    5.40
   3   4  -4   48.10    6.70
   3   4  -4   37.50    5.80
  -3  -4   4   50.49    6.50
  -3  -4   4   50.69    6.80
   2   4  -4   25.60    4.60
   2   4  -4   28.80    4.60
   2   4  -4   28.40    3.60
  -2  -4   4   32.30    4.70
   1   4  -4 3025.70  119.69
   1   4  -4 2736.23  120.79
   1   4  -4 3048.79  121.79
   1   4  -4 3042.50  120.89
  -1  -4   4 2991.30  120.99
  -1  -4   4 3164.28  121.09
   0   4  -4   85.99    4.50
   0   4  -4   83.99    5.00
   0   4  -4   71.09    6.60
   0   4  -4   59.59    4.20
   0  -4   4   73.49    4.70
   0  -4   4   69.99    4.50
   0  -4   4   64.99    5.20
   0  -4   4   69.69    3.60
   0  -4   4   73.79    5.50
   0  -4   4   73.69    4.70
  -1   4  -4 1556.84   66.99
  -1   4  -4 1713.03   65.49
  -1   4  -4 1731.13   68.49
  -1   4  -4 1504.45   65.39
  -1   4  -4 1657.63   67.79
   1  -4   4 1634.34   66.89
   1  -4   4 1621.04   67.29
   1  -4   4 1647.24   67.39
   1  -4   4 1651.73   66.79
   1  -4   4 1693.13   65.79
  -2   4  -4   12.30    4.20
  -2   4  -4   19.10    2.00
  -2   4  -4   19.70    4.00
  -2   4  -4   23.00    5.10
  -2   4  -4   22.80    4.30
  -2   4  -4   21.70    2.10
   2  -4   4   24.10    2.60
   2  -4   4   13.00    3.50
   2  -4   4   21.00    3.60
   2  -4   4   19.60    3.20
   2  -4   4   19.90    3.80
   2  -4   4   21.30    2.50
  -3   4  -4  370.76   16.70
  -3   4  -4  376.86   15.90
  -3   4  -4  352.16   18.10
  -3   4  -4  336.37   18.20
   3  -4   4  351.36   17.60
   3  -4   4  338.07   15.90
   3  -4   4  343.17   17.60
  -4   4  -4    0.20    2.70
  -4   4  -4    0.60    6.30
  -4   4  -4   -3.10    4.20
  -4   4  -4   -3.80    2.80
  -4   4  -4    4.80    3.60
   4  -4   4   -1.00    3.20
   4  -4   4    4.20    3.30
  -5   4  -4  537.55   24.50
  -5   4  -4  506.65   26.40
  -5   4  -4  533.05   24.40
  -5   4  -4  491.65   23.90
   5  -4   4  543.95   24.80
   5  -4   4  516.25   24.50
  -6   4  -4   18.70    5.10
  -6   4  -4   25.10    5.50
  -6   4  -4   21.60    5.30
  -6   4  -4   26.60   12.30
  -6   4  -4   18.40    6.80
   6  -4   4   18.20    5.70
   6  -4   4   28.20    6.00
  -7   4  -4    3.60    4.90
  -7   4  -4   10.20    4.90
  -7   4  -4   -2.30    4.50
  -7   4  -4   -2.60    7.70
   7  -4   4    2.00    5.60
   7  -4   4    1.90    5.20
  -8   4  -4   11.00    5.80
  -8   4  -4    4.60    7.40
  -8   4  -4    2.50    5.40
   8  -4   4    5.50    6.40
   8  -4   4    4.30    6.30
   7   3  -4   -4.00    6.90
   7   3  -4    2.30    2.80
  -7  -3   4   -6.60    7.10
   6   3  -4   26.60    3.70
   6   3  -4   16.90    5.90
   6   3  -4   38.30   12.40
   6   3  -4   17.90    6.90
  -6  -3   4   19.80    7.10
  -6  -3   4   18.60    7.30
   5   3  -4 2368.66  100.09
   5   3  -4 2444.26  101.19
   5   3  -4 2524.35  101.39
   5   3  -4 2289.27   96.99
  -5  -3   4 2462.25  100.99
  -5  -3   4 2365.26  100.89
   4   3  -4  299.67   16.80
   4   3  -4  298.57   17.00
   4   3  -4  294.67   13.60
   4   3  -4  317.87   16.20
  -4  -3   4  329.77   19.40
  -4  -3   4  290.47   16.90
   3   3  -4   76.89    6.00
   3   3  -4   74.89    7.00
   3   3  -4   66.59    7.10
  -3  -3   4   64.69    7.10
  -3  -3   4   64.19    6.90
   2   3  -4  806.22   34.00
   2   3  -4  772.42   33.20
   2   3  -4  796.02   34.10
  -2  -3   4  790.62   34.10
  -2  -3   4  785.72   33.30
   1   3  -4   10.50    1.90
   1   3  -4    9.90    2.50
   1   3  -4   10.60    2.00
   1   3  -4   15.10    4.70
   1   3  -4   14.70    2.60
  -1  -3   4   10.60    2.70
  -1  -3   4    9.30    2.70
  -1  -3   4    9.90    1.90
  -1  -3   4   11.70    2.70
   0   3  -4 1958.10   81.59
   0   3  -4 1858.11   81.19
   0   3  -4 2024.60   81.99
   0   3  -4 1957.20   81.29
   0   3  -4 2008.60   80.19
   0  -3   4 2128.29   80.49
   0  -3   4 2168.68   81.39
   0  -3   4 2007.70   81.59
   0  -3   4 2003.40   80.39
   0  -3   4 2050.99   81.29
   0  -3   4 2064.89   81.59
   0  -3   4 1891.81   80.49
  -1   3  -4 5733.93  211.08
  -1   3  -4 4950.40  210.58
   1  -3   4 5163.98  210.08
   1  -3   4 5303.47  209.98
   1  -3   4 5111.59  210.08
   1  -3   4 5287.77  210.28
  -2   3  -4   -1.50    3.30
  -2   3  -4    0.30    2.70
  -2   3  -4   -2.10    1.20
  -2   3  -4    0.10    1.20
  -2   3  -4    6.10    3.80
   2  -3   4   -2.80    2.30
   2  -3   4    0.20    2.90
   2  -3   4   -0.50    1.50
   2  -3   4    1.10    1.50
   2  -3   4   -0.50    2.70
   2  -3   4   -4.50    2.70
  -3   3  -4 6450.65  254.37
  -3   3  -4 6985.70  257.57
  -3   3  -4 6575.24  255.47
   3  -3   4 6503.65  256.17
   3  -3   4 5910.71  254.37
   3  -3   4 6161.58  256.07
   3  -3   4 6138.19  254.57
  -4   3  -4  677.63   29.00
  -4   3  -4  706.33   29.90
  -4   3  -4  601.54   28.70
  -4   3  -4  620.94   30.80
   4  -3   4  681.23   29.30
   4  -3   4  697.23   29.60
  -5   3  -4   55.29    8.90
  -5   3  -4   63.69    7.30
  -5   3  -4   53.29    6.40
  -5   3  -4   42.50    7.80
  -5   3  -4   60.69    6.50
   5  -3   4   64.09    7.20
   5  -3   4   64.89    7.30
  -6   3  -4  152.88   10.80
  -6   3  -4  144.59   11.20
  -6   3  -4  154.28   10.90
  -6   3  -4  162.18   14.30
   6  -3   4  154.38   11.40
   6  -3   4  148.79   11.60
  -7   3  -4   37.50    7.30
  -7   3  -4   46.00    7.50
  -7   3  -4   45.10    9.70
   7  -3   4   30.40    7.50
   8  -3   4   26.10    7.90
   8   2  -4   -2.10    8.20
  -8  -2   4    4.20    7.30
   7   2  -4  295.87   23.70
   7   2  -4  243.58   12.30
   7   2  -4  248.38   17.30
   7   2  -4  256.97   18.30
  -7  -2   4  267.97   18.50
   6   2  -4   18.70    7.00
   6   2  -4   17.70    2.90
   6   2  -4   21.50    6.40
   6   2  -4   14.50    6.70
  -6  -2   4   24.40    7.50
  -6  -2   4   21.70    6.70
   5   2  -4  131.89    6.90
   5   2  -4  141.99   11.40
   5   2  -4  146.09   11.80
   5   2  -4  142.29   10.50
  -5  -2   4  142.09   11.50
  -5  -2   4  132.09   11.50
   4   2  -4  160.88   10.70
   4   2  -4  143.99   10.60
   4   2  -4  136.99    6.60
   4   2  -4  145.69   10.00
  -4  -2   4  147.89   10.60
  -4  -2   4  157.18   10.80
   3   2  -4  176.28   11.10
   3   2  -4  188.08   10.60
   3   2  -4  193.98   11.10
  -3  -2   4  195.28   11.10
  -3  -2   4  183.18   10.90
   2   2  -4  727.63   30.60
   2   2  -4  774.12   32.80
   2   2  -4  800.12   32.40
   2   2  -4  769.92   32.80
  -2  -2   4  743.63   32.80
  -2  -2   4  748.83   32.40
  -2  -2   4  789.12   32.80
  -1  -2   4 6855.81  273.17
  -1   2  -4 4282.17  164.38
  -1   2  -4 4385.36  164.98
  -1   2  -4 3833.92  164.28
  -1   2  -4 3984.80  164.08
   1  -2   4 4177.48  163.88
   1  -2   4 4159.28  164.28
   1  -2   4 4170.48  163.98
   1  -2   4 4006.70  162.28
   1  -2   4 3719.23  162.28
   1  -2   4 4221.18  164.18
  -2   2  -4 6007.20  234.68
  -2   2  -4 5889.21  232.58
  -2   2  -4 5677.43  234.18
   2  -2   4 5719.93  234.38
   2  -2   4 5925.41  232.88
   2  -2   4 5890.81  234.48
   2  -2   4 5856.81  234.08
  -3   2  -4 3907.61  163.78
  -3   2  -4 4024.80  161.68
  -3   2  -4 3700.93  162.68
  -3   2  -4 4233.08  161.78
   3  -2   4 4203.48  165.28
   3  -2   4 4261.47  163.78
   3  -2   4 3865.01  161.88
   3  -2   4 4119.59  162.08
  -4   2  -4    6.60    3.40
  -4   2  -4   19.50    8.80
  -4   2  -4   11.00    3.80
  -4   2  -4    7.60    4.60
   4  -2   4   12.30    4.20
   4  -2   4    7.40    3.80
  -5   2  -4   55.99    6.70
  -5   2  -4   56.19    8.40
  -5   2  -4   58.39    7.50
  -5   2  -4   54.39    6.50
   5  -2   4   50.69    6.80
   5  -2   4   52.39    7.30
  -6   2  -4   75.09    8.80
  -6   2  -4  109.19   11.00
  -6   2  -4   77.19    8.10
  -6   2  -4   89.29    8.50
   6  -2   4   82.39    9.40
   6  -2   4   79.89    9.00
  -7   2  -4   10.60    6.40
  -7   2  -4    2.30    5.30
  -7   2  -4   -0.70    7.50
   7  -2   4   -0.10    5.60
   7  -2   4    3.00    5.40
   8   1  -4   -4.60    7.30
  -8  -1   4   -2.30    7.40
   7   1  -4  384.66   22.60
   7   1  -4  398.36   23.70
   7   1  -4  422.46   23.60
  -7  -1   4  400.36   23.30
  -7  -1   4  374.16   23.20
   6   1  -4   16.70    6.00
   6   1  -4   23.20    7.40
   6   1  -4   21.80    7.00
  -6  -1   4   22.80    6.90
  -6  -1   4   18.00    7.00
   5   1  -4   75.39    8.10
   5   1  -4   64.29    8.60
   5   1  -4   66.19    8.40
  -5  -1   4   85.79    8.90
  -5  -1   4   65.69    8.60
   4   1  -4  119.39    9.50
   4   1  -4  109.19    9.30
   4   1  -4  117.59    9.30
  -4  -1   4  119.69    9.40
  -4  -1   4  117.99    9.20
   3   1  -4   96.39    7.10
   3   1  -4   77.49    6.60
  -3  -1   4   97.19    7.20
  -3  -1   4   86.19    8.10
  -3  -1   4   84.99    6.90
   2   1  -4  470.25   20.80
   2   1  -4  454.75   20.80
   2   1  -4  480.45   21.10
  -2  -1   4  432.86   20.80
  -2  -1   4  475.75   20.70
  -2  -1   4  483.55   20.90
  -2  -1   4  457.85   21.00
   1   1  -4   73.29    4.90
   1   1  -4   73.99    4.90
   1   1  -4   81.59    5.40
  -1  -1   4   80.19    4.50
  -1  -1   4   76.59    5.40
  -1  -1   4   83.79    5.30
  -1  -1   4   80.99    5.20
  -1  -1   4   81.09    5.20
   0  -1   4 6106.69  248.18
   0  -1   4 6244.28  247.88
   0  -1   4 6317.07  248.18
  -1   1  -4  171.08    7.90
  -1   1  -4  167.78    8.90
  -1   1  -4  161.98    9.50
   1  -1   4  186.88    8.80
   1  -1   4  182.38    9.50
   1  -1   4  162.08    8.10
   1  -1   4  189.68    9.70
   1  -1   4  173.48    9.20
   1  -1   4  166.18    8.00
  -2   1  -4   76.79    6.70
  -2   1  -4   76.39    4.90
  -2   1  -4   75.39    7.80
  -2   1  -4   73.79    4.80
   2  -1   4   68.19    6.00
   2  -1   4   61.59    5.60
   2  -1   4   77.99    5.20
   2  -1   4   65.69    5.60
   2  -1   4   66.69    6.30
  -3   1  -4  255.67   14.80
  -3   1  -4  248.18   14.00
  -3   1  -4  247.68   12.60
   3  -1   4  246.18   14.10
   3  -1   4  248.98   12.90
   3  -1   4  275.97   13.30
  -4   1  -4   28.00    5.00
  -4   1  -4   19.90    5.90
  -4   1  -4   19.10    4.60
   4  -1   4   18.80    4.70
   4  -1   4   19.10    4.90
  -5   1  -4  389.46   19.70
  -5   1  -4  362.56   21.40
  -5   1  -4  399.66   19.90
   5  -1   4  393.26   20.40
   5  -1   4  389.06   20.10
  -6   1  -4   40.30    8.40
  -6   1  -4   53.39    7.50
   6  -1   4   52.49    8.10
   6  -1   4   50.99    7.70
  -7   1  -4   31.20    7.30
  -7   1  -4   18.10    8.20
   7  -1   4   38.10    7.10
   7  -1   4   35.10    8.10
   8   0  -4  202.48   17.00
  -8   0   4  194.38   17.00
   7   0  -4   92.99   10.70
   7   0  -4   92.89   11.50
   7   0  -4   88.69   11.20
  -7   0   4   95.59   11.20
  -7   0   4   87.29   11.40
   6   0  -4    3.30    5.70
   6   0  -4   -0.90    5.00
   6   0  -4   -0.20    4.60
  -6   0   4   -0.70    5.50
  -6   0   4   12.10    6.40
   5   0  -4   35.50    7.30
   5   0  -4   46.00    7.00
   5   0  -4   46.00    7.20
  -5   0   4   40.70    7.20
  -5   0   4   50.99    7.60
   4   0  -4  490.65   24.80
   4   0  -4  503.85   25.30
   4   0  -4  532.55   24.80
  -4   0   4  524.65   25.00
  -4   0   4  515.85   23.10
  -4   0   4  520.85   24.80
  -4   0   4  527.65   24.80
   3   0  -4 1737.53   73.59
   3   0  -4 1862.51   73.69
   3   0  -4 1802.72   73.49
  -3   0   4 1751.72   73.49
  -3   0   4 1857.91   72.59
  -3   0   4 1579.94   70.39
  -3   0   4 1820.72   73.59
  -3   0   4 1813.32   73.59
   2   0  -4  546.55   24.90
   2   0  -4  594.74   25.80
   2   0  -4  546.45   24.90
   2   0  -4  563.34   24.80
  -2   0   4  526.95   24.80
  -2   0   4  599.54   25.20
  -2   0   4  545.85   24.20
  -2   0   4  590.54   25.00
   1   0  -4 3107.49  124.39
   1   0  -4 3249.27  126.39
   1   0  -4 3086.49  123.79
   1   0  -4 2947.80  123.79
  -1   0   4 3106.49  123.79
  -1   0   4 3015.30  123.89
  -1   0   4 2986.10  123.79
  -1   0   4 3184.78  124.59
   0   0  -4 5969.70  242.68
   0   0   4 6067.89  242.68
   0   0   4 5935.91  242.58
   0   0   4 6332.77  242.68
  -1   0  -4 3698.73  152.08
  -1   0  -4 3907.21  152.28
  -1   0  -4 4012.40  153.58
   1   0   4 3820.72  152.08
   1   0   4 3641.44  152.18
   1   0   4 3645.34  152.38
   1   0   4 4060.89  153.98
   1   0   4 3761.42  153.28
   1   0   4 3722.03  153.08
  -2   0  -4  608.04   28.00
  -2   0  -4  537.25   26.40
  -2   0  -4  653.23   26.80
  -2   0  -4  672.33   28.70
   2   0   4  628.24   28.30
   2   0   4  618.84   26.90
   2   0   4  598.94   26.70
   2   0   4  625.14   27.50
  -3   0  -4 5541.05  231.78
  -3   0  -4 5678.83  230.48
  -3   0  -4 6076.69  230.78
   3   0   4 5694.43  230.68
   3   0   4 5902.71  230.98
   3   0   4 5630.94  231.78
  -4   0  -4   86.89    9.30
  -4   0  -4   98.29    7.90
   4   0   4  114.39    8.80
   4   0   4   97.59    8.80
  -5   0  -4  281.37   15.30
  -5   0  -4  242.38   16.00
  -5   0  -4  244.48   14.90
   5   0   4  239.78   15.40
   5   0   4  239.78   15.00
  -6   0  -4   35.50    8.50
  -6   0  -4   36.10    6.90
  -6   0  -4   32.20    7.00
   6   0   4   50.19    9.40
   6   0   4   25.00    6.90
  -7   0  -4   18.10    7.00
  -7   0  -4   20.50    7.80
   7   0   4   11.30    6.60
   7   0   4    9.20    7.10
   8  -1  -4   68.19   11.30
  -8   1   4   60.19   11.00
   7  -1  -4   78.59   10.10
   7  -1  -4  120.09   11.70
   7  -1  -4  115.39   12.00
  -7   1   4   92.29   11.20
  -7   1   4   91.19   11.40
   6  -1  -4   -2.80    4.30
   6  -1  -4   11.30    6.00
  -6   1   4    8.20    5.70
  -6   1   4   18.50    3.90
  -6   1   4   16.20    6.20
   5  -1  -4    1.20    5.10
   5  -1  -4   -4.20    4.10
   5  -1  -4    6.60    6.00
  -5   1   4    9.30    3.30
  -5   1   4    2.80    1.90
  -5   1   4    4.70    5.50
  -5   1   4    1.40    4.90
   4  -1  -4  121.19    9.30
   4  -1  -4  113.99    9.00
   4  -1  -4  123.79    9.10
  -4   1   4  130.29    9.50
  -4   1   4  127.19    9.60
  -4   1   4  123.09   10.00
  -4   1   4  128.29    7.50
  -4   1   4  113.49    6.00
   3  -1  -4  296.87   15.70
   3  -1  -4  299.47   15.90
   3  -1  -4  312.37   15.80
  -3   1   4  307.47   15.80
  -3   1   4  309.47   14.40
  -3   1   4  366.26   19.30
   2  -1  -4  688.43   28.80
   2  -1  -4  651.43   28.40
   2  -1  -4  625.64   28.10
   2  -1  -4  640.74   28.30
  -2   1   4  593.24   28.20
  -2   1   4  626.54   27.40
  -2   1   4  659.63   28.50
  -2   1   4  668.53   28.30
   1  -1  -4  138.09    8.50
   1  -1  -4  119.09    7.20
   1  -1  -4  119.89    7.30
   1  -1  -4  116.69    5.70
   1  -1  -4  117.19    7.10
  -1   1   4  115.89    7.00
  -1   1   4  123.19    7.30
  -1   1   4  124.19    7.30
  -1   1   4  113.99    7.60
   0  -1  -4 1042.00   43.10
   0  -1  -4  927.31   42.90
   0  -1  -4 1083.79   44.10
   0   1   4 1038.90   41.70
   0   1   4  987.70   43.20
   0   1   4 1160.38   44.90
   0   1   4  996.10   43.10
   0   1   4 1081.39   43.60
  -1  -1  -4 1222.38   51.29
  -1  -1  -4 1214.98   51.29
  -1  -1  -4 1158.18   52.09
   1   1   4 1176.98   51.39
   1   1   4 1424.06   53.29
   1   1   4 1257.07   51.79
   1   1   4 1266.57   50.49
   1   1   4 1204.88   51.29
  -2  -1  -4  133.79    8.50
  -2  -1  -4  145.69    9.40
  -2  -1  -4  144.99    8.80
   2   1   4  142.19    9.20
   2   1   4  138.69    9.00
   2   1   4  148.09    9.00
  -3  -1  -4  820.82   36.50
  -3  -1  -4  868.11   36.70
   3   1   4  837.22   36.70
   3   1   4  819.42   36.90
   3   1   4  806.82   36.70
  -4  -1  -4   27.50    6.60
  -4  -1  -4   23.60    5.00
  -5  -1  -4   87.69   10.50
  -5  -1  -4  119.79   10.60
   5   1   4  115.59   10.90
   5   1   4  117.19   10.30
  -6  -1  -4    0.90    6.30
  -6  -1  -4   -9.20    5.10
   6   1   4    4.50    5.80
   6   1   4    5.30    6.20
  -7  -1  -4   26.80    7.60
  -7  -1  -4   39.80    9.10
   7   1   4   25.00    8.50
   7   1   4   39.20    8.50
   8  -2  -4  233.68   17.60
  -8   2   4  233.08   18.40
   7  -2  -4  105.19   11.60
  -7   2   4  108.79   12.00
  -7   2   4  111.09   11.90
  -7   2   4  102.09    7.90
   6  -2  -4  137.89   12.40
   6  -2  -4  152.68   12.10
  -6   2   4  157.38    9.20
  -6   2   4  153.78   12.70
  -6   2   4  160.98   12.50
   5  -2  -4  747.93   35.50
   5  -2  -4  797.72   35.70
   5  -2  -4  790.02   35.80
  -5   2   4  773.62   35.90
  -5   2   4  753.72   35.70
  -5   2   4  778.92   35.70
  -5   2   4  735.43   32.20
  -5   2   4  777.12   32.80
   4  -2  -4  666.93   31.10
   4  -2  -4  677.93   31.20
   4  -2  -4  687.83   31.10
  -4   2   4  663.73   28.70
  -4   2   4  654.33   28.30
  -4   2   4  709.23   34.80
  -4   2   4  675.53   31.40
  -4   2   4  667.23   31.30
   3  -2  -4  104.79    8.10
   3  -2  -4  101.29    6.60
   3  -2  -4  121.29    8.30
   3  -2  -4   95.09    7.80
  -3   2   4  110.29    8.10
  -3   2   4   90.99    6.10
  -3   2   4   99.19    8.10
   2  -2  -4  153.78    9.30
   2  -2  -4  153.28    9.50
   2  -2  -4  150.58    8.90
   2  -2  -4  144.29    9.30
  -2   2   4  186.08   10.50
  -2   2   4  147.59    8.20
  -2   2   4  147.19    9.50
  -2   2   4  141.69    9.10
   1  -2  -4   48.30    5.20
   1  -2  -4   50.89    5.00
   1  -2  -4   53.59    5.30
   1  -2  -4   54.39    5.30
   1  -2  -4   53.49    2.50
  -1   2   4   52.49    5.50
  -1   2   4   45.40    5.20
  -1   2   4   45.50    5.00
   0  -2  -4   -0.70    2.70
   0  -2  -4    2.10    2.80
   0  -2  -4   -1.00    2.90
   0  -2  -4   -0.40    3.10
   0   2   4    3.00    2.90
   0   2   4    6.10    3.20
   0   2   4    0.50    2.50
   0   2   4   -0.90    3.20
  -1  -2  -4  719.43   31.90
  -1  -2  -4  670.33   31.90
  -1  -2  -4  730.63   32.00
   1   2   4  810.52   33.70
   1   2   4  745.53   32.00
   1   2   4  703.23   32.10
   1   2   4  750.72   31.90
  -2  -2  -4   97.19    7.80
  -2  -2  -4  108.49    7.90
  -2  -2  -4   99.29    7.80
   2   2   4   87.39    7.60
   2   2   4   93.99    8.00
   2   2   4   96.99    7.90
  -3  -2  -4 1058.59   47.70
  -3  -2  -4 1123.99   47.90
  -3  -2  -4 1136.59   48.30
   3   2   4 1162.78   48.10
   3   2   4 1027.10   48.10
  -4  -2  -4   29.40    6.30
  -4  -2  -4   39.20    7.10
  -4  -2  -4   33.30    6.00
   4   2   4   37.70    6.80
   4   2   4   35.40    6.80
  -5  -2  -4   12.60    6.40
  -5  -2  -4    5.30    5.80
  -5  -2  -4   10.00    6.20
   5   2   4   10.00    6.40
   5   2   4    8.50    5.80
  -6  -2  -4  104.19   11.70
  -6  -2  -4   91.49   10.70
   6   2   4   89.99   11.50
   6   2   4   82.49   11.00
   8  -3  -4   14.50    8.40
  -8   3   4    2.40    7.90
   7  -3  -4  235.48   17.30
   7  -3  -4  263.57   17.30
  -7   3   4  236.58   12.40
  -7   3   4  262.17   17.60
  -7   3   4  213.28   16.50
  -7   3   4  258.47   12.80
   6  -3  -4   20.70    7.20
   6  -3  -4   30.80    6.60
  -6   3   4   19.20    3.90
  -6   3   4   19.20    6.60
  -6   3   4   20.20    3.40
  -6   3   4   15.30    6.70
   5  -3  -4   17.60    5.90
   5  -3  -4   33.10    6.40
  -5   3   4    2.60    4.80
  -5   3   4   13.30    3.20
  -5   3   4   15.00    5.90
  -5   3   4   23.20    6.00
   4  -3  -4 1126.79   50.29
   4  -3  -4 1153.28   50.29
   4  -3  -4 1174.08   50.59
  -4   3   4 1242.28   51.49
  -4   3   4 1147.59   50.49
  -4   3   4 1138.39   47.70
  -4   3   4 1124.89   50.39
   3  -3  -4   67.69    9.30
   3  -3  -4   78.09    6.30
   3  -3  -4   77.39   10.40
   3  -3  -4   77.79    7.80
  -3   3   4   75.89    7.50
  -3   3   4   93.29    7.90
  -3   3   4   78.79    5.50
  -3   3   4   83.99    7.70
   2  -3  -4 3624.24  153.18
   2  -3  -4 3683.33  154.58
   2  -3  -4 3935.11  154.88
   2  -3  -4 3909.21  154.48
  -2   3   4 4036.00  155.38
  -2   3   4 3729.43  154.68
  -2   3   4 3820.42  154.48
   1  -3  -4 2985.40  124.49
   1  -3  -4 3348.66  124.79
   1  -3  -4 2883.91  124.39
   1  -3  -4 3108.89  124.19
  -1   3   4 3139.29  124.49
  -1   3   4 2973.90  124.69
  -1   3   4 3004.10  127.89
   0  -3  -4 1984.20   83.19
   0  -3  -4 2026.10   83.39
   0  -3  -4 1884.11   83.29
   0   3   4 2070.79   82.79
   0   3   4 2096.49   83.29
   0   3   4 2027.20   83.99
   0   3   4 2052.29   83.59
  -1  -3  -4    1.20    3.70
  -1  -3  -4    3.40    3.50
  -1  -3  -4    2.00    3.60
   1   3   4    4.50    3.20
   1   3   4    5.80    4.10
   1   3   4    1.40    3.80
   1   3   4   -2.20    3.50
  -2  -3  -4   29.90    5.60
  -2  -3  -4   25.70    5.20
  -2  -3  -4   23.00    5.50
   2   3   4   35.50    5.80
   2   3   4   19.20    4.70
   2   3   4   25.20    5.60
   2   3   4   25.80    5.70
  -3  -3  -4  885.81   42.40
  -3  -3  -4 1016.20   43.30
  -3  -3  -4  995.90   43.10
   3   3   4  924.01   43.30
   3   3   4  991.60   43.10
  -4  -3  -4  624.04   29.10
  -4  -3  -4  568.04   28.60
   4   3   4  579.04   29.40
   4   3   4  555.84   28.80
  -5  -3  -4   -4.90    5.50
  -5  -3  -4    1.40    6.10
   5   3   4   -0.50    5.80
   5   3   4   -7.40    5.70
  -6  -3  -4   -4.90    6.40
  -6  -3  -4    5.00    6.60
   6   3   4   16.60    7.00
   6   3   4    3.70    6.60
  -8   4   4   99.99   12.40
  -8   4   4  118.89    8.30
  -8   4   4   98.79    6.10
   7  -4  -4   15.60    8.80
   7  -4  -4   18.70    6.80
  -7   4   4    7.80    7.20
  -7   4   4   12.40    2.60
  -7   4   4   10.80    4.00
   6  -4  -4  144.99   12.30
   6  -4  -4  133.89   12.00
  -6   4   4  130.19    7.30
  -6   4   4  143.79   12.40
  -6   4   4  166.88   13.10
  -6   4   4  158.98   12.70
  -6   4   4  125.49    8.90
  -5   4   4   11.90    5.30
   4  -4  -4   17.70    5.00
   4  -4  -4   13.30    5.50
   4  -4  -4   21.80    6.10
  -4   4   4   15.10    5.50
  -4   4   4    9.80    5.30
  -4   4   4    3.80    5.20
   3  -4  -4 4509.95  184.38
   3  -4  -4 4731.23  186.88
   3  -4  -4 4442.66  186.48
   3  -4  -4 4605.54  186.68
  -3   4   4 4436.86  186.58
  -3   4   4 4672.63  186.88
  -3   4   4 4890.51  191.08
   2  -4  -4   56.39    8.90
   2  -4  -4   35.10    6.60
   2  -4  -4   43.30    2.90
   2  -4  -4   40.70    4.90
   2  -4  -4   45.20    6.10
  -2   4   4   39.40    6.10
  -2   4   4   47.80    6.20
  -2   4   4   48.20    6.50
   1  -4  -4  134.09    9.40
   1  -4  -4  116.29    8.70
   1  -4  -4  107.89    8.70
   1  -4  -4  121.09    8.30
  -1   4   4  128.49    9.30
  -1   4   4  120.89    8.80
  -1   4   4  118.09    8.00
  -1   4   4  112.69    8.80
   0  -4  -4   16.80    4.90
   0  -4  -4   15.30    4.50
   0   4   4   21.30    5.30
   0   4   4   21.30    4.00
   0   4   4   14.30    4.70
   0   4   4   18.70    4.90
  -1  -4  -4 1184.08   50.79
  -1  -4  -4 1145.39   50.49
   1   4   4 1210.48   50.69
   1   4   4 1177.68   49.99
   1   4   4 1135.79   50.99
   1   4   4 1166.78   51.09
  -2  -4  -4   45.50    6.60
  -2  -4  -4   35.60    6.00
  -2  -4  -4   38.70    7.00
   2   4   4   46.30    7.10
   2   4   4   39.30    6.80
   2   4   4   35.30    7.00
   2   4   4   46.40    5.80
  -3  -4  -4   14.00    5.20
  -3  -4  -4   22.60    6.40
   3   4   4   26.40    6.60
   3   4   4   27.40    6.40
   3   4   4   25.40    6.30
  -4  -4  -4   26.10    6.70
  -4  -4  -4   29.00    7.40
   4   4   4   16.70    6.90
   4   4   4   25.70    7.40
  -5  -4  -4  280.67   18.90
  -5  -4  -4  296.37   19.80
   5   4   4  312.37   20.20
   5   4   4  300.07   19.20
   8  -5  -4   15.20    8.50
  -8   5   4   15.70    4.60
  -8   5   4    9.80    7.40
   7  -5  -4   18.90    6.40
   7  -5  -4   14.70    7.70
  -7   5   4    5.80    6.90
  -7   5   4    8.30    4.20
   6  -5  -4  119.19   11.80
   6  -5  -4  106.99   10.90
   6  -5  -4  140.39   11.90
  -6   5   4  106.49   11.70
  -6   5   4  105.89    8.70
  -6   5   4  148.89   12.70
  -6   5   4  125.29   11.50
   5  -5  -4  226.78   15.30
   5  -5  -4  254.97   15.50
   5  -5  -4  221.68   14.70
  -5   5   4  226.48   15.30
  -5   5   4  219.58   14.90
  -5   5   4  229.78   15.20
  -5   5   4  208.88   12.90
   4  -5  -4  806.82   33.90
   4  -5  -4  846.92   38.10
   4  -5  -4  837.82   37.80
   4  -5  -4  809.02   37.40
  -4   5   4  816.42   37.60
  -4   5   4  782.52   37.80
  -4   5   4  810.52   37.40
   3  -5  -4  234.88   11.00
   3  -5  -4  224.38   13.50
   3  -5  -4  207.38   13.90
   3  -5  -4  216.58   13.90
   3  -5  -4  226.18   11.50
  -3   5   4  232.68   14.40
  -3   5   4  201.58   13.50
  -3   5   4  227.08   13.80
   2  -5  -4  634.24   25.60
   2  -5  -4  635.34   29.80
   2  -5  -4  650.33   28.40
   2  -5  -4  620.04   29.90
   2  -5  -4  640.54   29.50
  -2   5   4  651.53   29.80
  -2   5   4  643.34   30.10
  -2   5   4  591.34   29.40
   1  -5  -4 1116.59   49.70
   1  -5  -4 1134.19   49.00
   1  -5  -4 1163.58   49.90
   1  -5  -4 1157.18   49.40
  -1   5   4 1192.58   50.19
  -1   5   4 1105.79   49.99
  -1   5   4 1131.69   49.70
  -1   5   4 1129.09   49.80
   0  -5  -4    3.10    4.50
   0  -5  -4   -1.60    4.60
   0   5   4   -2.20    4.30
   0   5   4    1.00    4.70
   0   5   4   -6.30    4.00
   0   5   4   -1.60    3.10
  -1  -5  -4  325.77   17.90
  -1  -5  -4  320.17   17.50
   1   5   4  314.47   15.90
   1   5   4  297.27   17.60
   1   5   4  287.87   17.50
   1   5   4  331.67   17.90
  -2  -5  -4  350.36   23.50
  -2  -5  -4  411.86   21.90
  -2  -5  -4  429.06   20.80
   2   5   4  413.46   22.30
   2   5   4  415.36   22.00
   2   5   4  429.06   20.50
   2   5   4  419.26   22.10
  -3  -5  -4   12.60    6.60
  -3  -5  -4    9.50    5.10
   3   5   4   15.10    6.40
   3   5   4   18.90    6.60
   3   5   4   27.10    7.20
  -4  -5  -4   44.10    7.80
  -4  -5  -4   47.70    9.30
   4   5   4   52.49    9.00
   4   5   4   61.59    9.70
   4   5   4   65.59   10.40
  -5  -5  -4   -2.60    6.30
  -5  -5  -4   -2.70    6.60
   5   5   4    0.40    6.00
   5   5   4    0.90    7.10
   8  -6  -4   10.30    7.30
  -8   6   4   -0.40    6.90
  -8   6   4   -2.80    4.30
   7  -6  -4  293.47   18.60
   7  -6  -4  263.87   18.70
  -7   6   4  279.47   18.90
  -7   6   4  257.47   15.30
   6  -6  -4   12.70    6.40
   6  -6  -4   18.10   11.30
   6  -6  -4   18.50    7.40
  -6   6   4   14.00    5.30
  -6   6   4   12.10    6.50
  -6   6   4   11.40    7.30
  -6   6   4   20.30    7.20
   5  -6  -4   23.40    7.70
   5  -6  -4   34.40    7.50
   5  -6  -4   38.60    6.20
   5  -6  -4   29.40    6.60
  -5   6   4   23.70    6.80
  -5   6   4   35.10    7.30
  -5   6   4   22.10    7.40
   4  -6  -4   44.40    5.20
   4  -6  -4   51.09    5.10
   4  -6  -4   42.00    7.00
   4  -6  -4   38.40    6.80
   4  -6  -4   49.99    8.00
  -4   6   4   50.09    7.30
  -4   6   4   44.90    7.60
  -4   6   4   44.70    7.40
   3  -6  -4  678.43   33.60
   3  -6  -4  716.83   33.60
   3  -6  -4  719.93   30.80
   3  -6  -4  691.33   29.70
   3  -6  -4  697.13   33.10
  -3   6   4  726.23   33.40
  -3   6   4  730.43   33.30
  -3   6   4  704.13   33.60
   2  -6  -4   55.79    7.50
   2  -6  -4   50.79    6.70
   2  -6  -4   55.69    7.90
   2  -6  -4   45.80    7.70
  -2   6   4   60.49    8.30
  -2   6   4   65.29    8.10
  -2   6   4   61.69    8.10
   1  -6  -4  143.39   10.30
   1  -6  -4  134.09   10.90
   1  -6  -4  143.19   10.40
   1  -6  -4  126.59   10.80
  -1   6   4  132.89   10.70
  -1   6   4  126.79    8.80
  -1   6   4  117.19   10.90
  -1   6   4  139.29   10.60
   0  -6  -4   67.29    8.50
   0  -6  -4   65.59    8.00
   0   6   4   66.19    6.50
   0   6   4   63.69    8.40
   0   6   4   64.19    8.90
   0   6   4   74.89    8.40
  -1  -6  -4  978.40   44.60
  -1  -6  -4  937.31   44.20
   1   6   4  988.00   44.50
   1   6   4  990.30   45.10
   1   6   4  976.20   44.50
   1   6   4  984.30   40.20
   1   6   4  995.00   42.40
  -2  -6  -4  123.39   11.80
   2   6   4  129.79   12.50
   2   6   4  128.99   11.50
   2   6   4  146.69   12.70
   2   6   4  130.19   11.90
  -3  -6  -4   78.79   10.60
  -3  -6  -4   72.59    8.60
   3   6   4   96.49   10.60
   3   6   4   64.89    9.70
   3   6   4   88.79   10.10
  -4  -6  -4    7.70    7.10
  -4  -6  -4    6.90    5.50
   4   6   4   -3.20    6.20
   4   6   4    1.00    6.80
   4   6   4    2.90    6.70
   7  -7  -4   73.79   10.90
  -7   7   4   57.99    9.60
  -7   7   4   62.29    7.80
   6  -7  -4  242.68   17.00
   6  -7  -4  241.08   22.20
  -6   7   4  231.58   14.80
  -6   7   4  245.18   20.50
  -6   7   4  242.38   17.40
   5  -7  -4   89.19    7.30
   5  -7  -4   65.59   10.60
   5  -7  -4   68.69    9.80
   5  -7  -4   52.19    9.00
  -5   7   4   88.19    9.80
  -5   7   4   60.99    9.90
  -5   7   4   66.79    9.40
   4  -7  -4    6.20    3.00
   4  -7  -4   -6.20    4.30
   4  -7  -4   -1.30    2.60
   4  -7  -4    6.80    5.80
   4  -7  -4    9.60    6.40
  -4   7   4   -1.30    5.40
  -4   7   4   -3.80    5.00
  -4   7   4    0.40    4.90
   3  -7  -4  292.47   13.00
   3  -7  -4  290.07   14.70
   3  -7  -4  288.77   17.40
   3  -7  -4  282.37   16.80
   3  -7  -4  297.57   18.10
  -3   7   4  255.57   16.50
  -3   7   4  299.47   17.60
  -3   7   4  295.37   17.80
   2  -7  -4   71.29    8.50
   2  -7  -4   67.79    8.70
   2  -7  -4   72.19    7.70
   2  -7  -4   72.09    9.20
  -2   7   4   63.89    8.70
  -2   7   4   67.69    8.50
  -2   7   4   62.69    8.20
   1  -7  -4    6.80    5.70
   1  -7  -4   -0.80    5.30
   1  -7  -4   -0.20    4.30
  -1   7   4    2.10    5.40
  -1   7   4   -2.50    3.20
  -1   7   4    1.50    5.00
  -1   7   4   -7.70    4.50
   0  -7  -4    1.20    5.80
   0  -7  -4   12.90    6.00
   0   7   4    8.80    5.90
   0   7   4   14.80    6.40
   0   7   4   13.80    3.90
   0   7   4   21.20    6.40
  -1  -7  -4   -2.00    5.90
  -1  -7  -4    1.50    5.40
   1   7   4   -7.50    5.10
   1   7   4    0.40    2.00
   1   7   4   -9.70    4.30
   1   7   4   -6.90    5.70
   1   7   4    1.30    3.40
  -2  -7  -4  112.99   12.40
   2   7   4  128.59   11.50
   2   7   4  122.69   12.00
   2   7   4  119.79   13.50
   2   7   4  127.29    8.00
  -3  -7  -4  240.88   17.40
   3   7   4  254.47   18.30
   3   7   4  229.28   20.30
   3   7   4  226.38   16.70
   4   7   4   31.00    8.20
   7  -8  -4   -5.70    6.80
  -7   8   4   -0.50    7.50
  -7   8   4    2.00    6.40
  -7   8   4   -3.80    4.90
   6  -8  -4   14.10    8.00
  -6   8   4    5.20    6.60
  -6   8   4   -1.50    6.30
  -6   8   4   19.40    6.10
   5  -8  -4   17.20    8.00
   5  -8  -4   22.00    7.30
   5  -8  -4   21.50    6.70
   5  -8  -4   21.90    4.50
  -5   8   4   32.50    8.50
  -5   8   4   15.50    7.10
  -5   8   4   17.10    6.90
   4  -8  -4   -0.90    2.40
   4  -8  -4    9.10    6.50
   4  -8  -4    3.10    6.40
   4  -8  -4   -5.60    2.60
   4  -8  -4   -0.60    4.90
  -4   8   4   -4.90    5.90
  -4   8   4    3.30    5.70
  -4   8   4    3.80    5.50
   3  -8  -4   33.70    6.90
   3  -8  -4   41.60    8.40
   3  -8  -4   46.90    6.00
   3  -8  -4   37.80    8.30
  -3   8   4   43.50    8.40
  -3   8   4   44.20    7.70
  -3   8   4   41.50    7.70
   2  -8  -4  262.97   16.30
   2  -8  -4  258.77   17.50
   2  -8  -4  287.47   16.00
   2  -8  -4  315.77   19.80
  -2   8   4  268.37   17.20
  -2   8   4  281.17   17.20
  -2   8   4  267.97   17.80
   1  -8  -4  790.02   36.70
   1  -8  -4  739.53   36.40
  -1   8   4  778.92   36.00
  -1   8   4  766.92   36.60
  -1   8   4  698.43   36.30
  -1   8   4  720.13   33.30
   0  -8  -4  213.98   15.30
   0  -8  -4  241.48   16.10
   0   8   4  211.88   12.10
   0   8   4  227.48   16.00
   0   8   4  176.88   14.80
   0   8   4  204.08   14.80
  -1  -8  -4   23.50    7.80
   1   8   4   20.10    9.20
   1   8   4   23.50    7.00
   1   8   4    9.00    6.80
   1   8   4   22.60    4.70
   1   8   4   25.10    2.80
  -2  -8  -4    0.20    6.80
   2   8   4    6.30    3.00
   2   8   4   -3.20    5.70
   2   8   4    4.50    6.80
   2   8   4   -1.10    6.80
  -3  -8  -4   16.70   10.80
   3   8   4   10.20    7.80
   3   8   4    6.20    6.50
   3   8   4    8.80    4.00
   6  -9  -4   -4.50    6.90
  -6   9   4   -2.30    6.40
  -6   9   4    5.70    7.30
  -6   9   4    3.20    5.50
   5  -9  -4   35.60    8.80
   5  -9  -4   54.39    6.00
  -5   9   4   41.20    8.50
  -5   9   4   57.59   13.10
   4  -9  -4   14.20    7.20
   4  -9  -4    5.70    3.30
   4  -9  -4   15.20   10.10
   4  -9  -4    9.80    2.70
   4  -9  -4   17.10    6.20
  -4   9   4    5.50    6.10
  -4   9   4    6.40    6.90
   3  -9  -4   32.40    8.20
   3  -9  -4   51.69    9.20
   3  -9  -4   39.30    6.00
  -3   9   4   29.70    7.90
  -3   9   4   44.60    7.70
  -3   9   4   35.10    7.90
   2  -9  -4    9.10    5.60
   2  -9  -4   23.60    8.00
   2  -9  -4   30.70    6.50
   2  -9  -4   27.30    7.40
  -2   9   4   25.30    7.20
  -2   9   4   24.50    7.80
  -2   9   4   28.50    7.50
   1  -9  -4  217.08   16.10
  -1   9   4  198.98   15.50
  -1   9   4  202.48   14.90
  -1   9   4  206.88   20.70
   0  -9  -4   21.90    8.00
   0   9   4   30.00    7.50
   0   9   4   31.20    8.50
   0   9   4   25.60    7.60
   0   9   4   31.10    4.90
  -1  -9  -4    2.50    7.30
   1   9   4    4.90    4.30
   1   9   4    9.90    7.20
   1   9   4    6.10    6.30
  -2  -9  -4   15.70    7.70
   2   9   4   21.70    7.60
   2   9   4   32.80    8.90
   2   9   4   37.70    4.50
   5 -10  -4   58.19   10.60
   5 -10  -4   56.49    6.10
  -5  10   4   45.90    9.90
  -5  10   4   35.90    8.70
   4 -10  -4   -5.40    6.10
   4 -10  -4    6.10    3.60
  -4  10   4   -2.80    5.80
  -4  10   4   -5.10    6.60
   3 -10  -4   -5.00    4.50
   3 -10  -4   -7.00    4.60
   3 -10  -4   -2.40    7.00
  -3  10   4   -4.50    5.40
  -3  10   4    7.20    7.30
   2 -10  -4   24.20    6.70
   2 -10  -4   31.00    8.50
  -2  10   4   30.40    7.30
  -2  10   4   33.00    8.80
   1 -10  -4   22.00    7.10
   1 -10  -4   23.70    8.30
  -1  10   4   25.60    8.10
   0 -10  -4   54.49   10.20
   0  10   4   39.30    9.30
   0  10   4   43.80    5.70
   3 -11  -4   14.90    5.60
   3 -11  -4   34.10    9.70
  -3  11   4   18.80    7.30
  -3  11   4   19.00    8.20
   2 -11  -4   19.60    8.40
   2 -11  -4   24.20    6.70
  -2  11   4   18.60    7.30
  -1  14  -5    7.00    6.50
  -1  14  -5    7.70    6.40
   1 -14   5   -8.10    5.70
   1 -14   5   -0.60    6.30
  -2  14  -5   35.60    9.20
  -2  14  -5   23.80    6.80
  -2  14  -5   17.90    7.60
   2 -14   5   24.70    7.60
   2 -14   5   20.70    7.30
  -3  14  -5   15.80    5.90
  -3  14  -5   12.50    7.50
  -3  14  -5   10.00    7.70
   3 -14   5    7.60    6.50
   3 -14   5   19.70    6.70
   1  13  -5   16.10    7.30
   1  13  -5   18.60    7.60
  -1 -13   5    5.50   10.10
  -1 -13   5   15.30    7.60
   0  13  -5    9.60    7.40
   0  13  -5   29.90    7.50
   0 -13   5    8.90    6.50
   0 -13   5   18.40    7.10
  -1  13  -5    8.60    6.60
  -1  13  -5   17.60    6.40
   1 -13   5   12.50    6.40
   1 -13   5   17.40    6.80
  -2  13  -5   14.20    7.40
  -2  13  -5   21.60    7.20
  -2  13  -5    7.00    5.70
   2 -13   5   15.80    6.50
   2 -13   5   11.90    6.20
  -3  13  -5    2.30    4.80
  -3  13  -5   -1.20    2.80
  -3  13  -5   11.50    6.80
  -3  13  -5    7.70    7.00
   3 -13   5    1.60    5.40
   3 -13   5    4.20    4.90
  -4  13  -5   39.70    6.90
  -4  13  -5   36.70    5.80
  -4  13  -5   30.80    8.90
   4 -13   5   32.70    8.20
   4 -13   5   29.50    4.20
   4 -13   5   31.80    7.40
  -5  13  -5   54.99   10.10
  -5  13  -5   70.69    8.40
  -5  13  -5   57.59    8.20
   5 -13   5   69.79    7.20
   5 -13   5   57.59    9.10
   5 -13   5   71.89    9.30
   2  12  -5   26.30    8.30
   2  12  -5   30.20    9.00
  -2 -12   5   23.70    8.40
  -2 -12   5   13.90    7.80
   1  12  -5   13.80    6.80
   1  12  -5   -3.90    5.90
  -1 -12   5    5.50    6.30
  -1 -12   5    2.50    5.90
   0  12  -5    7.40    8.30
   0  12  -5    9.50    6.10
   0 -12   5    4.40    5.70
   0 -12   5    9.30    6.30
  -1  12  -5    8.70    5.60
  -1  12  -5    5.00    4.90
  -1  12  -5   -1.50    5.70
   1 -12   5   -7.30    5.10
   1 -12   5   -9.70    5.20
  -2  12  -5  820.02   38.50
  -2  12  -5  859.81   41.40
  -2  12  -5  849.32   39.70
  -2  12  -5  808.52   41.10
   2 -12   5  838.42   39.40
   2 -12   5  883.21   39.50
  -3  12  -5  111.89    7.90
  -3  12  -5  100.89   11.50
  -3  12  -5  103.09   10.10
  -3  12  -5  109.39    9.50
  -3  12  -5   76.89   11.60
   3 -12   5   97.79    9.50
   3 -12   5   97.89   10.10
   3 -12   5  104.79    8.00
   3 -12   5   93.49    6.00
  -4  12  -5    3.10    4.50
  -4  12  -5   11.60    4.90
  -4  12  -5    3.20    4.40
  -4  12  -5    2.70    6.80
   4 -12   5    5.60    6.50
   4 -12   5   -1.50    3.00
   4 -12   5   -4.20    4.50
   4 -12   5    5.50    2.80
  -5  12  -5   -0.70    6.60
  -5  12  -5   -5.60    5.10
  -5  12  -5    8.10    5.00
   5 -12   5   15.90    6.00
   5 -12   5   -6.60    4.50
   5 -12   5    2.80    4.00
  -6  12  -5   27.40    8.90
  -6  12  -5   33.60    6.40
  -6  12  -5   29.00    8.00
   6 -12   5   61.39    8.20
   6 -12   5   38.10    7.60
   6 -12   5   34.10    6.40
   3  11  -5   10.40    7.80
   3  11  -5    6.00    6.90
   3  11  -5    3.70    2.90
   3  11  -5    5.40    2.80
  -3 -11   5   11.20    7.70
  -3 -11   5    0.20    7.00
   2  11  -5    5.50    6.50
   2  11  -5    0.60    2.00
   2  11  -5    1.70    1.40
   2  11  -5   -2.70    6.20
  -2 -11   5    3.90    6.20
  -2 -11   5    3.90    6.10
   1  11  -5   23.50    7.00
   1  11  -5   12.00    6.90
   1  11  -5    8.80    3.80
  -1 -11   5   40.60    7.60
  -1 -11   5   22.30    6.90
   0  11  -5   -2.70    4.80
   0  11  -5    2.80    5.90
   0 -11   5   14.40    5.90
   0 -11   5    3.30    5.50
  -1  11  -5   46.60    6.90
  -1  11  -5   54.89    7.50
  -1  11  -5   45.10    8.00
   1 -11   5   56.79    8.00
   1 -11   5   51.89    7.60
  -2  11  -5   -5.60    4.00
  -2  11  -5   -1.20    5.30
  -2  11  -5   -1.80    4.00
   2 -11   5   -6.90    4.20
   2 -11   5   -5.40    4.30
  -3  11  -5   34.00   10.60
  -3  11  -5   23.00    5.60
  -3  11  -5   16.00    4.70
  -3  11  -5   12.60    6.70
  -3  11  -5   17.80    4.80
   3 -11   5   32.10    6.30
   3 -11   5   25.70    6.00
   3 -11   5   21.40    3.20
   3 -11   5   23.10    4.30
  -4  11  -5   53.59    9.20
  -4  11  -5   58.59    7.00
  -4  11  -5   40.00    6.90
   4 -11   5   64.39    7.90
   4 -11   5   56.89    5.00
   4 -11   5   59.19    7.90
   4 -11   5   61.99    6.20
  -5  11  -5   14.50    6.90
  -5  11  -5    0.30    5.50
  -5  11  -5   10.10    4.30
  -5  11  -5   11.20    6.70
   5 -11   5    8.90    5.40
   5 -11   5   14.80    4.90
  -6  11  -5    7.00    7.00
  -6  11  -5    4.70    4.50
  -6  11  -5    1.50    6.40
   6 -11   5    6.60    5.00
   6 -11   5   12.00    5.70
   6 -11   5    9.30    5.10
   4  10  -5   22.70    8.30
   4  10  -5   18.90    4.40
   4  10  -5   26.00    8.60
  -4 -10   5   11.30    8.20
  -4 -10   5   35.00    8.00
   3  10  -5    1.70    6.50
   3  10  -5   -2.60    2.50
   3  10  -5    2.00    6.30
   3  10  -5   -1.30    2.80
  -3 -10   5    2.10    5.60
  -3 -10   5   -1.50    6.10
   2  10  -5   54.49    3.90
   2  10  -5   54.99    3.90
   2  10  -5   48.50    8.40
   2  10  -5   45.70    8.30
  -2 -10   5   43.30    8.40
  -2 -10   5   63.29    8.80
   1  10  -5  355.46   19.40
   1  10  -5  347.57   19.20
  -1 -10   5  309.87   18.80
  -1 -10   5  308.57   18.50
   0  10  -5  369.86   19.40
   0  10  -5  343.07   20.20
   0  10  -5  380.66   19.80
   0 -10   5  368.76   19.90
   0 -10   5  376.56   19.90
  -1  10  -5   29.40    5.50
  -1  10  -5   19.80    6.10
  -1  10  -5   28.40    5.50
   1 -10   5   28.40    6.10
   1 -10   5   23.40    5.80
  -2  10  -5   11.40    5.70
  -2  10  -5    0.40    3.40
  -2  10  -5    3.40    5.10
  -2  10  -5   -3.90    3.50
  -2  10  -5    0.70    2.80
   2 -10   5    2.20    4.10
   2 -10   5    0.20    3.20
   2 -10   5   -3.60    3.90
   2 -10   5    3.80    2.40
  -3  10  -5  446.66   21.10
  -3  10  -5  422.06   20.90
  -3  10  -5  392.56   23.00
  -3  10  -5  471.55   21.50
   3 -10   5  437.66   20.20
   3 -10   5  439.66   21.60
   3 -10   5  440.16   21.70
   3 -10   5  424.86   19.50
  -4  10  -5  527.95   24.70
  -4  10  -5  514.85   24.60
  -4  10  -5  549.15   26.20
  -4  10  -5  552.04   29.80
   4 -10   5  511.65   23.20
   4 -10   5  491.45   24.90
   4 -10   5  554.24   25.50
   4 -10   5  520.45   24.30
  -5  10  -5   35.30    5.50
  -5  10  -5   30.60    5.20
  -5  10  -5   26.20    7.10
  -5  10  -5   23.80    7.30
   5 -10   5   29.20    5.80
   5 -10   5   22.50    5.30
   5 -10   5   35.40    6.10
  -6  10  -5    2.60    4.10
  -6  10  -5    2.90    6.80
  -6  10  -5    2.30    4.30
  -6  10  -5    0.10    6.60
   6 -10   5    2.60    4.90
   6 -10   5    6.80    4.80
   6 -10   5    1.00    4.30
  -7  10  -5   30.30    8.70
  -7  10  -5   32.70    6.30
  -7  10  -5   20.30    9.00
   7 -10   5   35.40    7.20
   7 -10   5   35.00    6.90
   5   9  -5   62.99    8.00
   5   9  -5   79.79   11.80
  -5  -9   5   91.59   11.90
  -5  -9   5   71.09    6.50
   4   9  -5   51.79    9.50
   4   9  -5   48.50    6.20
  -4  -9   5   56.99   11.70
  -4  -9   5   47.40    9.30
   3   9  -5    7.30    3.10
   3   9  -5   -7.80    5.70
   3   9  -5  -12.10    6.70
  -3  -9   5   -7.50    5.30
  -3  -9   5    0.60    1.20
  -3  -9   5    5.10    5.70
  -3  -9   5    3.10    1.40
   2   9  -5   -2.40    1.80
   2   9  -5    0.20    5.30
   2   9  -5   -1.10    1.90
   2   9  -5    4.80    5.50
  -2  -9   5   -0.20    5.10
  -2  -9   5   -1.10    4.80
   1   9  -5  253.97   16.30
   1   9  -5  274.67   16.00
   1   9  -5  288.37   15.70
  -1  -9   5  280.67   16.10
  -1  -9   5  239.38   15.70
   0   9  -5    6.80    5.30
   0   9  -5    7.70    4.30
   0   9  -5    4.20    4.50
   0  -9   5    8.00    4.80
   0  -9   5   12.00    5.00
  -1   9  -5  432.06   22.50
  -1   9  -5  418.76   18.70
  -1   9  -5  417.76   22.00
  -1   9  -5  433.16   20.80
  -1   9  -5  441.96   20.90
   1  -9   5  435.86   21.20
   1  -9   5  455.45   21.50
   1  -9   5  431.26   20.90
  -2   9  -5   38.30    5.40
  -2   9  -5   39.40    7.10
  -2   9  -5   46.10    5.80
  -2   9  -5   50.69    7.60
  -2   9  -5   50.69    5.30
   2  -9   5   39.80    5.80
   2  -9   5   47.90    6.30
   2  -9   5   49.90    3.50
   2  -9   5   47.30    5.60
  -3   9  -5   42.00    7.90
  -3   9  -5   49.99    5.70
  -3   9  -5   47.20    7.80
  -3   9  -5   57.49    6.20
  -3   9  -5   50.09    6.30
   3  -9   5   53.79    5.10
   3  -9   5   50.09    5.10
   3  -9   5   53.69    6.30
   3  -9   5   49.30    6.40
  -4   9  -5  276.37   14.00
  -4   9  -5  254.57   16.60
  -4   9  -5  281.47   15.90
  -4   9  -5  267.77   13.80
   4  -9   5  255.27   14.10
   4  -9   5  251.97   14.40
   4  -9   5  256.27   12.70
   4  -9   5  241.48   14.10
  -5   9  -5    7.90    3.80
  -5   9  -5   -1.50    5.70
  -5   9  -5    7.20    6.20
  -5   9  -5   -1.00    3.30
   5  -9   5    7.60    4.10
   5  -9   5    4.40    4.30
   5  -9   5    3.20    4.70
  -6   9  -5    3.70    6.70
  -6   9  -5   -4.10    3.60
  -6   9  -5    1.90    6.90
   6  -9   5    4.30    4.60
   6  -9   5    2.50    4.30
   6  -9   5   -5.20    4.70
  -7   9  -5    4.20    7.60
  -7   9  -5    5.30    7.80
  -7   9  -5   13.50    4.90
   7  -9   5   13.60    5.50
   7  -9   5   12.10    6.20
   5   8  -5   -4.20    4.20
   5   8  -5    5.30    7.70
  -5  -8   5    6.80    7.00
  -5  -8   5   -2.60    3.70
  -5  -8   5   -8.40    5.50
   4   8  -5   50.69    6.60
   4   8  -5   74.29   10.10
   4   8  -5   49.30    8.10
  -4  -8   5   50.29    8.90
  -4  -8   5   64.89    9.30
   3   8  -5  130.19    8.00
   3   8  -5   95.99   10.60
  -3  -8   5  123.09   10.80
  -3  -8   5  106.89   10.90
   2   8  -5  216.18   10.10
   2   8  -5  199.68   13.80
   2   8  -5  208.68   13.40
   2   8  -5  186.28   13.70
  -2  -8   5  205.08   13.60
  -2  -8   5  219.58   14.10
  -2  -8   5  213.48    9.40
   1   8  -5   22.20    5.20
   1   8  -5   28.50    5.70
   1   8  -5   26.70    6.20
  -1  -8   5   23.70    5.60
  -1  -8   5   28.20    5.60
   0   8  -5    3.00    3.70
   0   8  -5   11.60    5.30
   0   8  -5    4.00    3.70
   0  -8   5    4.70    3.90
   0  -8   5    1.60    3.90
  -1   8  -5  441.86   22.30
  -1   8  -5  437.46   22.30
  -1   8  -5  433.06   19.40
  -1   8  -5  456.75   20.60
  -1   8  -5  456.25   20.50
   1  -8   5  407.36   20.70
   1  -8   5  435.26   20.80
   1  -8   5  472.95   21.10
  -2   8  -5  921.81   41.60
  -2   8  -5  965.20   44.30
  -2   8  -5  988.00   42.20
  -2   8  -5  940.11   43.90
  -2   8  -5  996.70   44.20
   2  -8   5 1043.40   40.80
   2  -8   5 1045.90   42.50
   2  -8   5  992.70   42.20
   2  -8   5 1043.10   42.40
  -3   8  -5   89.89    9.70
  -3   8  -5   77.19    6.30
  -3   8  -5   76.69    7.60
  -3   8  -5   67.29    8.80
  -3   8  -5   71.39    5.80
   3  -8   5   85.39    6.70
   3  -8   5   74.69    6.40
   3  -8   5   69.89    6.10
   3  -8   5   86.79    6.20
  -4   8  -5  484.15   21.20
  -4   8  -5  435.76   20.90
  -4   8  -5  431.26   24.20
  -4   8  -5  434.16   22.90
   4  -8   5  457.05   21.60
   4  -8   5  510.45   22.00
   4  -8   5  471.25   22.00
   4  -8   5  442.86   20.50
  -5   8  -5    1.70    3.20
  -5   8  -5   -2.60    5.60
  -5   8  -5   -0.70    3.10
  -5   8  -5   -6.30    5.20
   5  -8   5   -3.10    4.00
   5  -8   5   11.30    4.50
   5  -8   5   -3.80    3.60
  -6   8  -5   42.80    9.00
  -6   8  -5   34.90    5.40
  -6   8  -5   24.20    4.90
  -6   8  -5   29.80    8.20
   6  -8   5   25.20    6.50
   6  -8   5   45.30    6.70
   6  -8   5   46.70    6.50
  -7   8  -5    4.50    4.60
  -7   8  -5    1.40    3.10
  -7   8  -5   -2.40    4.20
  -7   8  -5   -6.50    6.40
  -7   8  -5    8.00    6.90
   7  -8   5   -8.40    4.20
   6   7  -5  184.48   16.20
  -6  -7   5  164.98   15.30
   5   7  -5   -3.90    4.60
   5   7  -5   -2.40    6.30
  -5  -7   5   -2.40    5.80
   4   7  -5   20.80    6.90
   4   7  -5   15.40    6.70
  -4  -7   5    7.40    5.90
  -4  -7   5   13.20    6.20
   3   7  -5  221.58   11.20
   3   7  -5  179.18   12.70
   3   7  -5  182.08   13.70
  -3  -7   5  190.98   13.70
  -3  -7   5  216.78   13.90
   2   7  -5   11.70    5.80
   2   7  -5    7.50    4.60
   2   7  -5   17.70    2.80
   2   7  -5   18.70    5.30
  -2  -7   5   11.10    5.20
  -2  -7   5    9.20    4.90
  -2  -7   5   16.10    2.60
   1   7  -5    0.20    4.20
   1   7  -5   -3.90    3.40
   1   7  -5   -7.70    3.40
  -1  -7   5    3.10    1.70
  -1  -7   5   -7.30    3.70
  -1  -7   5   -1.30    3.90
   0   7  -5   79.59    8.50
   0   7  -5   84.79    6.50
   0   7  -5   84.19    6.40
   0   7  -5   82.09    7.30
   0  -7   5   83.49    6.80
   0  -7   5   80.89    5.00
   0  -7   5   74.89    6.70
  -1   7  -5   -0.20    4.60
  -1   7  -5    2.30    2.60
  -1   7  -5   -0.70    3.60
  -1   7  -5   -2.90    2.00
   1  -7   5    2.10    3.40
   1  -7   5   -1.70    2.80
   1  -7   5   -0.60    2.70
   1  -7   5    0.70    2.50
  -2   7  -5   17.70    3.10
  -2   7  -5   14.90    4.10
  -2   7  -5   17.80    7.50
  -2   7  -5    7.80    4.80
   2  -7   5   17.20    3.50
   2  -7   5   13.80    3.10
   2  -7   5   15.80    4.10
   2  -7   5   16.80    2.60
  -3   7  -5  306.77   16.30
  -3   7  -5  281.37   17.30
  -3   7  -5  309.67   14.30
   3  -7   5  328.77   14.80
   3  -7   5  293.77   16.50
   3  -7   5  294.37   14.80
   3  -7   5  298.07   14.60
  -4   7  -5    3.70    3.10
  -4   7  -5    2.40    2.50
  -4   7  -5   -5.90    5.50
  -4   7  -5    3.70    3.20
  -4   7  -5   -2.30    4.90
   4  -7   5    8.70    4.70
   4  -7   5    6.20    3.40
   4  -7   5    9.00    3.70
  -5   7  -5   95.59    7.30
  -5   7  -5   99.69   10.40
  -5   7  -5   93.99    9.80
  -5   7  -5   90.29    7.10
  -5   7  -5   94.19    6.80
   5  -7   5  100.39    8.00
   5  -7   5   97.39    7.80
   5  -7   5   84.19    9.00
  -6   7  -5  260.87   17.80
  -6   7  -5  260.17   17.80
  -6   7  -5  264.57   14.30
  -6   7  -5  269.87   13.50
   6  -7   5  257.27   15.10
   6  -7   5  257.97   16.50
  -7   7  -5  142.99   13.40
  -7   7  -5  119.79    9.80
  -7   7  -5  137.09   13.50
  -7   7  -5  124.59    8.40
  -7   7  -5  116.69    9.50
   7  -7   5  115.09   10.40
   7  -7   5  114.89   10.50
   6   6  -5   12.10    7.60
   6   6  -5   -0.20    4.70
   6   6  -5    2.40    3.60
  -6  -6   5   24.40    8.20
   5   6  -5   -2.70    5.80
   5   6  -5    4.30    4.90
   5   6  -5   -2.60    5.20
  -5  -6   5   -4.80    5.60
   4   6  -5   17.60    6.90
   4   6  -5   22.40    6.20
   4   6  -5   18.70    6.10
  -4  -6   5   26.80    7.00
  -4  -6   5   29.50    6.90
   3   6  -5  251.17   15.00
   3   6  -5  219.48   12.30
   3   6  -5  210.78   13.80
  -3  -6   5  252.37   14.90
  -3  -6   5  255.57   14.90
   2   6  -5 1102.99   46.20
   2   6  -5 1036.50   45.80
   2   6  -5 1053.29   43.80
  -2  -6   5 1101.49   46.30
  -2  -6   5 1023.60   46.20
   1   6  -5 1840.12   73.99
   1   6  -5 1732.13   73.99
   1   6  -5 1835.52   75.29
  -1  -6   5 1811.12   74.19
  -1  -6   5 1868.51   74.39
  -1  -6   5 1694.53   72.49
   0   6  -5  926.81   42.80
   0   6  -5 1066.79   45.80
   0   6  -5 1100.79   43.10
   0   6  -5 1009.10   43.90
   0  -6   5 1056.69   44.20
   0  -6   5 1078.09   43.40
   0  -6   5 1001.80   43.20
   0  -6   5 1016.50   42.50
  -1   6  -5   40.70    3.50
  -1   6  -5   39.70    7.20
  -1   6  -5   33.30    5.00
  -1   6  -5   24.50    3.70
   1  -6   5   32.40    3.70
   1  -6   5   37.10    5.10
   1  -6   5   32.90    2.60
   1  -6   5   35.60    4.10
   1  -6   5   31.20    3.50
   1  -6   5   28.20    4.10
  -2   6  -5  140.29    6.90
  -2   6  -5  139.49    7.10
  -2   6  -5  137.99    9.00
  -2   6  -5  152.08   10.90
  -2   6  -5  188.58   13.20
   2  -6   5  129.39    7.40
   2  -6   5  143.99    9.40
   2  -6   5  146.09    8.40
   2  -6   5  141.99    7.60
  -3   6  -5   89.59    8.50
  -3   6  -5   98.49    6.60
  -3   6  -5   91.99    5.40
  -3   6  -5   74.29    5.00
  -3   6  -5   89.89    7.70
   3  -6   5   78.99    5.50
   3  -6   5   78.79    6.10
  -4   6  -5  253.57   13.30
  -4   6  -5  279.07   13.30
  -4   6  -5  233.38   15.50
  -4   6  -5  292.37   16.70
   4  -6   5  258.47   13.20
   4  -6   5  254.57   13.20
  -5   6  -5  591.24   25.90
  -5   6  -5  539.75   28.60
  -5   6  -5  588.24   29.20
  -5   6  -5  558.44   25.50
  -5   6  -5  586.34   25.90
   5  -6   5  557.44   26.10
  -6   6  -5    9.10    4.00
  -6   6  -5    5.40    4.10
  -6   6  -5   16.50    4.60
  -6   6  -5   10.10    9.20
  -6   6  -5   10.00    6.40
   6  -6   5   15.00    5.80
   6  -6   5    8.30    4.80
   6  -6   5    5.20    4.40
  -7   6  -5  235.68   14.60
  -7   6  -5  256.17   18.60
  -7   6  -5  248.38   17.70
  -7   6  -5  240.68   13.80
  -7   6  -5  225.38   14.00
   7  -6   5  240.48   15.20
   7  -6   5  252.67   15.50
   7   5  -5   27.20    8.70
   7   5  -5   24.30    4.10
  -7  -5   5   33.40    9.40
   6   5  -5   55.89    5.20
   6   5  -5   67.59    8.20
   6   5  -5   48.20    9.40
  -6  -5   5   61.79    9.80
  -6  -5   5   64.09   11.20
   5   5  -5  230.58   14.00
   5   5  -5  211.98   11.20
   5   5  -5  218.88   15.50
  -5  -5   5  209.28   15.00
  -5  -5   5  224.98   15.90
   4   5  -5  157.68   11.70
   4   5  -5  148.29   10.60
   4   5  -5  154.48   12.30
  -4  -5   5  159.88   12.10
   3   5  -5  199.38   12.30
   3   5  -5  171.98   10.50
   3   5  -5  218.08   12.90
  -3  -5   5  172.28   12.10
  -3  -5   5  194.08   12.50
   2   5  -5  238.58   11.50
   2   5  -5  245.98   15.00
   2   5  -5  232.18   13.20
  -2  -5   5  242.18   13.40
  -2  -5   5  248.88   13.40
   1   5  -5   17.60    3.40
   1   5  -5   14.90    3.40
   1   5  -5   19.20    3.30
   1   5  -5   20.70    2.20
   1   5  -5   12.40    4.30
  -1  -5   5   19.10    2.80
  -1  -5   5   17.80    3.70
  -1  -5   5   14.80    3.50
   0   5  -5 2476.05  101.79
   0   5  -5 2544.45  100.49
   0  -5   5 2596.04  101.79
   0  -5   5 2437.56   99.59
   0  -5   5 2543.35  100.79
   0  -5   5 2389.46  100.59
   0  -5   5 2531.75  100.89
   0  -5   5 2496.55  101.99
  -1   5  -5 1157.18   51.49
  -1   5  -5 1304.77   50.79
  -1   5  -5 1262.77   49.90
  -1   5  -5 1274.07   52.69
   1  -5   5 1138.29   50.19
   1  -5   5 1226.48   51.49
   1  -5   5 1251.77   52.29
   1  -5   5 1282.57   52.19
   1  -5   5 1251.97   51.49
   1  -5   5 1267.47   50.29
  -2   5  -5  831.32   34.50
  -2   5  -5  900.31   34.60
  -2   5  -5  818.42   37.70
  -2   5  -5  887.31   36.70
  -2   5  -5  740.23   37.70
  -2   5  -5  920.51   37.50
   2  -5   5  849.72   37.40
   2  -5   5  901.71   36.60
   2  -5   5  870.21   37.60
   2  -5   5  887.11   37.20
   2  -5   5  845.72   35.10
  -3   5  -5 1110.39   47.70
  -3   5  -5 1045.40   45.10
  -3   5  -5 1158.58   44.80
  -3   5  -5 1127.69   46.40
  -3   5  -5  968.10   47.60
   3  -5   5 1146.69   46.20
   3  -5   5 1127.09   50.09
   3  -5   5 1113.39   52.59
   3  -5   5 1096.29   45.20
   3  -5   5 1100.49   45.30
  -4   5  -5 1613.34   63.99
  -4   5  -5 1505.65   65.79
  -4   5  -5 1552.44   66.19
  -4   5  -5 1624.54   62.89
   4  -5   5 1361.76   63.69
  -5   5  -5  297.27   15.40
  -5   5  -5  326.57   16.00
  -5   5  -5  349.37   19.80
  -5   5  -5  339.47   16.50
  -5   5  -5  319.77   18.70
   5  -5   5  288.47   15.90
   5  -5   5  303.87   16.20
  -6   5  -5    0.60    4.10
  -6   5  -5    3.60    3.70
  -6   5  -5    2.10    3.70
  -6   5  -5    0.30    6.30
  -6   5  -5   -0.30    6.80
   6  -5   5    7.00    4.70
   6  -5   5    3.20    4.60
  -7   5  -5    5.80    8.30
  -7   5  -5    6.00    6.80
  -7   5  -5    3.50    4.60
  -7   5  -5    9.80    5.20
  -7   5  -5    6.90    4.50
   7  -5   5    5.00    5.60
   7  -5   5   -2.20    4.60
   7   4  -5   40.60    4.00
   7   4  -5   64.09   10.60
  -7  -4   5   55.59    9.90
   6   4  -5   71.69    9.50
   6   4  -5  117.79   11.40
   6   4  -5  103.69   12.10
   6   4  -5   95.89    5.90
  -6  -4   5   98.99   11.40
  -6  -4   5   95.59   11.50
   5   4  -5  618.04   30.50
   5   4  -5  619.64   29.20
   5   4  -5  588.94   25.80
   5   4  -5  644.64   30.70
  -5  -4   5  567.64   30.10
  -5  -4   5  628.64   30.40
   4   4  -5   32.30    5.50
   4   4  -5   20.50    5.80
   4   4  -5   25.70    6.50
  -4  -4   5   22.60    6.70
  -4  -4   5   29.20    6.40
   3   4  -5  268.17   14.60
   3   4  -5  268.17   13.30
   3   4  -5  249.18   14.10
  -3  -4   5  230.48   14.30
   2   4  -5  200.98   10.90
   2   4  -5  194.78    9.30
   2   4  -5  199.68    9.90
   2   4  -5  192.68   11.00
  -2  -4   5  180.28   11.00
   1   4  -5 2159.88   89.59
   1   4  -5 2218.28   90.89
   1   4  -5 2066.69   89.39
   1   4  -5 2275.27   89.69
   1   4  -5 2291.27   88.99
  -1  -4   5 2047.30   88.79
  -1  -4   5 2254.67   89.69
  -1  -4   5 2311.27   89.99
  -1  -4   5 2223.78   90.49
  -1  -4   5 2304.47   89.79
   0   4  -5   42.90    4.40
   0   4  -5   37.20    4.70
   0   4  -5   29.10    3.90
   0   4  -5   31.70    2.60
   0  -4   5   30.10    3.70
   0  -4   5   31.80    4.00
   0  -4   5   40.70    4.50
   0  -4   5   31.80    4.00
   0  -4   5   32.50    3.00
   0  -4   5   37.40    3.20
   0  -4   5   29.20    2.90
  -1   4  -5  196.48   11.30
  -1   4  -5  220.28   11.40
  -1   4  -5  202.98   10.90
  -1   4  -5  190.08   10.90
   1  -4   5  210.78    8.60
   1  -4   5  186.58    8.50
   1  -4   5  192.08   10.80
   1  -4   5  213.78   10.90
   1  -4   5  209.58   10.80
   1  -4   5  225.48   10.70
  -2   4  -5  148.49    9.70
  -2   4  -5  161.28   10.00
  -2   4  -5  152.78    9.00
   2  -4   5  149.69    8.60
   2  -4   5  155.08   10.60
   2  -4   5  144.59    9.00
   2  -4   5  153.68    9.30
   2  -4   5  141.69    6.70
  -3   4  -5  539.75   24.30
  -3   4  -5  485.65   22.70
  -3   4  -5  467.25   20.80
  -3   4  -5  488.55   20.80
   3  -4   5  485.95   23.50
   3  -4   5  538.75   21.50
   3  -4   5  487.65   23.30
   3  -4   5  463.45   21.10
  -4   4  -5    3.90    5.40
  -4   4  -5    4.60    3.10
  -4   4  -5   -2.90    4.80
  -4   4  -5    0.70    2.00
  -4   4  -5   -2.00    4.10
   4  -4   5    0.90    3.00
   4  -4   5    4.80    3.30
  -5   4  -5  107.49    9.10
  -5   4  -5  114.29   12.10
  -5   4  -5   89.89    7.30
  -5   4  -5  108.29    7.90
  -5   4  -5  105.39   10.30
   5  -4   5   89.99    7.90
   5  -4   5   82.99    8.00
  -6   4  -5   -4.30    3.70
  -6   4  -5   -9.10    6.60
  -6   4  -5   -4.90    4.80
  -6   4  -5   -1.90    7.00
   6  -4   5    1.70    4.80
   6  -4   5   -2.90    4.20
  -7   4  -5   19.60    6.20
  -7   4  -5   24.40    6.00
  -7   4  -5   20.70    7.90
  -7   4  -5   11.80    6.00
   7  -4   5   20.50    6.20
   7  -4   5    8.80    6.10
   7   3  -5    8.80    8.40
  -7  -3   5   12.50    7.60
   6   3  -5   32.50    6.80
   6   3  -5   35.10    7.50
   6   3  -5   39.80    8.40
  -6  -3   5   33.10    8.00
  -6  -3   5   32.70    7.60
   5   3  -5    5.70    1.30
   5   3  -5    9.30    5.80
   5   3  -5    4.00    5.00
   5   3  -5   -3.00    5.80
  -5  -3   5    8.20    5.70
  -5  -3   5    9.40    5.70
   4   3  -5  293.57   16.10
   4   3  -5  262.17   11.40
   4   3  -5  280.47   16.20
   4   3  -5  286.47   17.50
  -4  -3   5  272.07   15.90
  -4  -3   5  295.17   16.00
   3   3  -5  500.55   24.30
   3   3  -5  505.55   23.40
   3   3  -5  531.55   21.00
   3   3  -5  529.25   25.30
  -3  -3   5  511.45   24.20
  -3  -3   5  518.15   24.30
   2   3  -5  169.08    9.70
   2   3  -5  174.08    9.60
   2   3  -5  158.88    7.70
   2   3  -5  174.38    9.10
  -2  -3   5  168.38    9.60
  -2  -3   5  170.78    9.80
  -2  -3   5  168.48    9.70
  -2  -3   5  162.98    9.10
   1   3  -5 1013.00   41.70
   1   3  -5  999.80   40.50
   1   3  -5  940.01   40.50
   1   3  -5 1002.50   40.50
   1   3  -5  930.61   40.20
  -1  -3   5  935.71   41.40
  -1  -3   5 1001.70   40.80
  -1  -3   5 1003.90   40.50
  -1  -3   5  994.30   41.00
  -1  -3   5  979.20   40.60
   0  -3   5 8750.62  349.77
   0  -3   5 8818.72  349.77
  -1   3  -5    7.20    3.20
  -1   3  -5    9.30    3.30
  -1   3  -5    4.90    3.50
  -1   3  -5    5.50    3.20
   1  -3   5    1.10    2.70
   1  -3   5    3.70    2.90
   1  -3   5    3.60    2.70
   1  -3   5    9.60    3.30
  -2   3  -5  140.59    9.60
  -2   3  -5  141.79    6.10
  -2   3  -5  141.09    9.20
  -2   3  -5  189.18   12.50
   2  -3   5  151.68    9.10
   2  -3   5  155.88    9.50
   2  -3   5  146.89    6.90
   2  -3   5  152.38    7.10
   2  -3   5  152.88    8.80
   2  -3   5  154.68    9.60
  -3   3  -5 2688.93   99.69
  -3   3  -5 2379.46   96.39
  -3   3  -5 2352.86   94.49
   3  -3   5 2283.67   96.89
   3  -3   5 2269.57   94.89
   3  -3   5 2268.37   96.39
   3  -3   5 2231.38   94.69
  -4   3  -5  310.47   16.20
  -4   3  -5  321.77   17.80
  -4   3  -5  290.67   14.20
   4  -3   5  287.87   14.90
   4  -3   5  278.47   14.70
  -5   3  -5   22.40    5.60
  -5   3  -5   20.90    6.80
  -5   3  -5   19.20    4.50
  -5   3  -5   20.00    4.30
   5  -3   5   20.20    5.00
   5  -3   5   31.00    5.60
  -6   3  -5   12.10    4.80
  -6   3  -5   23.30    5.10
  -6   3  -5   12.10    7.10
  -6   3  -5   17.90    6.20
   6  -3   5   19.00    5.60
   6  -3   5   10.80    5.50
  -7   3  -5   -0.50    7.40
  -7   3  -5   12.70    6.40
   7  -3   5   11.10    5.60
   7  -3   5    8.90    6.00
   8   2  -5    9.60    8.90
   7   2  -5   91.09   11.50
   7   2  -5   60.99    9.90
  -7  -2   5   80.29   14.10
   6   2  -5  411.86   23.00
   6   2  -5  468.45   24.60
   6   2  -5  382.66   28.40
  -6  -2   5  445.46   24.30
  -6  -2   5  461.45   24.30
   5   2  -5   62.39    8.40
   5   2  -5   42.80    7.40
   5   2  -5   49.70    7.10
  -5  -2   5   55.79    8.10
  -5  -2   5   44.80    8.00
   4   2  -5  106.49    9.00
   4   2  -5   92.49    8.60
   4   2  -5   92.09    9.30
  -4  -2   5   82.69    8.50
  -4  -2   5   85.19    8.50
   3   2  -5 3426.46  135.59
   3   2  -5 3285.67  135.09
   3   2  -5 3318.97  135.49
  -3  -2   5 3112.59  134.99
  -3  -2   5 3370.26  136.99
  -3  -2   5 3491.25  135.69
  -3  -2   5 3367.06  135.69
   2   2  -5  272.67   13.60
   2   2  -5  280.87   13.50
   2   2  -5  277.07   13.40
  -2  -2   5  278.97   13.60
  -2  -2   5  259.97   13.40
  -2  -2   5  253.97   13.40
   1   2  -5 3217.28  130.79
   1   2  -5 3362.26  131.39
   1   2  -5 3427.76  131.79
   1   2  -5 3395.16  131.09
  -1  -2   5 3235.28  130.59
  -1  -2   5 3212.88  131.19
  -1  -2   5 3236.18  130.99
  -1  -2   5 3151.18  131.69
  -1  -2   5 3186.58  131.39
   0   2  -5  852.61   38.90
   0   2  -5  893.01   36.70
   0   2  -5  916.71   36.70
   0   2  -5  936.31   39.40
   0   2  -5  943.21   38.20
   0   2  -5  890.61   38.30
   0  -2   5  811.02   36.80
   0  -2   5  965.00   38.60
   0  -2   5  927.11   38.00
   0  -2   5  887.11   38.00
   0  -2   5  930.01   37.00
   0  -2   5  922.41   38.50
   0  -2   5  943.51   38.10
   1  -2   5 9999.00  396.16
   1  -2   5 9795.72  395.36
   1  -2   5 9974.10  395.96
   1  -2   5 9992.50  395.86
  -2   2  -5 2760.22  120.09
  -2   2  -5 3224.78  122.79
  -2   2  -5 3156.38  120.39
   2  -2   5 3028.30  125.39
   2  -2   5 2868.81  120.49
   2  -2   5 3002.60  121.99
   2  -2   5 3067.89  120.69
  -3   2  -5   42.60    6.00
  -3   2  -5   57.99    9.30
  -3   2  -5   42.00    4.40
   3  -2   5   41.00    4.70
   3  -2   5   39.70    7.10
   3  -2   5   44.70    5.80
   3  -2   5   51.49    5.60
   3  -2   5   41.00    6.60
  -4   2  -5   -3.70    4.20
  -4   2  -5    5.90    3.60
  -4   2  -5    4.60    5.90
  -4   2  -5   -2.60    2.80
   4  -2   5   -1.20    3.60
   4  -2   5    3.20    3.50
  -5   2  -5  415.76   20.70
  -5   2  -5  425.76   23.50
  -5   2  -5  402.16   22.00
  -5   2  -5  446.06   20.90
   5  -2   5  455.55   21.80
   5  -2   5  406.46   21.10
  -6   2  -5    6.20    6.90
  -6   2  -5   18.00    7.10
  -6   2  -5   22.30    5.60
   6  -2   5    0.10    5.20
   6  -2   5   10.90    5.30
  -7   2  -5   58.99    8.50
  -7   2  -5   64.09   11.20
  -7   2  -5   76.79   10.10
   7  -2   5   95.09   10.80
   7  -2   5   70.99    9.10
   8   1  -5   45.70   10.70
  -8  -1   5   38.90    9.80
   7   1  -5   -8.10    6.10
   7   1  -5   -4.90    5.70
   7   1  -5   11.20    7.00
  -7  -1   5   -4.30    6.40
  -7  -1   5    2.70    6.00
   6   1  -5   -6.00    5.10
   6   1  -5   -2.30    5.70
   6   1  -5   -4.00    4.90
  -6  -1   5  -10.10    5.60
  -6  -1   5   -4.60    5.70
   5   1  -5  304.17   16.90
   5   1  -5  303.27   17.20
   5   1  -5  290.27   17.30
  -5  -1   5  296.47   17.60
  -5  -1   5  284.47   17.40
   4   1  -5  316.87   17.10
   4   1  -5  315.17   16.90
   4   1  -5  318.57   16.80
  -4  -1   5  275.17   17.00
  -4  -1   5  338.07   17.30
  -4  -1   5  329.07   17.30
  -4  -1   5  322.37   16.00
   3   1  -5 1036.40   43.60
   3   1  -5  981.10   43.10
   3   1  -5  997.00   43.20
  -3  -1   5  993.60   43.50
  -3  -1   5 1006.20   42.70
  -3  -1   5 1029.20   44.30
  -3  -1   5 1013.60   43.40
   2   1  -5 3903.61  154.98
   2   1  -5 3596.34  155.08
   2   1  -5 3835.02  154.98
  -2  -1   5 4029.60  155.28
  -2  -1   5 3991.40  155.38
  -2  -1   5 3930.71  153.28
  -2  -1   5 3722.33  155.08
  -2  -1   5 3827.62  154.98
   1   1  -5    6.80    2.90
   1   1  -5    9.90    2.50
   1   1  -5    6.40    3.20
   1   1  -5    7.90    2.60
   1   1  -5    9.70    2.50
  -1  -1   5   11.20    2.80
  -1  -1   5    4.50    2.00
  -1  -1   5    7.30    2.90
  -1  -1   5    9.20    2.50
   0   1  -5 2022.20   78.19
   0   1  -5 1879.51   78.99
   0   1  -5 1819.62   77.59
   0   1  -5 1818.02   78.99
   0  -1   5 1984.30   79.19
   0  -1   5 1942.11   77.89
   0  -1   5 1843.72   77.69
   0  -1   5 2123.09   79.59
   0  -1   5 1848.42   78.99
   0  -1   5 1993.60   78.69
   0  -1   5 1984.10   78.09
  -1   1  -5 1328.27   54.39
  -1   1  -5 1254.27   52.39
  -1   1  -5 1299.17   53.89
   1  -1   5 1255.17   52.49
   1  -1   5 1258.67   52.59
   1  -1   5 1274.97   54.29
   1  -1   5 1350.36   54.19
   1  -1   5 1296.87   53.09
   1  -1   5 1321.17   54.09
   1  -1   5 1298.07   53.99
  -2   1  -5 3702.93  148.39
  -2   1  -5 3924.61  150.58
   2  -1   5 3812.92  150.28
   2  -1   5 3736.03  148.79
   2  -1   5 3680.23  149.29
   2  -1   5 3518.85  150.18
   2  -1   5 3581.64  149.59
  -3   1  -5   60.49    5.60
  -3   1  -5   68.19    5.80
  -3   1  -5   75.19    8.40
  -3   1  -5   56.59    7.60
   3  -1   5   66.89    6.20
   3  -1   5   79.89    6.40
   3  -1   5   62.29    5.80
  -4   1  -5   11.00    4.40
  -4   1  -5   11.40    5.50
  -4   1  -5    5.40    3.70
  -4   1  -5    8.30    5.90
   4  -1   5   14.40    4.50
   4  -1   5    5.90    4.40
  -5   1  -5   -4.30    3.90
  -5   1  -5    2.80    5.50
  -5   1  -5    6.60    6.20
  -5   1  -5    6.60    4.40
   5  -1   5    0.50    4.40
   5  -1   5    3.80    4.90
  -6   1  -5   28.70    8.20
  -6   1  -5   17.70    5.90
  -6   1  -5   27.80    6.30
  -6   1  -5   29.20    8.40
   6  -1   5   22.60    6.80
   6  -1   5   23.90    6.40
  -7   1  -5    3.30    5.30
  -7   1  -5   -4.40    6.90
  -7   1  -5   -8.60    7.00
   7  -1   5    4.30    6.20
   7  -1   5    0.60    5.40
   8   0  -5    7.80    7.90
  -8   0   5   21.80    8.50
   7   0  -5   21.40    6.80
   7   0  -5    4.60    6.90
   7   0  -5    4.10    6.80
  -7   0   5   22.70    7.70
  -7   0   5    7.40    6.80
   6   0  -5   44.60    7.90
   6   0  -5   40.50    7.90
   6   0  -5   32.50    6.70
  -6   0   5   30.30    7.40
  -6   0   5   41.60    8.20
   5   0  -5   77.99    8.90
   5   0  -5   74.69    8.20
  -5   0   5   85.59    9.40
  -5   0   5   69.69    8.80
  -5   0   5   86.99    8.80
  -5   0   5   76.99    6.90
   4   0  -5  154.18   10.60
   4   0  -5  150.48   11.00
   4   0  -5  153.18   10.40
  -4   0   5  150.48   10.80
  -4   0   5  151.98   10.90
  -4   0   5  148.09   10.90
  -4   0   5  150.48    9.20
   3   0  -5 1631.84   67.49
   3   0  -5 1646.34   67.69
   3   0  -5 1549.34   67.29
  -3   0   5 1647.44   67.59
  -3   0   5 1672.73   66.69
  -3   0   5 1586.34   67.59
  -3   0   5 1586.04   67.59
   2   0  -5 1003.60   42.70
   2   0  -5 1036.40   42.80
   2   0  -5  948.11   43.00
   2   0  -5 1029.40   43.00
  -2   0   5  982.20   42.80
  -2   0   5 1076.09   43.10
  -2   0   5  983.80   43.20
  -2   0   5 1046.10   42.60
   1   0  -5 1079.19   43.90
   1   0  -5 1089.59   43.90
   1   0  -5 1003.40   44.40
   1   0  -5 1055.79   44.50
   1   0  -5 1016.90   43.10
  -1   0   5 1090.49   44.00
  -1   0   5 1037.80   43.80
  -1   0   5 1055.39   44.30
   0   0  -5  319.17   16.70
   0   0  -5  350.36   15.80
   0   0  -5  380.06   17.60
   0   0  -5  350.86   15.80
   0   0  -5  321.47   15.20
   0   0   5  363.36   16.80
   0   0   5  351.56   15.30
   0   0   5  368.56   16.10
   0   0   5  357.26   15.90
   0   0   5  362.06   16.80
  -1   0  -5  878.31   37.30
  -1   0  -5  948.71   39.10
  -1   0  -5  947.11   37.50
  -1   0  -5  801.02   39.00
   1   0   5  918.31   38.60
   1   0   5  913.51   37.20
   1   0   5  898.81   37.70
   1   0   5  874.21   37.50
   1   0   5  890.61   38.90
   1   0   5  879.41   38.60
  -2   0  -5 1314.47   61.49
  -2   0  -5 1381.56   60.09
  -2   0  -5 1507.55   60.39
  -2   0  -5 1642.54   63.49
   2   0   5 1510.45   61.89
   2   0   5 1484.45   61.49
   2   0   5 1393.26   60.49
   2   0   5 1460.05   60.49
   2   0   5 1493.15   60.49
  -3   0  -5  652.13   30.70
  -3   0  -5  590.74   30.20
  -3   0  -5  650.53   28.90
  -3   0  -5  643.54   28.90
   3   0   5  665.63   29.30
   3   0   5  657.63   29.50
   3   0   5  681.93   29.40
  -4   0  -5  183.78   11.80
  -4   0  -5  219.78   14.00
  -4   0  -5  180.58   11.70
   4   0   5  206.08   12.40
   4   0   5  186.18   12.30
  -5   0  -5   13.50    5.30
  -5   0  -5    5.20    4.80
  -5   0  -5    8.20    6.50
   5   0   5    7.00    5.10
   5   0   5    2.00    5.00
  -6   0  -5   36.00    8.40
  -6   0  -5   24.90    8.30
   6   0   5   31.00    7.60
   6   0   5   47.30    7.70
  -7   0  -5   22.30    7.00
  -7   0  -5   10.80    8.10
  -7   0  -5   20.40    8.50
   7   0   5   24.40    7.30
   7   0   5   15.70    7.40
   8  -1  -5   -2.10    7.00
  -8   1   5    0.00    7.60
   7  -1  -5    0.90    7.10
   7  -1  -5   -8.80    5.60
   7  -1  -5   -0.70    6.90
  -7   1   5   -3.20    7.00
  -7   1   5    1.00    6.40
   6  -1  -5   70.89    8.50
   6  -1  -5   87.89    9.90
  -6   1   5   81.89   10.00
  -6   1   5   80.59    9.70
  -6   1   5   74.69    6.70
   5  -1  -5  286.37   16.40
   5  -1  -5  247.38   16.10
   5  -1  -5  276.97   16.00
  -5   1   5  265.57   16.40
  -5   1   5  270.07   13.80
  -5   1   5  245.48   16.00
  -5   1   5  278.87   16.60
   4  -1  -5  638.74   29.50
   4  -1  -5  608.44   29.40
   4  -1  -5  680.93   30.00
  -4   1   5  645.04   27.80
  -4   1   5  624.54   29.70
  -4   1   5  599.94   29.60
  -4   1   5  598.94   25.90
  -4   1   5  670.83   29.70
   3  -1  -5  112.99    8.20
   3  -1  -5   98.59    8.00
   3  -1  -5   95.99    7.80
  -3   1   5  105.69    8.10
  -3   1   5   93.09    8.10
  -3   1   5  105.89    6.80
  -3   1   5  105.99    8.70
   2  -1  -5    9.80    3.40
   2  -1  -5   15.30    3.50
   2  -1  -5   13.60    3.80
   2  -1  -5   11.70    3.60
  -2   1   5   10.80    3.00
  -2   1   5   11.40    3.80
   1  -1  -5 1077.29   43.80
   1  -1  -5 1063.69   46.10
   1  -1  -5 1091.69   45.60
   1  -1  -5 1089.99   45.40
   1  -1  -5 1084.79   45.40
  -1   1   5 1086.39   45.80
  -1   1   5 1067.99   45.50
  -1   1   5 1113.09   45.60
  -1   1   5 1058.49   45.30
   0  -1  -5  531.15   25.20
   0  -1  -5  557.14   24.10
   0  -1  -5  540.65   24.00
   0  -1  -5  542.55   25.20
   0   1   5  544.85   24.20
   0   1   5  547.75   24.10
   0   1   5  554.94   24.60
   0   1   5  534.25   22.50
  -1  -1  -5  767.12   33.30
  -1  -1  -5  728.23   31.90
  -1  -1  -5  764.22   32.00
  -1  -1  -5  686.33   33.60
   1   1   5  733.83   34.40
   1   1   5  742.43   32.50
   1   1   5  748.43   30.90
   1   1   5  743.03   32.00
  -2  -1  -5  401.16   19.70
  -2  -1  -5  336.37   18.80
  -2  -1  -5  382.46   17.80
   2   1   5  364.56   17.90
   2   1   5  372.86   17.20
   2   1   5  354.36   18.30
   2   1   5  377.16   18.30
  -3  -1  -5  160.68   10.40
  -3  -1  -5  144.69   11.20
  -3  -1  -5  179.08   10.70
   3   1   5  158.78   10.80
   3   1   5  155.18   10.80
  -4  -1  -5   21.50    6.30
  -4  -1  -5   10.90    4.80
   4   1   5   13.40    5.20
   4   1   5   27.10    5.90
  -5  -1  -5   67.79    8.80
  -5  -1  -5   77.59   10.00
   5   1   5   74.99    9.50
   5   1   5   75.19    9.00
  -6  -1  -5   46.50    8.00
  -6  -1  -5   50.99    9.60
   6   1   5   57.49    9.20
   6   1   5   64.19    8.60
   8  -2  -5   36.90    9.50
  -8   2   5   57.19   10.40
   7  -2  -5   42.70    8.20
  -7   2   5   23.90    7.40
  -7   2   5   27.40    8.80
  -7   2   5   27.70    4.60
   6  -2  -5  128.79   11.20
   6  -2  -5  117.19   11.80
  -6   2   5  126.19   11.70
  -6   2   5  124.19    6.70
  -6   2   5  133.19    8.30
  -6   2   5  103.09   11.20
  -6   2   5  117.19   11.60
   5  -2  -5  218.48   15.00
   5  -2  -5  239.18   14.80
   5  -2  -5  255.07   15.20
  -5   2   5  235.58   11.20
  -5   2   5  250.07   12.40
  -5   2   5  233.68   15.20
  -5   2   5  240.78   15.10
  -5   2   5  222.28   15.10
   4  -2  -5  258.97   15.30
   4  -2  -5  297.57   15.80
   4  -2  -5  266.17   15.70
  -4   2   5  263.27   13.30
  -4   2   5  280.87   15.60
  -4   2   5  273.47   16.10
  -4   2   5  260.07   15.70
   3  -2  -5  296.97   15.30
   3  -2  -5  253.77   13.40
   3  -2  -5  281.17   14.90
   3  -2  -5  246.48   14.70
  -3   2   5  267.57   13.40
  -3   2   5  255.07   15.10
  -3   2   5  311.47   15.80
  -3   2   5  292.57   15.20
   2  -2  -5  701.43   32.40
   2  -2  -5  721.73   31.30
   2  -2  -5  746.73   32.10
   2  -2  -5  736.73   32.20
  -2   2   5  714.03   32.30
  -2   2   5  705.23   32.00
  -2   2   5  719.93   32.50
  -2   2   5  740.03   31.40
   1  -2  -5   14.30    3.70
   1  -2  -5    8.80    3.70
   1  -2  -5   11.50    3.90
   1  -2  -5    5.30    3.50
   1  -2  -5   12.60    1.20
  -1   2   5   15.00    3.70
  -1   2   5   16.10    4.20
  -1   2   5    9.20    3.60
  -1   2   5   10.30    3.60
   0  -2  -5   -2.50    3.50
   0  -2  -5    7.30    3.20
   0  -2  -5    1.70    3.20
   0   2   5   10.80    4.80
   0   2   5    1.50    3.40
   0   2   5    4.50    3.20
   0   2   5    5.10    3.40
  -1  -2  -5  286.27   17.30
  -1  -2  -5  274.47   15.00
  -1  -2  -5  304.77   16.70
  -1  -2  -5  280.07   14.60
   1   2   5  285.87   15.70
   1   2   5  273.57   12.50
   1   2   5  281.97   14.60
   1   2   5  270.67   14.40
   1   2   5  271.17   14.70
  -2  -2  -5   72.79    8.00
  -2  -2  -5   62.49    7.10
  -2  -2  -5   64.19    6.90
   2   2   5   65.69    8.10
   2   2   5   77.69    7.50
   2   2   5   76.29    7.10
   2   2   5   68.29    7.20
  -3  -2  -5   21.60    6.30
  -3  -2  -5   35.60    5.80
  -3  -2  -5   38.80    6.30
   3   2   5   54.39    7.00
   3   2   5   37.90    6.50
  -4  -2  -5   61.69    7.80
  -4  -2  -5   76.99    8.80
  -4  -2  -5   83.09    8.60
   4   2   5   71.99    8.70
   4   2   5   73.19    8.40
  -5  -2  -5   24.70    6.90
  -5  -2  -5   27.10    6.90
  -5  -2  -5   35.60   10.10
   5   2   5   25.90    7.10
   5   2   5   28.30    7.50
  -6  -2  -5    4.30    7.30
  -6  -2  -5    1.90    5.70
   6   2   5   10.90    7.00
   6   2   5   14.70    6.70
  -8   3   5   -1.60    7.10
   7  -3  -5  172.98   14.20
   7  -3  -5  155.38   14.80
  -7   3   5  168.98    9.80
  -7   3   5  204.48   18.80
  -7   3   5  170.98    9.30
  -7   3   5  185.38   15.00
   6  -3  -5   84.59   10.10
   6  -3  -5   83.39    9.70
  -6   3   5   86.39    6.00
  -6   3   5   84.09    9.60
  -6   3   5   86.99   11.10
  -6   3   5   79.79    6.10
  -6   3   5   96.89   10.60
   5  -3  -5  138.19   11.90
   5  -3  -5  139.79   11.60
   5  -3  -5  148.09   11.60
  -5   3   5  151.38   11.90
  -5   3   5  158.58    8.70
  -5   3   5  144.99   13.00
  -5   3   5  158.18    8.70
  -5   3   5  156.88   12.10
   4  -3  -5  836.42   40.40
   4  -3  -5  961.40   41.00
   4  -3  -5  887.21   40.60
  -4   3   5  917.11   40.80
  -4   3   5  898.11   38.10
  -4   3   5  893.11   40.90
  -4   3   5  923.71   41.10
   3  -3  -5  328.47   16.70
   3  -3  -5  347.77   18.40
   3  -3  -5  359.36   18.80
   3  -3  -5  365.76   18.70
  -3   3   5  386.86   18.90
  -3   3   5  366.76   16.90
  -3   3   5  350.86   18.70
  -3   3   5  335.37   18.70
   2  -3  -5   12.90    3.90
   2  -3  -5   16.90    4.50
   2  -3  -5   17.50    4.90
   2  -3  -5   10.00    3.90
  -2   3   5   13.80    4.60
  -2   3   5   15.30    4.80
  -2   3   5   13.60    4.50
   1  -3  -5    8.40    4.00
   1  -3  -5    1.80    4.10
   1  -3  -5    0.30    3.50
   1  -3  -5   -1.30    3.10
  -1   3   5    3.80    3.70
  -1   3   5    5.00    3.30
  -1   3   5   -2.90    3.30
  -1   3   5   -1.30    3.40
   0  -3  -5  782.22   36.50
   0  -3  -5  736.83   36.70
   0  -3  -5  859.91   36.70
   0   3   5  902.91   36.80
   0   3   5  850.21   36.30
   0   3   5  826.92   37.00
   0   3   5  854.71   37.60
  -1  -3  -5  180.08   11.20
  -1  -3  -5  154.28   10.60
  -1  -3  -5  173.18   11.20
  -1  -3  -5  149.49   11.70
   1   3   5  183.58   11.50
   1   3   5  177.78    8.20
   1   3   5  158.08   11.70
   1   3   5  161.18   10.50
   1   3   5  161.68   10.80
  -2  -3  -5   70.89    7.60
  -2  -3  -5   60.49    7.60
  -2  -3  -5   68.49    7.40
   2   3   5   74.79    8.50
   2   3   5   76.69    8.60
   2   3   5   70.89    8.00
  -3  -3  -5  219.68   13.80
  -3  -3  -5  216.68   14.00
  -3  -3  -5  216.98   13.90
   3   3   5  234.28   14.10
   3   3   5  199.38   14.20
   3   3   5  202.88   14.60
  -4  -3  -5   60.69   10.60
  -4  -3  -5   79.89    8.90
  -4  -3  -5   76.39    9.30
   4   3   5   65.69    8.90
   4   3   5   60.09    8.90
  -5  -3  -5  837.92   40.10
  -5  -3  -5  800.42   40.20
   5   3   5  888.41   40.80
   5   3   5  850.71   41.20
   8  -4  -5   -4.80    7.00
  -8   4   5    2.30    2.50
  -8   4   5   -0.10    2.80
  -8   4   5   -8.40    7.40
   7  -4  -5   11.10    8.70
   7  -4  -5   15.60    7.10
  -7   4   5   -4.00    6.70
  -7   4   5    8.20    2.80
  -7   4   5    6.10    3.50
   6  -4  -5   -7.70    5.50
   6  -4  -5    2.60    6.90
  -6   4   5   -1.80    5.70
  -6   4   5    1.60    2.50
  -6   4   5   -2.80    6.40
  -6   4   5   -3.90    2.70
  -5   4   5   16.10    6.10
  -5   4   5   11.80    5.80
  -5   4   5    2.50    3.30
  -5   4   5    9.10    5.80
   4  -4  -5  180.08   13.50
   4  -4  -5  218.28   13.80
   4  -4  -5  176.08   12.90
   4  -4  -5  199.08   10.20
  -4   4   5  192.28   13.50
  -4   4   5  184.68   13.30
  -4   4   5  194.78   13.60
   3  -4  -5  216.38   13.70
   3  -4  -5  233.48   13.70
   3  -4  -5  216.68   13.90
   3  -4  -5  216.98   11.80
  -3   4   5  228.88   13.80
  -3   4   5  220.78   14.00
  -3   4   5  215.38   14.10
   2  -4  -5  183.68   11.90
   2  -4  -5  176.68   12.30
   2  -4  -5  196.98   11.10
   2  -4  -5  183.18   11.90
  -2   4   5  181.48   11.80
  -2   4   5  172.78   11.90
  -2   4   5  179.38   12.20
   1  -4  -5  626.74   27.00
   1  -4  -5  529.65   26.40
   1  -4  -5  585.94   26.50
   1  -4  -5  525.95   25.80
  -1   4   5  550.34   25.60
  -1   4   5  496.25   26.40
  -1   4   5  532.15   26.60
  -1   4   5  602.04   26.70
   0  -4  -5    8.00    4.40
   0  -4  -5   15.20    5.50
   0  -4  -5   12.70    5.20
   0   4   5    4.10    3.50
   0   4   5    8.40    4.70
   0   4   5    5.40    4.80
   0   4   5   12.40    4.90
  -1  -4  -5  215.38   12.80
  -1  -4  -5  203.28   13.00
   1   4   5  213.88   13.70
   1   4   5  183.88   10.30
   1   4   5  209.68   13.30
   1   4   5  207.08   12.20
   1   4   5  200.68   13.40
  -2  -4  -5  354.16   19.60
  -2  -4  -5  376.36   19.60
  -2  -4  -5  390.56   20.40
   2   4   5  390.76   20.60
   2   4   5  343.57   23.70
   2   4   5  356.76   20.40
  -3  -4  -5    1.60    5.80
  -3  -4  -5    9.60    5.40
   3   4   5    7.20    5.60
   3   4   5   14.70    6.30
   3   4   5   14.60    6.50
  -4  -4  -5   20.80    6.60
   4   4   5   16.10    6.10
   4   4   5   11.90    7.00
  -5  -4  -5   19.00    7.10
  -5  -4  -5   12.90    7.10
   5   4   5   31.50    8.10
   5   4   5   11.90    7.50
   8  -5  -5    9.60    8.00
  -8   5   5   -1.10    3.30
   7  -5  -5   64.39   10.50
  -7   5   5   51.19    9.30
  -7   5   5   76.89    7.00
   6  -5  -5   30.90    8.20
   6  -5  -5    8.80    6.00
   6  -5  -5   22.10    7.10
  -6   5   5   17.70    7.50
  -6   5   5   16.40    4.50
  -6   5   5   17.30    6.60
  -6   5   5   24.40    7.10
   5  -5  -5  251.57   16.50
   5  -5  -5  279.47   17.20
   5  -5  -5  260.07   16.80
  -5   5   5  244.78   16.90
  -5   5   5  281.07   17.30
  -5   5   5  276.97   17.10
   4  -5  -5  330.37   18.50
   4  -5  -5  308.07   17.70
   4  -5  -5  299.37   17.80
   4  -5  -5  290.27   14.50
  -4   5   5  294.67   17.90
  -4   5   5  304.77   17.80
  -4   5   5  294.07   17.80
   3  -5  -5  240.18   10.90
   3  -5  -5  248.28   12.60
   3  -5  -5  215.78   14.50
   3  -5  -5  213.68   14.80
   3  -5  -5  205.78   14.30
  -3   5   5  242.98   15.10
  -3   5   5  241.08   14.90
  -3   5   5  240.78   15.30
   2  -5  -5 1233.68   53.89
   2  -5  -5 1276.77   54.09
   2  -5  -5 1225.78   54.19
   2  -5  -5 1195.78   52.79
  -2   5   5 1273.27   54.09
  -2   5   5 1223.68   54.29
  -2   5   5 1223.18   53.99
   1  -5  -5   23.70    6.10
   1  -5  -5   20.30    6.20
   1  -5  -5   19.20    5.40
   1  -5  -5   27.30    5.80
  -1   5   5   21.40    5.90
  -1   5   5   28.40    6.40
  -1   5   5   29.70    6.40
  -1   5   5   21.00    4.60
   0  -5  -5   64.79    8.40
   0  -5  -5   64.69    7.60
   0  -5  -5   74.49    8.40
   0   5   5   69.59    6.80
   0   5   5   67.49    8.10
   0   5   5   67.79    8.30
   0   5   5   75.29    8.80
  -1  -5  -5   30.90    6.80
   1   5   5   35.00    2.60
   1   5   5   36.20    2.60
   1   5   5   30.20    6.70
   1   5   5   20.00    6.40
   1   5   5   28.00    6.60
  -2  -5  -5   -9.70    4.70
   2   5   5   -1.60    5.30
   2   5   5   -5.40    5.00
   2   5   5   -1.80    5.20
  -3  -5  -5  555.74   27.30
  -3  -5  -5  517.95   25.70
   3   5   5  513.65   27.00
   3   5   5  500.85   27.40
   3   5   5  421.36   32.80
  -4  -5  -5   66.29    9.90
  -4  -5  -5   82.79   10.00
   4   5   5   50.69    9.80
   4   5   5   63.49   10.10
   4   5   5   82.09   10.80
   7  -6  -5  131.79   13.60
  -7   6   5  156.58   14.10
  -7   6   5  152.28   14.20
  -7   6   5  139.19   10.30
   6  -6  -5   90.09   11.10
   6  -6  -5   81.59   11.00
  -6   6   5   61.29   10.20
  -6   6   5   86.59   10.30
  -6   6   5   69.19    7.80
  -6   6   5   53.99    9.30
   5  -6  -5   20.00   10.80
   5  -6  -5   14.00    7.50
   5  -6  -5    8.00    5.70
   5  -6  -5   15.50    4.30
  -5   6   5   24.60    7.60
  -5   6   5    6.50    5.80
  -5   6   5   12.60    9.10
   4  -6  -5  256.67   16.70
   4  -6  -5  286.87   16.70
   4  -6  -5  278.97   13.30
   4  -6  -5  255.47   17.20
   4  -6  -5  266.67   13.40
  -4   6   5  243.48   16.60
  -4   6   5  251.57   16.50
  -4   6   5  283.27   17.60
   3  -6  -5   19.90    5.90
   3  -6  -5   11.70    5.80
   3  -6  -5   24.10    6.40
   3  -6  -5   10.00    4.30
  -3   6   5   13.30    5.80
  -3   6   5   16.20    5.90
  -3   6   5   17.80    6.20
   2  -6  -5  243.18   15.20
   2  -6  -5  269.07   14.60
   2  -6  -5  236.08   15.80
   2  -6  -5  235.38   15.50
  -2   6   5  235.08   15.70
  -2   6   5  248.38   15.60
  -2   6   5  242.08   15.30
   1  -6  -5   91.49    9.10
   1  -6  -5  101.19    9.00
   1  -6  -5   88.49   10.00
   1  -6  -5   96.79    9.50
  -1   6   5  101.19    9.80
  -1   6   5   93.69    9.90
  -1   6   5   97.29    9.60
   0  -6  -5    5.70    5.70
   0  -6  -5    8.10    5.70
   0   6   5    3.60    5.30
   0   6   5   11.30    6.10
   0   6   5    6.10    5.30
  -1  -6  -5   58.79    8.90
   1   6   5   49.20    8.30
   1   6   5   62.49    8.80
   1   6   5   45.60    8.00
  -2  -6  -5   67.39    9.80
   2   6   5   59.89    9.10
   2   6   5   64.89   12.90
   2   6   5   49.90    8.60
  -3  -6  -5   16.60    7.00
   3   6   5   23.70    8.00
   3   6   5   21.60    7.50
   3   6   5   25.20    7.20
  -4  -6  -5   16.90    7.20
  -4  -6  -5    9.40    6.10
   4   6   5    3.50    7.20
   4   6   5    5.90    7.10
   4   6   5   11.70    7.00
   7  -7  -5    7.20    7.10
  -7   7   5   -1.10    7.50
  -7   7   5   -0.10    6.60
  -7   7   5   -1.20    4.30
   6  -7  -5    6.60    7.30
  -6   7   5   -4.50    9.70
  -6   7   5    3.60    6.50
  -6   7   5   19.10    5.90
   5  -7  -5   -4.40    4.90
   5  -7  -5   11.00    3.70
   5  -7  -5   -5.60    6.20
   5  -7  -5    6.30    6.20
  -5   7   5   -6.10    5.90
  -5   7   5    4.40    6.30
  -5   7   5    0.90    5.40
   4  -7  -5   -1.00    3.20
   4  -7  -5   -1.50    2.40
   4  -7  -5   11.80    8.70
   4  -7  -5    7.10    6.40
   4  -7  -5   -2.60    5.30
  -4   7   5   -5.20    5.60
  -4   7   5   -3.30    5.50
  -4   7   5    0.00    5.50
   3  -7  -5   -6.10    5.90
   3  -7  -5    3.30    5.00
   3  -7  -5   -0.20    6.20
   3  -7  -5    3.70    4.20
  -3   7   5    4.90    5.90
  -3   7   5   -7.70    5.70
  -3   7   5    0.80    5.80
   2  -7  -5 1019.40   46.90
   2  -7  -5 1012.70   47.70
   2  -7  -5 1076.09   47.80
   2  -7  -5 1112.89   46.20
  -2   7   5  996.70   47.70
  -2   7   5 1044.20   47.40
  -2   7   5 1008.40   47.30
   1  -7  -5  211.68   17.70
   1  -7  -5  198.98   14.10
   1  -7  -5  236.38   15.70
  -1   7   5  208.48   14.90
  -1   7   5  236.08   15.60
  -1   7   5  221.68   15.80
   0  -7  -5  327.07   19.80
   0  -7  -5  313.47   19.50
   0   7   5  333.57   20.30
   0   7   5  330.27   19.70
   0   7   5  337.77   19.90
  -1  -7  -5  164.28   12.90
  -1  -7  -5  160.38   15.50
   1   7   5  119.89   12.20
   1   7   5  140.39   12.30
   1   7   5  109.79   16.40
  -2  -7  -5   15.10    7.40
   2   7   5   -4.20    9.00
   2   7   5   16.60    7.40
   2   7   5    7.50    9.60
  -3  -7  -5   19.40    8.10
   3   7   5   25.00    7.90
   3   7   5   47.10    9.10
   3   7   5   14.60    7.00
   6  -8  -5   25.70    8.80
  -6   8   5   24.80    8.20
  -6   8   5   26.20    7.30
  -6   8   5   23.00    7.70
   5  -8  -5  117.19   14.00
   5  -8  -5  124.39    9.10
  -5   8   5  104.79   16.10
  -5   8   5  101.69   11.50
   4  -8  -5  199.58   15.00
   4  -8  -5  205.28   11.90
   4  -8  -5  209.68   10.40
   4  -8  -5  248.48   16.40
   4  -8  -5  269.47   17.40
  -4   8   5  227.98   16.60
  -4   8   5  224.88   16.10
  -4   8   5  214.78   15.40
   3  -8  -5   18.90    7.10
   3  -8  -5    7.60    6.90
   3  -8  -5   13.00    4.90
   3  -8  -5   22.60    6.40
  -3   8   5    9.10    6.20
  -3   8   5   19.80    7.70
  -3   8   5   28.40    7.20
   2  -8  -5  192.08   15.10
   2  -8  -5  211.18   15.50
   2  -8  -5  199.78   13.40
  -2   8   5  211.98   15.10
  -2   8   5  192.18   21.20
  -2   8   5  179.48   14.80
   1  -8  -5   -8.30    5.70
   1  -8  -5   11.10    5.90
   1  -8  -5    2.60    6.20
  -1   8   5   -2.80    5.70
  -1   8   5   19.60   10.70
  -1   8   5    0.30    6.40
   0  -8  -5   27.60    8.10
   0   8   5   23.20    7.70
   0   8   5   16.50    7.20
   0   8   5   32.90    7.80
  -1  -8  -5   92.89   11.60
   1   8   5   80.19   11.30
   1   8   5   66.69   13.20
   1   8   5   99.39   11.10
  -2  -8  -5   99.69   12.50
   2   8   5   97.49    5.90
   2   8   5   80.69   11.50
   2   8   5  110.99   12.20
   2   8   5  108.79    6.10
   5  -9  -5   10.80    8.60
  -5   9   5   15.10    7.60
  -5   9   5    2.90    6.50
   4  -9  -5   30.20    9.00
   4  -9  -5   25.60    4.80
  -4   9   5   34.10    8.60
  -4   9   5   28.20    8.90
   3  -9  -5   67.79   12.80
   3  -9  -5   69.89    7.80
   3  -9  -5   76.69    9.50
  -3   9   5   59.49   10.00
  -3   9   5   88.59   11.70
   2  -9  -5   11.60    6.00
   2  -9  -5    1.70    6.90
   2  -9  -5    2.70    5.00
  -2   9   5  -10.30    7.20
  -2   9   5   -3.70    6.40
  -2   9   5    3.80    5.90
   1  -9  -5   19.60    7.90
   1  -9  -5   26.00    7.30
  -1   9   5    6.80    9.40
  -1   9   5   15.20    6.80
  -1   9   5    9.40    7.10
   0  -9  -5   22.80    8.00
   0  -9  -5   15.80    7.90
   0   9   5   12.00    6.40
   0   9   5   16.90    8.20
  -1  -9  -5    2.00    7.40
   1   9   5    3.10    6.40
   1   9   5   -5.70    6.30
   4 -10  -5    3.60    3.80
   4 -10  -5    2.60    7.70
  -4  10   5   -3.40    5.90
  -4  10   5    0.10    7.30
   3 -10  -5    1.40    6.60
   3 -10  -5   16.30    5.30
  -3  10   5   12.30    7.10
  -3  10   5    0.30    7.00
   2 -10  -5   15.60   10.00
   2 -10  -5   32.50    9.00
  -2  10   5   33.30    8.70
  -2  10   5   33.90    8.20
   1 -10  -5   10.30    7.50
   1 -10  -5    8.70    6.80
  -1  10   5    5.30    7.30
  -1  10   5   -2.70    6.30
  -1  14  -6    2.80    6.80
  -1  14  -6   -0.90    6.90
  -1  14  -6   -3.40    5.50
   1 -14   6   -4.00    5.90
   1 -14   6   -2.20    5.80
  -2  14  -6    9.10    7.10
  -2  14  -6    8.30    5.40
  -2  14  -6   -1.20    6.50
   2 -14   6   -8.20    4.90
   2 -14   6   -5.00    5.30
  -3  14  -6    7.30    4.90
  -3  14  -6    8.40    7.10
  -3  14  -6    7.50    3.20
  -3  14  -6   -0.10    6.60
   3 -14   6   18.50    6.00
   1  13  -6   53.59    9.80
   1  13  -6   45.60    8.80
  -1 -13   6   38.60    8.20
  -1 -13   6   35.60    8.30
   0  13  -6   34.90    7.20
   0  13  -6   40.40    8.60
   0 -13   6   27.60    7.20
   0 -13   6   30.00    7.60
  -1  13  -6    1.80    5.50
  -1  13  -6    5.40    6.40
  -1  13  -6    1.10    6.70
   1 -13   6   12.50    6.30
   1 -13   6   11.90    5.70
  -2  13  -6   22.20    7.40
  -2  13  -6   32.90    6.70
  -2  13  -6   27.90    7.80
   2 -13   6   32.00    6.60
   2 -13   6   32.30    7.30
  -3  13  -6   66.99   10.10
  -3  13  -6   47.60    7.20
  -3  13  -6   78.99    6.40
  -3  13  -6   81.39   11.20
   3 -13   6   82.39    9.10
   3 -13   6   60.89    8.60
  -4  13  -6  105.09   12.80
  -4  13  -6  106.59    8.80
  -4  13  -6   87.49    8.60
   4 -13   6   96.59    9.80
   4 -13   6   98.59    6.60
   4 -13   6  100.59    7.40
   4 -13   6   93.79    9.90
  -5  13  -6   97.69   10.30
  -5  13  -6   85.69    8.60
  -5  13  -6   98.59   12.70
   5 -13   6  119.49   10.80
   5 -13   6   81.69    7.90
   5 -13   6   89.29    9.60
   2  12  -6    3.40    7.10
   2  12  -6   -9.90    5.90
  -2 -12   6    4.80    6.30
  -2 -12   6  -13.00    5.30
   1  12  -6   58.49    9.60
   1  12  -6   68.89    9.60
  -1 -12   6   83.79   10.20
  -1 -12   6   72.49    9.50
   0  12  -6  103.89   10.50
   0  12  -6   95.09   10.40
   0  12  -6  109.59   11.10
   0 -12   6   99.89   10.40
   0 -12   6  108.59   11.00
  -1  12  -6   90.19   10.40
  -1  12  -6   74.79    9.00
  -1  12  -6   70.49    9.80
  -1  12  -6   78.99    9.10
   1 -12   6   66.49    9.00
   1 -12   6   73.09    9.30
  -2  12  -6   13.20    7.20
  -2  12  -6    7.20    3.50
  -2  12  -6    0.60    4.00
  -2  12  -6    3.10    6.60
   2 -12   6    1.10    5.20
   2 -12   6    9.70    5.50
  -3  12  -6  121.79    8.40
  -3  12  -6  114.49   12.20
  -3  12  -6   99.69    8.60
  -3  12  -6  103.59   12.20
   3 -12   6  126.59   10.00
   3 -12   6  112.29    9.80
   3 -12   6  111.19    5.70
  -4  12  -6   33.40    6.40
  -4  12  -6   28.70    5.30
  -4  12  -6   41.20   12.10
   4 -12   6   41.00    6.50
   4 -12   6   31.90    6.90
   4 -12   6   31.90    4.30
  -5  12  -6    6.30    3.90
  -5  12  -6   -5.50    3.40
  -5  12  -6    6.30    5.80
  -5  12  -6   -5.50    6.10
   5 -12   6    6.30    5.20
   5 -12   6   -2.00    3.60
   5 -12   6    6.90    4.80
  -6  12  -6  -10.60    6.00
  -6  12  -6   -4.00    3.60
  -6  12  -6   -0.50    7.30
   6 -12   6    5.60    4.50
   6 -12   6   -7.40    4.30
   6 -12   6   -9.30    4.50
   3  11  -6    1.00    2.00
   3  11  -6    1.80    7.00
   3  11  -6    3.50    2.10
   3  11  -6   -8.60    5.80
  -3 -11   6   -1.10    7.70
  -3 -11   6    3.20    6.70
   2  11  -6  102.49   11.70
   2  11  -6   83.09   10.80
  -2 -11   6   88.89   10.40
  -2 -11   6   86.99   11.00
   1  11  -6   -0.20    6.20
   1  11  -6   -1.90    5.50
   1  11  -6    3.90    5.20
  -1 -11   6    5.10    5.80
  -1 -11   6   -1.60    5.20
   0  11  -6   55.49    9.20
   0  11  -6   64.39    8.20
   0 -11   6   61.49    8.20
   0 -11   6   60.89    8.00
  -1  11  -6  473.65   23.70
  -1  11  -6  499.25   24.00
  -1  11  -6  486.95   25.90
  -1  11  -6  497.55   25.80
   1 -11   6  480.75   24.30
   1 -11   6  473.25   24.20
  -2  11  -6  709.43   33.00
  -2  11  -6  682.33   30.40
  -2  11  -6  641.34   29.90
  -2  11  -6  627.54   28.40
   2 -11   6  657.03   30.80
   2 -11   6  639.54   30.60
  -3  11  -6  120.79    8.90
  -3  11  -6   95.99    8.20
  -3  11  -6  122.29    8.70
  -3  11  -6   85.69   11.20
   3 -11   6  114.89    8.00
   3 -11   6  112.89    9.20
   3 -11   6  120.79    9.40
   3 -11   6  109.59    6.50
  -4  11  -6    6.80    6.70
  -4  11  -6   21.90    6.10
  -4  11  -6   15.00    4.40
  -4  11  -6    7.80    3.70
   4 -11   6   16.70    4.00
   4 -11   6   15.80    5.80
   4 -11   6   21.40    5.30
   4 -11   6   17.50    5.30
  -5  11  -6   30.40    5.00
  -5  11  -6   38.10    7.70
  -5  11  -6   43.20    8.60
   5 -11   6   37.70    6.60
   5 -11   6   32.40    5.70
   5 -11   6   38.70    6.00
  -6  11  -6   12.80    7.80
  -6  11  -6   21.90    4.90
  -6  11  -6    8.90    4.10
  -6  11  -6   17.30    7.70
   6 -11   6    3.10    4.80
   6 -11   6   10.60    5.40
   6 -11   6   17.30    4.90
   4  10  -6   15.90    7.90
   4  10  -6   11.20    7.30
   4  10  -6   18.10    4.20
  -4 -10   6   17.70    2.70
  -4 -10   6   13.50    1.80
  -4 -10   6   19.50    8.20
  -4 -10   6    9.80    7.50
   3  10  -6    9.40    6.60
   3  10  -6    6.50    6.60
   3  10  -6    5.10    2.60
   3  10  -6    4.20    2.70
  -3 -10   6    7.10    6.10
  -3 -10   6    3.50    5.70
   2  10  -6  100.59   12.30
   2  10  -6   99.99   11.10
  -2 -10   6  103.59   10.90
  -2 -10   6  123.19   11.60
   1  10  -6   18.00    5.70
   1  10  -6   20.40    6.70
   1  10  -6   14.40    5.10
  -1 -10   6   24.30    5.90
  -1 -10   6   23.20    6.30
   0  10  -6   -3.60    3.70
   0  10  -6   -2.40    5.40
   0  10  -6   -5.50    4.00
   0 -10   6   -0.40    4.30
   0 -10   6    3.00    4.70
  -1  10  -6    1.70    5.20
  -1  10  -6   -0.40    3.30
  -1  10  -6   -2.40    3.70
  -1  10  -6    1.30    5.30
   1 -10   6   -1.10    4.20
   1 -10   6   -5.20    3.70
  -2  10  -6  193.38   14.70
  -2  10  -6  239.48   12.50
  -2  10  -6  187.38   14.00
  -2  10  -6  205.08   11.90
  -2  10  -6  220.68   11.80
   2 -10   6  234.28   12.90
   2 -10   6  207.48   12.60
  -3  10  -6   25.30    5.60
  -3  10  -6   20.60    6.30
  -3  10  -6   22.60    4.40
  -3  10  -6   23.40    4.30
  -3  10  -6   35.40    7.50
   3 -10   6   25.20    4.30
   3 -10   6   23.10    3.50
   3 -10   6   33.90    5.40
   3 -10   6   32.70    5.30
  -4  10  -6    4.40    3.10
  -4  10  -6    4.50    3.40
  -4  10  -6    4.90    6.90
  -4  10  -6   -7.00    4.90
   4 -10   6    8.40    3.20
   4 -10   6    7.30    4.10
   4 -10   6    3.60    3.70
   4 -10   6    5.30    4.30
  -5  10  -6   -4.70    5.90
  -5  10  -6   -2.80    5.70
  -5  10  -6    1.60    3.60
  -5  10  -6   11.00    3.50
   5 -10   6    2.30    4.10
   5 -10   6    5.50    4.50
  -6  10  -6   35.30    8.70
  -6  10  -6   26.70    4.80
  -6  10  -6   27.90    8.20
   6 -10   6   29.70    6.50
   6 -10   6   34.40    6.00
  -7  10  -6   29.00    9.70
  -7  10  -6   24.00    4.90
  -7  10  -6   35.90    9.70
   7 -10   6   33.40    7.10
   7 -10   6   35.60    6.20
   5   9  -6   -4.90    6.40
   5   9  -6   -0.70    4.40
  -5  -9   6    8.50    3.90
  -5  -9   6    2.00    7.20
   4   9  -6   57.99    9.80
   4   9  -6   33.30    5.40
  -4  -9   6   34.20    8.00
  -4  -9   6   38.20    8.30
   3   9  -6  220.98   11.50
   3   9  -6  261.07   16.50
   3   9  -6  223.48   15.90
  -3  -9   6  221.38   10.50
  -3  -9   6  225.98   15.90
  -3  -9   6  225.38   15.70
   2   9  -6   -1.70    4.90
   2   9  -6    7.50    6.30
   2   9  -6   -0.80    3.40
   2   9  -6   -0.10    1.50
   2   9  -6   -0.20    1.20
  -2  -9   6    1.00    5.00
  -2  -9   6    0.90    1.30
   1   9  -6   63.19    7.40
   1   9  -6   62.89    8.50
   1   9  -6   65.59    7.90
  -1  -9   6   69.29    8.30
  -1  -9   6   65.99    8.00
   0   9  -6 1529.55   67.79
   0   9  -6 1564.74   65.69
   0   9  -6 1484.85   66.69
   0   9  -6 1587.54   65.59
   0  -9   6 1550.94   65.99
   0  -9   6 1664.53   66.29
  -1   9  -6  255.77   13.60
  -1   9  -6  272.07   13.90
  -1   9  -6  251.07   15.90
  -1   9  -6  283.67   16.30
  -1   9  -6  263.17   13.20
   1  -9   6  269.37   14.30
   1  -9   6  269.47   14.40
  -2   9  -6  113.19    7.50
  -2   9  -6   94.89    6.90
  -2   9  -6  104.49   10.00
  -2   9  -6  106.29   10.10
  -2   9  -6  116.79    8.00
   2  -9   6   97.79    7.60
   2  -9   6  109.99    5.50
   2  -9   6  104.19    7.90
   2  -9   6   97.39    7.90
  -3   9  -6  462.65   22.40
  -3   9  -6  429.36   23.70
  -3   9  -6  450.45   20.50
  -3   9  -6  441.26   23.90
   3  -9   6  471.65   21.20
   3  -9   6  418.96   20.90
   3  -9   6  480.95   22.70
   3  -9   6  449.26   20.30
  -4   9  -6  351.86   16.50
  -4   9  -6  340.87   19.10
  -4   9  -6  338.37   20.00
   4  -9   6  324.77   17.00
   4  -9   6  356.06   17.30
   4  -9   6  337.17   17.40
   4  -9   6  358.26   16.70
  -5   9  -6    2.00    6.30
  -5   9  -6   -3.90    2.00
  -5   9  -6    6.00    3.30
  -5   9  -6    4.80    6.20
   5  -9   6   -0.40    3.90
   5  -9   6   -0.90    4.30
   5  -9   6    8.30    4.00
  -6   9  -6  205.78   11.80
  -6   9  -6  218.28   16.40
  -6   9  -6  215.68   16.20
  -6   9  -6  178.58   11.30
   6  -9   6  209.08   13.00
   6  -9   6  192.48   14.10
   6  -9   6  216.28   12.90
  -7   9  -6   54.89   11.10
  -7   9  -6   63.39   11.20
  -7   9  -6   84.59   10.90
   7  -9   6   59.99    8.00
   5   8  -6   -2.30    4.30
   5   8  -6    3.20    7.20
  -5  -8   6   -2.40    6.20
   4   8  -6  387.36   19.00
   4   8  -6  353.16   21.60
  -4  -8   6  353.86   22.50
  -4  -8   6  396.86   22.20
   3   8  -6    6.70    6.00
   3   8  -6    6.80    3.10
   3   8  -6   17.90    6.50
  -3  -8   6   10.00    5.60
  -3  -8   6    1.10    5.30
   2   8  -6   15.90    5.60
   2   8  -6   11.80    6.30
   2   8  -6   16.50    2.30
   2   8  -6   23.10    5.40
  -2  -8   6   18.00    5.90
  -2  -8   6   18.00    2.70
  -2  -8   6   14.90    5.60
   1   8  -6    2.10    4.20
   1   8  -6    0.30    3.70
   1   8  -6   -0.70    5.40
  -1  -8   6   -2.90    4.00
  -1  -8   6    0.40    4.00
  -1  -8   6    0.30    1.90
   0   8  -6  241.38   12.70
   0   8  -6  236.58   12.70
   0   8  -6  243.08   14.00
   0   8  -6  243.38   15.10
   0  -8   6  234.98   13.10
   0  -8   6  234.68   11.30
   0  -8   6  224.38   12.80
  -1   8  -6   15.10    3.50
  -1   8  -6   24.00    4.00
  -1   8  -6   17.10    5.10
  -1   8  -6   21.30    3.40
  -1   8  -6   20.00    6.40
   1  -8   6   16.40    4.40
   1  -8   6   20.60    3.90
   1  -8   6   22.60    4.20
  -2   8  -6   24.10    3.40
  -2   8  -6   17.70    5.70
  -2   8  -6   18.50    4.80
  -2   8  -6   27.20    6.80
   2  -8   6   28.90    4.40
   2  -8   6   21.10    3.60
   2  -8   6   21.50    3.90
   2  -8   6   23.20    2.90
  -3   8  -6    8.00    5.50
  -3   8  -6   -4.40    4.20
  -3   8  -6   -1.50    6.30
  -3   8  -6    0.90    2.00
  -3   8  -6    3.90    2.60
   3  -8   6   -3.60    2.50
   3  -8   6    3.10    3.20
   3  -8   6    4.40    3.10
   3  -8   6   -0.90    3.00
  -4   8  -6   -0.20    5.60
  -4   8  -6   -1.90    5.10
  -4   8  -6   -2.10    2.10
  -4   8  -6    0.50    2.70
   4  -8   6    2.60    2.90
   4  -8   6   -1.60    3.30
   4  -8   6   -4.20    3.30
   4  -8   6   -4.70    4.50
  -5   8  -6   30.10    9.20
  -5   8  -6   27.40    4.20
  -5   8  -6   27.30    7.50
  -5   8  -6   24.40    4.30
   5  -8   6   24.50    4.60
   5  -8   6   26.40    6.00
   5  -8   6   27.70    5.00
  -6   8  -6    5.50    6.50
  -6   8  -6   -3.30    2.80
  -6   8  -6    0.40    6.80
  -6   8  -6    0.00    3.00
  -6   8  -6   -4.10    3.10
   6  -8   6   -1.50    5.10
   6  -8   6    5.50    4.20
  -7   8  -6   13.60    7.60
  -7   8  -6   34.70    9.00
  -7   8  -6   28.40    5.20
  -7   8  -6   32.10    4.80
  -7   8  -6   23.20    4.80
   7  -8   6   34.60    6.30
   7  -8   6   20.50    6.20
   6   7  -6   50.09   13.80
   6   7  -6   44.00    6.00
  -6  -7   6   42.10    9.10
   5   7  -6  104.09   12.10
   5   7  -6  111.39    9.80
  -5  -7   6  124.69   12.00
  -5  -7   6  105.29   12.00
   4   7  -6   15.50    4.70
   4   7  -6   13.40    6.80
  -4  -7   6   18.70    6.70
  -4  -7   6   16.00    6.70
   3   7  -6    1.70    3.00
   3   7  -6    4.00    4.20
   3   7  -6    1.80    4.90
  -3  -7   6   -0.70    4.90
  -3  -7   6    5.90    7.60
   2   7  -6   -1.60    1.90
   2   7  -6    3.00    4.90
   2   7  -6    3.60    4.10
   2   7  -6    4.00    4.60
  -2  -7   6   -2.90    4.10
  -2  -7   6    0.00    4.50
  -2  -7   6    1.40    2.50
   1   7  -6  125.59    9.00
   1   7  -6  137.69   10.60
   1   7  -6  131.29    9.20
   1   7  -6  144.49    9.10
  -1  -7   6  134.89    7.60
  -1  -7   6  148.19    9.50
  -1  -7   6  137.99    9.50
   0   7  -6  105.19    6.90
   0   7  -6  107.89    8.30
   0   7  -6  108.99    9.20
   0   7  -6  120.59    7.20
   0  -7   6  101.79    7.80
   0  -7   6  107.99    6.60
   0  -7   6   96.69    7.20
   0  -7   6  107.49    7.30
  -1   7  -6  334.97   14.70
  -1   7  -6  340.67   18.00
  -1   7  -6  336.47   15.80
  -1   7  -6  319.77   17.20
   1  -7   6  345.37   16.20
   1  -7   6  309.17   15.10
   1  -7   6  331.77   16.40
   1  -7   6  307.67   13.70
   1  -7   6  354.76   15.90
   1  -7   6  307.47   13.70
  -2   7  -6  159.68    7.70
  -2   7  -6  157.68   10.40
  -2   7  -6  165.98    7.90
  -2   7  -6  161.08   11.40
   2  -7   6  165.18   10.50
   2  -7   6  179.38    8.90
   2  -7   6  154.88    8.50
  -3   7  -6    0.00    1.90
  -3   7  -6   -0.30    1.70
  -3   7  -6    5.50    5.40
  -3   7  -6   -0.90    4.70
  -3   7  -6   -7.30    3.40
  -3   7  -6   -4.00    4.80
   3  -7   6    2.50    3.10
   3  -7   6   -0.70    2.40
   3  -7   6    0.10    2.30
  -4   7  -6   87.39    5.60
  -4   7  -6  100.29    7.40
  -4   7  -6   72.59    9.20
  -4   7  -6   92.89   11.20
   4  -7   6   73.89    6.10
   4  -7   6   75.29    6.30
  -5   7  -6  278.67   18.00
  -5   7  -6  311.17   14.10
  -5   7  -6  277.57   14.80
  -5   7  -6  264.57   17.60
   5  -7   6  266.97   14.50
  -6   7  -6   -1.10    2.90
  -6   7  -6    9.70    3.70
  -6   7  -6    1.70    3.90
  -6   7  -6    3.30    6.90
  -6   7  -6   10.10    6.80
   6  -7   6    3.90    3.90
   6  -7   6    8.60    7.70
   6  -7   6    4.80    4.30
  -7   7  -6   91.39   11.70
  -7   7  -6   72.59    7.40
  -7   7  -6   81.99    7.70
  -7   7  -6   83.19    8.10
  -7   7  -6   77.69   12.20
   7  -7   6   82.09    8.70
   7  -7   6   99.49    9.60
   6   6  -6   68.09   10.90
   6   6  -6   77.09    5.70
   6   6  -6   68.59    9.10
  -6  -6   6   71.89   10.60
  -6  -6   6   84.49   10.50
   5   6  -6   -4.90    5.40
   5   6  -6    1.60    4.20
   5   6  -6    5.70    5.50
  -5  -6   6   -0.90    6.40
  -5  -6   6   -4.00    5.60
   4   6  -6   27.60    7.30
   4   6  -6   29.10    5.80
  -4  -6   6   33.40    6.80
   3   6  -6  248.88   13.00
   3   6  -6  254.67   14.80
   3   6  -6  248.08   15.30
  -3  -6   6  238.58   15.00
  -3  -6   6  255.17   15.10
   2   6  -6  309.67   16.80
   2   6  -6  323.17   14.90
   2   6  -6  317.27   15.70
   2   6  -6  325.47   16.80
  -2  -6   6  347.87   17.30
  -2  -6   6  349.67   17.50
   1   6  -6  386.06   16.30
   1   6  -6  384.96   18.30
   1   6  -6  375.36   18.00
   1   6  -6  402.56   18.40
   1   6  -6  389.26   19.60
  -1  -6   6  369.96   19.10
  -1  -6   6  380.86   18.50
  -1  -6   6  388.26   17.50
  -1  -6   6  402.16   18.60
   0   6  -6    5.10    1.80
   0   6  -6    9.70    2.50
   0   6  -6    5.40    3.20
   0   6  -6   13.30    5.80
   0  -6   6    8.40    1.40
   0  -6   6    2.70    2.80
   0  -6   6    5.30    2.60
   0  -6   6   12.10    2.80
   0  -6   6    7.80    3.50
  -1   6  -6  441.46   21.60
  -1   6  -6  465.95   18.70
  -1   6  -6  451.65   18.70
  -1   6  -6  472.95   20.90
   1  -6   6  472.15   20.80
   1  -6   6  458.85   19.40
   1  -6   6  429.76   22.00
   1  -6   6  429.46   21.50
   1  -6   6  457.35   19.30
   1  -6   6  417.96   19.20
  -2   6  -6 1484.25   61.09
  -2   6  -6 1446.96   62.49
  -2   6  -6 1500.85   62.69
  -2   6  -6 1472.95   61.79
   2  -6   6 1491.35   62.49
   2  -6   6 1489.15   62.99
   2  -6   6 1311.17   58.99
   2  -6   6 1483.55   60.99
   2  -6   6 1524.65   59.19
  -3   6  -6   33.40    6.40
  -3   6  -6   31.60    2.20
  -3   6  -6   30.30    2.30
  -3   6  -6   36.20    6.90
  -3   6  -6   33.30    5.20
   3  -6   6   31.60    3.40
   3  -6   6   32.90    4.60
   3  -6   6   36.10    3.80
  -4   6  -6  113.49    8.70
  -4   6  -6  110.49    6.40
  -4   6  -6  120.79    6.50
  -4   6  -6  123.19   12.00
  -4   6  -6   98.09   10.10
   4  -6   6  104.29    7.10
  -5   6  -6  116.19   11.80
  -5   6  -6  130.79    7.90
  -5   6  -6  115.09   11.30
  -5   6  -6  113.19    9.10
   5  -6   6  105.79    8.30
   5  -6   6  121.59    8.40
  -6   6  -6    8.20    4.80
  -6   6  -6   15.10    7.40
  -6   6  -6   12.30    4.00
  -6   6  -6   10.90    4.00
  -6   6  -6   12.70    7.20
   6  -6   6   10.50    4.70
   6  -6   6   14.00    4.60
  -7   6  -6    9.30    5.20
  -7   6  -6   11.40    4.40
  -7   6  -6    7.60    4.50
  -7   6  -6    6.30    7.10
  -7   6  -6    0.30    7.80
   7  -6   6   12.30    5.70
   7  -6   6   10.20    5.20
   7   5  -6   54.29   10.60
  -7  -5   6   55.29   10.30
   6   5  -6   36.40    4.20
   6   5  -6   37.40    8.70
   6   5  -6   26.30    7.00
  -6  -5   6   34.80    8.00
  -6  -5   6   42.40    8.50
   5   5  -6   35.90    6.30
   5   5  -6   35.40    3.40
   5   5  -6   36.60    7.70
  -5  -5   6   42.80    7.80
  -5  -5   6   33.00    7.60
   4   5  -6   -6.80    6.00
   4   5  -6   -1.00    5.30
   4   5  -6    4.50    4.70
  -4  -5   6    3.80    5.20
  -4  -5   6    1.10    5.10
   3   5  -6 2451.35   98.29
   3   5  -6 2444.36  100.99
   3   5  -6 2459.75  100.79
   3   5  -6 2384.56   99.39
  -3  -5   6 2469.85  101.09
   2   5  -6   70.49    6.70
   2   5  -6   67.29    6.20
   2   5  -6   70.19    5.30
   2   5  -6   78.39    5.30
  -2  -5   6   60.89    6.70
  -2  -5   6   68.79    6.60
   1   5  -6  158.98    7.80
   1   5  -6  148.99    8.70
   1   5  -6  151.78   10.00
   1   5  -6  157.78    8.70
   1   5  -6  153.68    8.80
  -1  -5   6  164.58    9.80
  -1  -5   6  152.88    8.90
  -1  -5   6  148.49   11.20
  -1  -5   6  152.08    7.70
  -1  -5   6  167.18    8.80
   0   5  -6   72.29    6.00
   0   5  -6   67.89    4.40
   0   5  -6   75.09    4.30
   0   5  -6   88.09    8.20
   0  -5   6   66.19    4.60
   0  -5   6   76.19    4.90
   0  -5   6   76.29    4.50
   0  -5   6   63.69    5.40
   0  -5   6   63.59    6.20
  -1   5  -6   21.30    4.10
  -1   5  -6   15.80    4.20
  -1   5  -6   24.40    5.50
  -1   5  -6   18.50    4.10
   1  -5   6   20.40    3.80
   1  -5   6   26.00    3.30
   1  -5   6   24.60    2.10
   1  -5   6   22.80    2.00
   1  -5   6   18.60    4.00
   1  -5   6   22.50    4.20
   1  -5   6   18.80    3.70
  -2   5  -6  509.25   24.50
  -2   5  -6  567.84   25.40
  -2   5  -6  503.85   24.10
  -2   5  -6  475.65   23.20
   2  -5   6  546.95   20.80
   2  -5   6  501.15   23.80
   2  -5   6  513.15   23.70
   2  -5   6  447.86   20.60
   2  -5   6  495.55   23.10
   2  -5   6  523.45   23.90
  -3   5  -6  738.23   32.60
  -3   5  -6  700.53   33.90
   3  -5   6  749.53   35.10
   3  -5   6  743.93   30.40
   3  -5   6  731.33   30.50
  -4   5  -6  117.89   10.90
  -4   5  -6  133.19    7.10
  -4   5  -6  125.59    9.60
  -4   5  -6  114.69   11.10
   4  -5   6  131.59    7.80
   4  -5   6  132.39    8.10
  -5   5  -6  865.81   39.20
  -5   5  -6  940.11   41.20
  -5   5  -6  971.30   43.90
  -5   5  -6  918.71   43.50
   5  -5   6  905.61   39.90
   5  -5   6  960.40   40.30
  -6   5  -6  114.69   12.30
  -6   5  -6  107.99   11.50
  -6   5  -6   93.79    7.90
  -6   5  -6  126.39    9.90
  -6   5  -6   91.39    7.70
   6  -5   6  108.59    9.20
   6  -5   6  104.19    9.00
  -7   5  -6   -0.90    4.90
  -7   5  -6   -1.10    3.70
  -7   5  -6   -6.80    6.50
  -7   5  -6    4.00    3.90
   7  -5   6   -3.60    4.20
   7  -5   6   -2.00    5.10
   7   4  -6   -1.00    6.80
  -7  -4   6   -4.90    6.40
   6   4  -6    4.90    5.70
   6   4  -6    6.80    5.90
   6   4  -6    7.10    6.80
  -6  -4   6    8.50   10.00
  -6  -4   6   20.80    7.40
   5   4  -6  105.89   10.10
   5   4  -6  104.79    9.40
   5   4  -6   98.89   10.40
  -5  -4   6   79.99   10.20
  -5  -4   6   88.39   10.20
   4   4  -6    2.50    1.00
   4   4  -6    3.00    1.10
   4   4  -6    7.80    4.90
   4   4  -6   -1.20    5.30
   4   4  -6    0.00    4.70
  -4  -4   6    9.00    7.50
  -4  -4   6   -2.10    4.80
   3   4  -6 1887.71   77.19
   3   4  -6 1842.82   74.19
   3   4  -6 1868.51   76.29
   3   4  -6 1798.72   77.29
  -3  -4   6 1934.81   77.49
  -3  -4   6 1775.62   77.29
   2   4  -6 1032.70   44.40
   2   4  -6 1068.49   44.40
   2   4  -6 1079.79   43.00
   2   4  -6 1051.09   43.70
  -2  -4   6  998.40   44.60
  -2  -4   6 1078.39   43.80
  -2  -4   6 1097.29   44.80
  -2  -4   6  963.80   44.70
   1   4  -6  134.89    7.60
   1   4  -6  128.39    7.30
   1   4  -6  117.49    7.30
   1   4  -6  150.88    9.50
   1   4  -6  136.29    7.40
  -1  -4   6  143.99    7.90
  -1  -4   6  137.89    8.10
  -1  -4   6  148.19    9.10
  -1  -4   6  136.69    7.90
  -1  -4   6  124.29    7.30
   0   4  -6   38.70    5.10
   0   4  -6   35.40    2.50
   0   4  -6   36.60    4.50
   0   4  -6   34.50    5.60
   0  -4   6   35.20    2.90
   0  -4   6   29.50    4.50
   0  -4   6   35.40    4.40
   0  -4   6   31.70    3.50
   0  -4   6   37.60    4.50
   0  -4   6   43.80    3.20
   0  -4   6   35.30    4.40
  -1   4  -6 2302.57   93.39
  -1   4  -6 2416.16   93.69
  -1   4  -6 2185.88   93.19
  -1   4  -6 2255.67   93.19
   1  -4   6 2294.27   92.99
   1  -4   6 2253.97   92.99
   1  -4   6 2255.37   92.79
   1  -4   6 2223.78   92.29
   1  -4   6 2281.67   93.09
  -2   4  -6  233.88   14.30
  -2   4  -6  239.98   12.90
  -2   4  -6  237.38   13.60
  -2   4  -6  230.68   13.40
   2  -4   6  243.58   12.50
   2  -4   6  223.98   12.90
   2  -4   6  246.28   13.30
   2  -4   6  256.17   10.00
   2  -4   6  237.08   13.10
   2  -4   6  217.28    9.80
  -3   4  -6  854.91   37.50
  -3   4  -6  855.61   36.50
  -3   4  -6  789.22   31.10
  -3   4  -6  688.23   30.90
  -3   4  -6  764.22   34.20
   3  -4   6  690.53   31.70
   3  -4   6  788.62   32.00
  -4   4  -6  288.67   13.10
  -4   4  -6  276.67   17.10
  -4   4  -6  257.67   12.70
  -4   4  -6  255.47   15.00
   4  -4   6  286.07   13.90
   4  -4   6  269.77   13.50
  -5   4  -6   -4.80    8.00
  -5   4  -6   -2.70    5.80
  -5   4  -6   -2.10    4.80
  -5   4  -6   -4.50    2.70
  -5   4  -6   -3.30    3.30
   5  -4   6   -6.00    3.30
   5  -4   6    2.40    3.90
  -6   4  -6   26.90    9.10
  -6   4  -6   17.90    4.60
  -6   4  -6   32.60    7.10
  -6   4  -6   20.20    4.70
   6  -4   6   21.60    5.80
   6  -4   6   17.50    5.40
  -7   4  -6   13.80    8.80
  -7   4  -6   15.60    5.30
  -7   4  -6   24.40    6.90
   7  -4   6   12.80    5.60
   7  -4   6   21.10    6.40
  -7  -3   6    6.10    7.40
   6   3  -6   50.39    9.00
   6   3  -6   56.49    8.80
   6   3  -6   59.79    8.60
  -6  -3   6   56.49    9.30
  -6  -3   6   58.89    9.50
   5   3  -6   -1.50    4.40
   5   3  -6    6.10    5.30
   5   3  -6   -6.00    5.70
  -5  -3   6   -5.90    5.20
  -5  -3   6   -6.50    5.60
   4   3  -6  118.19    9.40
   4   3  -6  129.29    9.60
   4   3  -6  112.79   10.00
  -4  -3   6  125.69   10.40
  -4  -3   6  118.99   10.30
   3   3  -6   38.70    5.90
   3   3  -6   40.30    5.40
   3   3  -6   33.60    5.40
  -3  -3   6   30.80    4.80
  -3  -3   6   25.20    5.40
  -3  -3   6   41.40    5.60
  -3  -3   6   25.00    5.30
   2   3  -6 2885.61  118.79
   2   3  -6 2968.20  117.39
   2   3  -6 2888.71  118.99
   2   3  -6 2855.61  118.79
  -2  -3   6 3015.70  119.39
  -2  -3   6 2949.30  118.89
  -2  -3   6 3047.90  119.69
  -2  -3   6 2904.81  119.09
   1   3  -6  188.28    9.90
   1   3  -6  183.18   10.70
   1   3  -6  205.18    9.50
   1   3  -6  181.08    9.30
   1   3  -6  180.78    9.50
   1   3  -6  176.68   10.70
  -1  -3   6  194.68   10.00
  -1  -3   6  185.08   10.50
  -1  -3   6  197.18    9.50
  -1  -3   6  177.48    9.50
  -1  -3   6  186.68    9.70
  -1  -3   6  201.08   10.50
   0   3  -6  347.87   16.30
   0   3  -6  440.66   19.50
   0   3  -6  392.46   16.20
   0   3  -6  404.26   18.20
   0   3  -6  392.56   18.50
   0  -3   6  391.06   16.60
   0  -3   6  408.86   18.60
   0  -3   6  401.76   18.50
   0  -3   6  388.46   17.90
   0  -3   6  396.66   17.90
   0  -3   6  370.56   16.50
   0  -3   6  386.46   18.10
  -1   3  -6 5646.23  214.98
  -1   3  -6 5173.18  214.18
  -1   3  -6 5346.96  214.98
  -1   3  -6 4773.92  214.28
   1  -3   6 5298.87  214.28
   1  -3   6 5561.34  214.68
   1  -3   6 5095.29  211.58
   1  -3   6 5566.74  214.08
   1  -3   6 5396.36  214.08
   1  -3   6 5498.55  214.48
   1  -3   6 5401.86  211.68
  -2   3  -6    3.10    4.90
  -2   3  -6    5.60    4.20
  -2   3  -6    7.00    4.10
   2  -3   6    5.60    3.40
   2  -3   6    5.90    1.70
   2  -3   6   10.70    3.90
   2  -3   6    4.50    3.50
   2  -3   6    7.30    1.60
   2  -3   6    7.10    3.40
  -3   3  -6  907.61   44.60
  -3   3  -6 1081.29   41.50
  -3   3  -6 1045.00   44.50
   3  -3   6 1038.90   44.10
   3  -3   6  979.40   41.90
  -4   3  -6  164.98   15.90
  -4   3  -6  147.69    8.60
  -4   3  -6  139.09   12.50
  -4   3  -6  156.38   11.00
   4  -3   6  140.99    9.10
   4  -3   6  141.59    9.00
  -5   3  -6   11.90    6.10
  -5   3  -6   10.60    3.80
  -5   3  -6    7.90    7.90
  -5   3  -6    7.40    3.70
   5  -3   6   18.10    4.90
   5  -3   6   10.70    4.60
  -6   3  -6   13.10    4.70
  -6   3  -6   16.00    4.60
  -6   3  -6   26.10    6.80
  -6   3  -6   30.90    9.20
   6  -3   6   25.70    5.60
   6  -3   6   20.40    6.30
  -7   3  -6   38.40    8.00
  -7   3  -6   40.70    6.50
  -7   3  -6   17.90    8.70
   7  -3   6   25.60    7.30
   7  -3   6   32.90    6.90
   7   2  -6    6.10    7.10
  -7  -2   6    0.50    6.70
   6   2  -6   11.40    6.10
   6   2  -6   19.80    6.20
   6   2  -6   11.30    7.10
  -6  -2   6   16.20    7.40
  -6  -2   6   12.70    6.60
   5   2  -6    0.40    5.90
   5   2  -6   12.60    5.30
   5   2  -6   -2.80    5.00
  -5  -2   6   10.30    6.10
  -5  -2   6   11.60    6.20
   4   2  -6   71.49    8.20
   4   2  -6   81.89    8.10
   4   2  -6   93.99    8.10
  -4  -2   6   79.79    8.90
  -4  -2   6   67.69    8.00
  -4  -2   6   89.19    8.90
   3   2  -6 1961.30   81.89
   3   2  -6 1943.61   82.29
   3   2  -6 1956.60   82.09
  -3  -2   6 1995.90   82.39
  -3  -2   6 1927.51   81.99
  -3  -2   6 2037.00   82.19
  -3  -2   6 2088.89   82.49
   2   2  -6   47.50    5.30
   2   2  -6   57.49    5.40
  -2  -2   6   54.59    5.50
  -2  -2   6   44.00    5.80
  -2  -2   6   49.30    5.40
  -2  -2   6   44.30    3.20
  -2  -2   6   46.20    5.90
   0   2  -6  251.17   13.70
   0   2  -6  282.57   13.10
   0   2  -6  250.37   11.50
   0   2  -6  253.17   11.40
   0  -2   6  273.37   13.60
   0  -2   6  276.57   12.00
   0  -2   6  252.87   13.30
   0  -2   6  278.27   13.70
   0  -2   6  280.17   12.90
   0  -2   6  240.28   11.70
   0  -2   6  271.97   13.20
  -1   2  -6   82.99    9.00
  -1   2  -6   63.19    3.50
  -1   2  -6   58.39    6.30
  -1   2  -6   79.29    6.00
  -1   2  -6   71.99    3.60
   1  -2   6   76.79    8.20
   1  -2   6   65.69    4.00
   1  -2   6   77.59    6.70
   1  -2   6   72.69    7.50
   1  -2   6   68.09    4.20
   1  -2   6   67.29    5.60
   1  -2   6   66.79    6.00
  -2   2  -6   28.90    4.30
  -2   2  -6   40.60    5.70
  -2   2  -6   56.59    8.50
   2  -2   6   36.70    3.50
   2  -2   6   28.90    5.10
   2  -2   6   41.80    5.50
   2  -2   6   36.30    4.50
   2  -2   6   37.60    3.80
  -3   2  -6  896.61   42.50
  -3   2  -6 1075.09   40.40
   3  -2   6  932.41   41.00
   3  -2   6  915.11   40.60
   3  -2   6  989.30   42.00
  -4   2  -6   29.70    7.00
  -4   2  -6   36.50    7.00
  -4   2  -6   37.50    5.10
  -4   2  -6   28.60    4.30
   4  -2   6   37.50    5.10
   4  -2   6   37.70    5.50
  -5   2  -6   -2.70    3.50
  -5   2  -6   -0.10    3.50
  -5   2  -6   -0.90    7.00
  -5   2  -6   10.40    6.20
   5  -2   6   -5.30    4.10
   5  -2   6    2.30    4.40
  -6   2  -6   40.30    9.10
  -6   2  -6   52.09   12.80
  -6   2  -6   58.29    7.60
   6  -2   6   72.59    8.90
   6  -2   6   50.79    7.50
  -7   2  -6   10.30    8.30
  -7   2  -6   18.10    7.90
  -7   2  -6   12.50    5.50
   7  -2   6   11.80    6.70
   8   1  -6    3.30    7.60
  -8  -1   6   -8.50    7.40
   7   1  -6    9.80    7.20
  -7  -1   6    5.60    7.10
  -7  -1   6    5.50    6.90
   6   1  -6   -1.70    5.50
   6   1  -6   -6.20    4.20
   6   1  -6    3.00    6.60
  -6  -1   6   -7.10    5.00
  -6  -1   6   -8.50    5.50
   5   1  -6  279.57   16.20
   5   1  -6  258.57   16.40
   5   1  -6  272.57   15.80
  -5  -1   6  241.28   15.60
  -5  -1   6  269.57   16.40
  -5  -1   6  264.27   16.60
   4   1  -6  211.08   12.70
   4   1  -6  195.08   12.40
  -4  -1   6  195.58   11.60
  -4  -1   6  191.18   12.60
  -4  -1   6  209.18   13.20
  -4  -1   6  176.98   12.50
   3   1  -6  386.36   18.60
   3   1  -6  376.96   18.50
   3   1  -6  353.96   18.60
  -3  -1   6  359.16   18.70
  -3  -1   6  385.66   18.80
  -3  -1   6  397.16   20.20
  -3  -1   6  359.26   18.60
   2   1  -6  832.32   35.50
   2   1  -6  819.92   36.10
   2   1  -6  810.62   35.60
   2   1  -6  828.32   36.00
  -2  -1   6  837.82   35.70
  -2  -1   6  833.72   34.10
  -2  -1   6  790.22   35.60
  -2  -1   6  845.92   35.90
  -2  -1   6  855.11   36.20
   1   1  -6 4318.17  171.98
   1   1  -6 3789.42  171.88
   1   1  -6 4222.28  172.88
   1   1  -6 4491.95  172.18
   1   1  -6 4615.24  173.68
  -1  -1   6 4332.17  172.38
  -1  -1   6 4445.56  173.08
  -1  -1   6 4084.79  172.98
  -1  -1   6 4206.58  171.98
  -1  -1   6 4310.17  172.18
  -1  -1   6 4473.95  173.38
   0   1  -6   15.90    3.80
   0   1  -6   20.10    2.70
   0   1  -6   14.80    6.20
   0   1  -6   20.90    3.20
   0  -1   6   19.40    3.00
   0  -1   6   24.40    4.30
   0  -1   6   26.10    4.20
   0  -1   6   22.30    3.60
   0  -1   6   28.50    3.40
   0  -1   6   32.50    3.40
   0  -1   6   21.90    4.30
  -1   1  -6   93.79    9.80
  -1   1  -6   69.29    6.90
  -1   1  -6   74.79    4.80
   1  -1   6   73.89    4.90
   1  -1   6   70.79    6.60
   1  -1   6   74.89    5.20
   1  -1   6   71.99    7.40
   1  -1   6   76.19    5.50
  -2   1  -6 1268.17   51.99
  -2   1  -6 1294.37   54.59
  -2   1  -6 1345.57   55.99
   2  -1   6 1252.87   55.69
   2  -1   6 1267.47   54.39
   2  -1   6 1225.48   54.79
   2  -1   6 1192.28   52.69
   2  -1   6 1268.87   53.29
  -3   1  -6   76.09    8.60
  -3   1  -6   88.19    9.20
  -3   1  -6   79.29    6.70
  -3   1  -6   88.69    6.40
   3  -1   6   94.79    7.80
   3  -1   6   88.99    7.30
   3  -1   6   94.49    7.10
  -4   1  -6   60.59    8.80
  -4   1  -6   67.79    8.20
  -4   1  -6   50.39    6.00
   4  -1   6   55.99    7.20
   4  -1   6   55.39    6.60
  -5   1  -6  196.18   14.40
  -5   1  -6  220.48   13.00
  -5   1  -6  183.48   17.90
  -5   1  -6  206.58   12.90
   5  -1   6  204.68   13.10
   5  -1   6  228.18   13.80
  -6   1  -6   71.09   10.70
  -6   1  -6   72.79   10.70
  -6   1  -6   80.99    8.80
  -6   1  -6   91.69    9.10
   6  -1   6   87.09   10.20
   6  -1   6   67.89    8.80
   8   0  -6   -6.50    7.10
  -8   0   6   10.30    8.60
   7   0  -6   26.60    8.30
  -7   0   6    7.20    9.20
  -7   0   6   15.40    7.30
   6   0  -6   -1.80    3.40
   6   0  -6    1.70    6.50
  -6   0   6    0.60    5.80
  -6   0   6    5.00    6.40
   5   0  -6  223.08   15.80
   5   0  -6  266.17   15.30
   5   0  -6  244.78   15.30
  -5   0   6  258.87   15.80
  -5   0   6  248.78   13.70
  -5   0   6  259.77   16.20
  -5   0   6  230.48   15.40
   4   0  -6  264.17   15.50
   4   0  -6  265.67   15.40
   4   0  -6  274.47   15.40
  -4   0   6  278.07   14.30
  -4   0   6  264.17   15.50
  -4   0   6  278.67   15.80
  -4   0   6  269.47   15.80
   3   0  -6  517.05   24.10
   3   0  -6  500.05   26.30
   3   0  -6  510.95   24.40
  -3   0   6  545.05   24.90
  -3   0   6  530.35   24.60
  -3   0   6  507.15   24.10
  -3   0   6  513.85   23.40
  -3   0   6  496.35   21.40
   2   0  -6 2558.84  103.99
   2   0  -6 2425.96  103.39
   2   0  -6 2506.95  103.49
   2   0  -6 2679.73  103.49
  -2   0   6 2504.05  103.49
  -2   0   6 2599.44  104.39
  -2   0   6 2618.04  103.39
  -2   0   6 2416.86  103.59
   1   0  -6 1360.26   59.19
   1   0  -6 1431.46   59.19
   1   0  -6 1382.36   58.29
   1   0  -6 1398.26   57.49
   1   0  -6 1435.16   58.29
  -1   0   6 1400.66   58.89
  -1   0   6 1421.76   58.49
  -1   0   6 1410.16   59.19
  -1   0   6 1459.45   58.39
   0   0  -6   -2.30    2.30
   0   0  -6   -0.40    2.40
   0   0  -6   -5.10    3.50
   0   0  -6    0.10    3.30
   0   0  -6    0.80    1.90
   0   0   6   -4.60    2.40
   0   0   6   -3.60    2.30
   0   0   6   -0.90    3.00
   0   0   6   -3.50    3.40
   0   0   6   -0.40    1.80
   0   0   6   -1.20    2.40
   0   0   6    0.50    2.70
  -1   0  -6   16.60    6.80
  -1   0  -6   19.30    3.30
  -1   0  -6   13.60    4.50
  -1   0  -6   17.60    3.20
   1   0   6   12.80    2.80
   1   0   6   28.10    4.40
   1   0   6   13.90    3.20
   1   0   6    9.10    4.10
   1   0   6   15.10    4.80
   1   0   6   21.70    4.30
  -2   0  -6   -1.10    2.70
  -2   0  -6    0.90    4.60
  -2   0  -6    2.40    2.80
  -2   0  -6   -6.10    4.40
   2   0   6    1.40    3.20
   2   0   6    0.90    4.40
   2   0   6    4.00    3.60
   2   0   6    1.00    3.00
  -3   0  -6   38.80    5.30
  -3   0  -6   68.79    8.30
  -3   0  -6   44.30    7.80
  -3   0  -6   41.00    5.80
   3   0   6   38.00    5.70
   3   0   6   46.00    6.20
   3   0   6   53.09    6.10
  -4   0  -6  496.05   24.50
  -4   0  -6  512.35   26.80
  -4   0  -6  566.34   25.00
  -4   0  -6  498.35   26.70
   4   0   6  534.25   25.50
   4   0   6  507.55   24.90
  -5   0  -6   11.90    6.90
  -5   0  -6   18.30    5.70
  -5   0  -6   15.00    7.40
   5   0   6   24.20    6.50
   5   0   6   22.00    6.10
  -6   0  -6    9.90    7.50
  -6   0  -6   10.30    5.60
  -6   0  -6   19.50    8.30
   6   0   6   10.40    5.80
   6   0   6    7.10    6.20
   8  -1  -6    7.90    8.00
  -8   1   6    0.10    7.80
   7  -1  -6    9.20    7.20
  -7   1   6    6.10    6.90
   6  -1  -6  221.38   16.80
  -6   1   6  262.17   14.80
  -6   1   6  266.47   17.00
  -6   1   6  270.77   17.10
  -6   1   6  261.67   17.10
   5  -1  -6  237.28   15.60
   5  -1  -6  259.97   16.10
   5  -1  -6  254.87   16.60
  -5   1   6  265.47   16.40
  -5   1   6  277.87   16.40
  -5   1   6  260.77   16.20
  -5   1   6  265.97   13.90
   4  -1  -6  356.46   18.90
   4  -1  -6  374.86   19.00
   4  -1  -6  336.47   19.00
  -4   1   6  363.66   19.40
  -4   1   6  357.26   17.60
  -4   1   6  346.77   15.20
  -4   1   6  351.36   19.30
   3  -1  -6  519.55   24.20
   3  -1  -6  473.05   22.70
   3  -1  -6  496.45   23.70
   3  -1  -6  512.75   24.00
  -3   1   6  497.95   22.70
  -3   1   6  509.05   24.40
  -3   1   6  478.65   23.90
  -3   1   6  495.55   23.80
   2  -1  -6 1352.86   58.09
   2  -1  -6 1366.16   58.19
   2  -1  -6 1397.66   60.19
   2  -1  -6 1384.56   58.99
  -2   1   6 1341.47   58.39
  -2   1   6 1450.45   57.99
  -2   1   6 1371.06   58.09
  -2   1   6 1428.36   59.49
   1  -1  -6   51.69    5.90
   1  -1  -6   52.19    3.50
   1  -1  -6   58.19    6.20
   1  -1  -6   40.10    5.20
   1  -1  -6   49.20    5.40
  -1   1   6   57.79    5.80
  -1   1   6   54.59    5.90
  -1   1   6   51.39    8.20
  -1   1   6   43.00    5.30
  -1   1   6   44.20    6.10
   0  -1  -6 1234.08   51.39
   0  -1  -6 1183.08   51.39
   0  -1  -6 1253.77   52.89
   0   1   6 1207.28   52.99
   0   1   6 1246.68   51.49
   0   1   6 1210.08   52.19
   0   1   6 1272.07   51.79
  -1  -1  -6  133.99    9.00
  -1  -1  -6  136.19   10.10
  -1  -1  -6  124.59    8.10
  -1  -1  -6  119.69    9.50
   1   1   6  126.59    9.70
   1   1   6  121.89    6.90
   1   1   6  117.99    8.40
   1   1   6  121.89    8.30
   1   1   6  119.99    8.70
  -2  -1  -6  210.58   12.30
  -2  -1  -6  233.98   12.50
  -2  -1  -6  234.18   14.10
   2   1   6  218.68   11.50
   2   1   6  219.38   12.80
   2   1   6  202.28   12.50
   2   1   6  238.08   15.70
  -3  -1  -6   -2.80    5.40
  -3  -1  -6   -3.30    3.80
  -3  -1  -6    2.60    3.90
  -3  -1  -6    0.00    5.30
   3   1   6    5.80    4.70
   3   1   6    4.50    4.30
   3   1   6   -0.20    3.20
  -4  -1  -6  115.19   11.80
  -4  -1  -6  143.69   10.40
  -4  -1  -6  135.29   12.40
  -4  -1  -6  148.89   10.70
   4   1   6  153.28   11.60
   4   1   6  152.88   11.10
  -5  -1  -6   -3.90    4.50
  -5  -1  -6    9.10    7.50
  -5  -1  -6    4.30    6.90
   5   1   6   -4.00    4.70
   5   1   6   -7.60    5.60
  -6  -1  -6   37.50    9.10
  -6  -1  -6   21.00    8.90
  -6  -1  -6   29.20    7.10
   6   1   6   33.30    8.20
   6   1   6   32.10    7.50
   8  -2  -6   94.39   12.50
  -8   2   6   93.19   13.10
  -7   2   6   44.60   13.20
  -7   2   6   38.10    9.70
  -7   2   6   36.60    5.20
   6  -2  -6  121.99   12.30
   6  -2  -6  118.69   11.90
  -6   2   6  107.89    5.70
  -6   2   6  112.69   11.40
  -6   2   6  120.89    8.20
  -6   2   6  119.29   11.80
  -6   2   6  134.39   11.80
   5  -2  -6  117.39   10.10
   5  -2  -6   92.59   10.00
  -5   2   6  108.69    8.60
  -5   2   6  110.99   10.60
  -5   2   6   97.59   10.20
  -5   2   6   90.59    5.70
  -5   2   6   95.39   10.20
   4  -2  -6  711.83   34.00
   4  -2  -6  788.62   34.60
   4  -2  -6  768.02   34.40
  -4   2   6  735.43   34.30
  -4   2   6  745.93   34.80
  -4   2   6  706.13   32.10
  -4   2   6  703.93   34.30
   3  -2  -6   26.00    5.10
   3  -2  -6   20.50    4.60
   3  -2  -6   23.00    5.70
   3  -2  -6   20.70    4.90
  -3   2   6   17.70    5.40
  -3   2   6   20.60    5.00
  -3   2   6   20.90    4.40
  -3   2   6   21.20    5.30
   2  -2  -6   84.99    7.40
   2  -2  -6   77.89    6.70
   2  -2  -6   82.99    7.00
   2  -2  -6   72.49    7.50
  -2   2   6   70.29    6.90
  -2   2   6   94.09   10.00
  -2   2   6   52.19    6.80
  -2   2   6   65.79    7.80
   1  -2  -6  459.75   23.10
   1  -2  -6  510.65   23.10
   1  -2  -6  527.75   23.40
   1  -2  -6  504.35   24.00
  -1   2   6  491.55   23.30
  -1   2   6  494.15   24.00
  -1   2   6  486.55   23.00
  -1   2   6  465.05   23.00
   0  -2  -6  878.11   36.80
   0  -2  -6  851.71   36.50
   0  -2  -6  816.32   37.60
   0   2   6  837.02   36.60
   0   2   6  787.42   36.60
   0   2   6  837.32   36.80
  -1  -2  -6  132.99    9.80
  -1  -2  -6  122.79    8.80
  -1  -2  -6  117.69    8.90
  -1  -2  -6  139.29   11.40
   1   2   6  136.39   11.20
   1   2   6  122.89    6.60
   1   2   6  124.19    9.40
   1   2   6  111.59    8.90
  -2  -2  -6    2.50    5.10
  -2  -2  -6   -7.10    5.70
  -2  -2  -6    1.10    4.30
  -2  -2  -6    0.30    3.80
   2   2   6    8.10    5.00
   2   2   6    0.70    2.80
   2   2   6    1.40    4.30
   2   2   6    0.90    4.50
  -3  -2  -6  211.58   13.60
  -3  -2  -6  216.58   14.70
  -3  -2  -6  237.18   13.90
  -3  -2  -6  236.48   16.80
   3   2   6  227.98   14.70
   3   2   6  248.58   16.00
   3   2   6  228.98   12.80
   3   2   6  226.08   14.00
  -4  -2  -6   72.19    9.80
  -4  -2  -6   64.29    8.40
  -4  -2  -6   61.69   10.20
   4   2   6   58.29    8.50
   4   2   6   56.19    8.30
  -5  -2  -6  158.28   14.20
  -5  -2  -6  144.29   12.40
  -5  -2  -6  161.28   14.50
   5   2   6  172.38   13.40
   5   2   6  168.08   14.00
  -8   3   6   84.99   12.50
  -8   3   6   83.19    8.20
   7  -3  -6   57.29   12.60
  -7   3   6   40.10    3.70
  -7   3   6   58.09    9.90
   6  -3  -6    9.00    6.90
   6  -3  -6    3.40    5.60
  -6   3   6    6.70    6.40
  -6   3   6    0.80    3.00
  -6   3   6    1.60    6.20
  -6   3   6    5.10    6.70
  -6   3   6    3.80    3.20
   5  -3  -6   10.20    6.10
   5  -3  -6   22.40    6.00
  -5   3   6   16.70    3.70
  -5   3   6    7.80    5.80
  -5   3   6    6.40    6.10
  -5   3   6   14.20    3.30
  -5   3   6   20.40    6.50
   4  -3  -6  207.18   13.40
   4  -3  -6  187.08   12.90
   4  -3  -6  165.98   12.40
  -4   3   6  172.28   12.90
  -4   3   6  212.48   14.50
  -4   3   6  166.38   10.40
  -4   3   6  194.38   13.50
   3  -3  -6  780.22   36.90
   3  -3  -6  800.32   37.20
   3  -3  -6  813.22   35.40
   3  -3  -6  845.42   37.00
  -3   3   6  846.62   38.20
  -3   3   6  789.72   37.10
  -3   3   6  802.12   37.90
   2  -3  -6  295.07   16.90
   2  -3  -6  328.07   16.90
   2  -3  -6  314.87   16.60
   2  -3  -6  302.67   12.80
   2  -3  -6  304.07   15.90
  -2   3   6  302.37   16.30
  -2   3   6  290.07   16.80
  -2   3   6  291.67   17.00
   1  -3  -6  266.97   15.40
   1  -3  -6  279.27   15.30
   1  -3  -6  274.47   15.00
   1  -3  -6  273.37   15.70
  -1   3   6  262.17   15.00
  -1   3   6  289.97   16.40
  -1   3   6  286.97   15.50
   0  -3  -6   13.90    5.50
   0  -3  -6   13.10    4.80
   0  -3  -6    9.20    4.10
   0   3   6    6.00    4.60
   0   3   6   15.20    4.80
   0   3   6   13.10    5.10
  -1  -3  -6   11.40    4.90
  -1  -3  -6    6.30    6.10
  -1  -3  -6   22.00    5.10
   1   3   6   12.80    5.20
   1   3   6   20.20    5.90
   1   3   6   13.60    5.30
  -2  -3  -6  281.67   16.50
  -2  -3  -6  293.87   18.80
  -2  -3  -6  256.67   15.60
  -2  -3  -6  275.07   15.80
   2   3   6  275.57   17.10
   2   3   6  280.17   13.40
   2   3   6  289.37   16.40
   2   3   6  276.77   16.40
  -3  -3  -6    9.00    5.90
  -3  -3  -6    9.80    5.90
  -3  -3  -6    4.30    4.30
   3   3   6    6.30    5.60
   3   3   6   -2.90    5.00
   3   3   6   11.30    6.40
  -4  -3  -6  177.58   13.70
  -4  -3  -6  190.88   14.80
  -4  -3  -6  197.38   18.70
   4   3   6  166.98   14.00
   4   3   6  175.48   15.30
   4   3   6  220.38   14.90
  -5  -3  -6    7.60    6.80
  -5  -3  -6    9.40    6.10
   5   3   6    5.10    6.50
   5   3   6   -7.50    5.30
   7  -4  -6    6.40    7.10
  -7   4   6   11.40    3.40
  -7   4   6    9.20    6.80
  -7   4   6    7.30    2.90
  -7   4   6    8.50    7.50
   6  -4  -6    3.90    5.90
   6  -4  -6    1.30    6.80
  -6   4   6   -1.70    3.10
  -6   4   6    2.30    6.20
  -6   4   6    8.80    3.20
  -6   4   6    5.10    5.70
  -6   4   6   -5.30    7.30
   5  -4  -6  339.67   19.40
   5  -4  -6  350.76   19.30
  -5   4   6  275.07   18.30
  -5   4   6  287.77   18.80
  -5   4   6  298.57   18.60
   4  -4  -6  500.55   22.60
   4  -4  -6  458.55   24.90
   4  -4  -6  504.05   25.80
   4  -4  -6  491.95   25.20
  -4   4   6  487.55   25.20
  -4   4   6  501.85   25.70
  -4   4   6  501.45   25.80
   3  -4  -6  296.27   15.30
   3  -4  -6  281.37   16.60
   3  -4  -6  289.37   16.80
   3  -4  -6  303.57   17.40
  -3   4   6  277.77   17.30
  -3   4   6  293.57   17.50
  -3   4   6  293.27   17.00
   2  -4  -6   16.80    5.10
   2  -4  -6   33.10    6.10
   2  -4  -6   26.20    6.30
   2  -4  -6   15.20    5.10
  -2   4   6    7.10    5.10
  -2   4   6   14.00    5.20
  -2   4   6   17.90    8.50
   1  -4  -6  452.05   23.30
   1  -4  -6  460.15   23.80
   1  -4  -6  514.75   26.00
   1  -4  -6  483.65   23.70
  -1   4   6  438.26   23.90
  -1   4   6  493.25   24.30
  -1   4   6  486.55   23.80
   0  -4  -6  443.06   21.90
   0  -4  -6  386.36   22.30
   0  -4  -6  441.66   24.20
   0   4   6  439.16   22.20
   0   4   6  432.96   23.00
   0   4   6  453.45   22.70
  -1  -4  -6    4.30    4.50
  -1  -4  -6    7.40    6.20
  -1  -4  -6    5.40    5.90
   1   4   6    4.20    5.00
   1   4   6    8.50    5.30
   1   4   6    5.20    1.10
   1   4   6    3.80    5.30
  -2  -4  -6   55.39   11.10
  -2  -4  -6   39.50    7.30
  -2  -4  -6   49.30    7.40
   2   4   6   50.99    4.60
   2   4   6   53.59    8.20
   2   4   6   58.99    8.00
   2   4   6   44.50    8.20
  -3  -4  -6  447.96   22.80
  -3  -4  -6  392.06   22.30
  -3  -4  -6  392.76   21.90
   3   4   6  479.05   28.30
   3   4   6  400.16   19.70
   3   4   6  367.96   23.10
   3   4   6  408.86   22.40
  -4  -4  -6  158.98   13.30
  -4  -4  -6  142.99   13.00
   4   4   6  164.88   13.90
   4   4   6  169.18   13.70
   4   4   6  159.78   14.80
   7  -5  -6   43.90    9.30
  -7   5   6   37.10    8.80
  -7   5   6   30.70    4.80
  -7   5   6   45.50    9.80
   6  -5  -6   12.30    6.30
   6  -5  -6   13.30    7.00
  -6   5   6   19.10    7.10
  -6   5   6   19.80    7.70
  -6   5   6    8.10    4.20
  -6   5   6    2.60    6.50
   5  -5  -6  194.28   14.30
   5  -5  -6  173.88   14.00
   5  -5  -6  178.58   13.60
  -5   5   6  176.48   14.00
  -5   5   6  169.38   14.20
  -5   5   6  199.58   14.40
   4  -5  -6  176.68   10.90
   4  -5  -6  183.98   13.80
   4  -5  -6  185.88   13.70
   4  -5  -6  199.48   14.60
  -4   5   6  201.38   14.50
  -4   5   6  206.68   14.10
  -4   5   6  194.78   14.00
   3  -5  -6   35.50    7.70
   3  -5  -6   25.40    2.40
   3  -5  -6   32.00    6.60
   3  -5  -6   30.60    6.60
   3  -5  -6   28.00    5.40
  -3   5   6   26.50    7.20
  -3   5   6   26.20    6.40
  -3   5   6   18.80    6.20
   2  -5  -6   32.30    6.60
   2  -5  -6   38.10    6.50
   2  -5  -6   44.70    7.70
   2  -5  -6   49.99    7.30
  -2   5   6   50.19    7.40
  -2   5   6   43.50    7.60
  -2   5   6   32.00    7.10
   1  -5  -6   19.00    5.60
   1  -5  -6   17.90    6.10
   1  -5  -6   17.30    6.10
   1  -5  -6   13.20    5.40
  -1   5   6   14.90    6.00
  -1   5   6   23.60    6.20
  -1   5   6   14.00    5.80
   0  -5  -6   48.30    8.30
   0  -5  -6   67.59    8.80
   0   5   6   62.39    8.50
   0   5   6   55.99    8.00
   0   5   6   64.99    8.50
  -1  -5  -6  437.26   22.60
  -1  -5  -6  379.76   22.80
   1   5   6  410.06   22.80
   1   5   6  442.96   23.10
   1   5   6  386.76   22.10
  -2  -5  -6   62.29    9.00
   2   5   6   53.79    8.40
   2   5   6   44.60    8.40
   2   5   6   44.30    4.30
   2   5   6   52.19    8.70
  -3  -5  -6  148.29   12.30
  -3  -5  -6  147.49   13.30
   3   5   6  143.79   13.50
   3   5   6  125.59   13.60
   3   5   6  145.99   12.90
   3   5   6  155.68   10.00
  -4  -5  -6    2.70    6.60
  -4  -5  -6    8.50    6.50
   4   5   6    3.30    6.50
   4   5   6   10.20    7.20
   4   5   6   -1.80    6.00
   7  -6  -6   -3.30    6.70
  -7   6   6    5.40    7.70
  -7   6   6    4.40    7.00
  -7   6   6   -1.30    3.70
   6  -6  -6   21.30   13.00
  -6   6   6   38.50    8.50
  -6   6   6   20.40    5.30
  -6   6   6   31.30    8.40
   5  -6  -6    7.50    6.40
   5  -6  -6   21.00    7.80
   5  -6  -6   14.20    6.00
   5  -6  -6   10.30    3.90
  -5   6   6    4.00    6.30
  -5   6   6    6.10    6.70
  -5   6   6   10.70    5.90
   4  -6  -6  141.89   11.80
   4  -6  -6  133.39    7.60
   4  -6  -6  132.69   12.30
   4  -6  -6  129.19    9.10
   4  -6  -6  144.09   12.90
  -4   6   6  120.59   12.00
  -4   6   6  127.49   12.50
  -4   6   6  162.48   12.60
   3  -6  -6  633.74   31.60
   3  -6  -6  627.14   31.00
   3  -6  -6  571.04   34.70
   3  -6  -6  626.54   28.80
  -3   6   6  628.64   31.20
  -3   6   6  641.94   31.20
  -3   6   6  622.44   31.40
   2  -6  -6  108.59   10.10
   2  -6  -6  118.19   11.40
   2  -6  -6   99.69   10.60
   2  -6  -6  125.09   11.30
  -2   6   6  113.19   10.70
  -2   6   6  110.09   10.70
  -2   6   6  113.69   11.40
   1  -6  -6  253.77   16.70
   1  -6  -6  279.67   16.30
  -1   6   6  244.98   16.60
  -1   6   6  286.97   17.00
  -1   6   6  262.47   17.10
   0  -6  -6  -11.00    5.00
   0  -6  -6   -7.60    5.50
   0   6   6   -5.80    5.60
   0   6   6   -1.40    5.30
   0   6   6   -4.60    5.10
  -1  -6  -6  351.96   21.80
  -1  -6  -6  378.76   21.70
   1   6   6  388.56   27.00
   1   6   6  386.16   22.00
   1   6   6  365.06   21.20
  -2  -6  -6   53.69    9.10
   2   6   6   46.90    3.80
   2   6   6   36.40    8.90
   2   6   6   43.90    9.10
   2   6   6   60.79    9.20
   2   6   6   47.60    3.70
  -3  -6  -6   -3.50    6.60
   3   6   6   -7.70    9.60
   3   6   6   -6.40    6.10
   3   6   6    0.60    6.80
   6  -7  -6   17.20    8.20
  -6   7   6   23.00    7.90
  -6   7   6   41.40    9.30
  -6   7   6   24.70    6.00
   5  -7  -6   23.80    8.70
   5  -7  -6   22.00    5.50
  -5   7   6   37.10   13.00
  -5   7   6   33.40    8.30
  -5   7   6   32.50    7.70
   4  -7  -6   46.50    6.30
   4  -7  -6   57.29    4.20
   4  -7  -6   52.39    9.60
   4  -7  -6   63.29    9.50
   4  -7  -6   59.69    8.70
  -4   7   6   55.89    8.90
  -4   7   6   38.90    8.50
  -4   7   6   66.19    9.90
   3  -7  -6  397.26   22.80
   3  -7  -6  419.46   24.00
   3  -7  -6  415.26   21.10
   3  -7  -6  425.86   23.50
  -3   7   6  400.56   23.60
  -3   7   6  450.15   23.90
  -3   7   6  416.26   23.50
   2  -7  -6   49.40    8.50
   2  -7  -6   44.90    8.80
   2  -7  -6   42.60    7.70
   2  -7  -6   26.90    6.70
  -2   7   6   29.60    7.50
  -2   7   6   22.00    7.30
  -2   7   6   29.10    8.00
   1  -7  -6  386.56   22.10
   1  -7  -6  470.05   24.10
   1  -7  -6  389.86   22.70
  -1   7   6  406.86   23.70
  -1   7   6  393.66   22.90
  -1   7   6  402.66   23.10
   0  -7  -6   18.20    7.80
   0  -7  -6   51.49    9.10
   0   7   6   48.70    9.10
   0   7   6   41.10    8.50
   0   7   6   48.10    8.40
  -1  -7  -6   26.80    8.70
  -1  -7  -6   32.30    8.30
   1   7   6   22.00    6.60
   1   7   6   21.80    7.80
   1   7   6   31.90    8.30
  -2  -7  -6    4.70    7.30
   2   7   6    6.40    6.90
   2   7   6   -5.80    5.50
   2   7   6    3.20    7.10
   6  -8  -6   -4.20    7.30
  -6   8   6   -0.70    5.00
  -6   8   6   -6.90    6.90
  -6   8   6    4.90    6.30
   5  -8  -6  132.39   13.80
   5  -8  -6  112.19    7.30
   5  -8  -6  108.69    7.10
  -5   8   6  117.99   12.50
  -5   8   6  108.19   12.90
   4  -8  -6  140.89   13.80
   4  -8  -6  113.49    8.90
  -4   8   6  123.89   13.60
  -4   8   6  136.49   13.10
   3  -8  -6  492.35   31.90
   3  -8  -6  501.15   24.70
   3  -8  -6  501.55   27.80
  -3   8   6  520.15   27.90
  -3   8   6  483.05   27.10
  -3   8   6  511.25   31.40
   2  -8  -6    3.90    7.00
   2  -8  -6    0.00    5.50
   2  -8  -6   -3.20    5.60
  -2   8   6   -8.00    7.10
  -2   8   6    8.10    5.80
  -2   8   6    6.40    6.60
   1  -8  -6   -1.00    6.40
   1  -8  -6   -1.50    6.00
  -1   8   6   16.70    6.90
  -1   8   6    4.40    6.20
   0  -8  -6   29.70    8.50
   0  -8  -6   12.10    7.60
   0   8   6   17.80    7.70
   0   8   6   15.10    7.30
   0   8   6   21.90    7.00
  -1  -8  -6    9.50    7.20
  -1  -8  -6    1.10    8.00
   1   8   6    1.40    6.10
   1   8   6   -2.00    6.00
   1   8   6   12.80    7.40
   4  -9  -6   63.79    7.00
   4  -9  -6   59.29   10.90
  -4   9   6   40.80    9.40
  -4   9   6   61.49   10.10
   3  -9  -6   -3.20    6.60
   3  -9  -6    1.00    4.70
  -3   9   6   -6.30    5.70
  -3   9   6    1.00    6.80
   2  -9  -6   20.60   10.50
   2  -9  -6    8.20    7.70
  -2   9   6   -3.20    6.20
  -2   9   6   -4.00    6.20
   1  -9  -6    1.20    6.10
   1  -9  -6   40.50   13.10
  -1   9   6    2.70    6.50
  -1   9   6   -1.30    6.60
   0   9   6    5.40    6.40
  -1  14  -7   65.19   10.70
  -1  14  -7   76.99   10.40
  -1  14  -7   61.19   10.80
   1 -14   7   49.60    8.90
   1 -14   7   60.79    8.70
  -2  14  -7    8.60    7.30
  -2  14  -7   -0.60    6.80
   2 -14   7   -8.00    6.20
   2 -14   7    1.50    5.60
  -3  14  -7    3.90    4.60
  -3  14  -7    8.60    7.60
  -3  14  -7   10.20    8.00
  -3  14  -7    8.10    3.20
   3 -14   7    1.80    5.10
   3 -14   7   13.30    5.40
   1  13  -7   21.00    8.00
   1  13  -7   11.80    6.10
  -1 -13   7   12.90    7.10
  -1 -13   7    6.60    6.20
   0  13  -7    7.10    6.80
   0  13  -7   16.70    7.70
   0  13  -7    6.50    5.30
   0 -13   7    4.00    6.20
   0 -13   7   13.20    6.20
  -1  13  -7   26.10    8.00
  -1  13  -7   24.90    6.40
  -1  13  -7   30.00    8.60
   1 -13   7   26.60    7.00
   1 -13   7   31.40    7.00
  -2  13  -7    6.20    4.50
  -2  13  -7    9.20    4.60
  -2  13  -7    6.80    6.90
  -2  13  -7   10.70    7.00
   2 -13   7    5.40    5.20
   2 -13   7    4.20    5.30
  -3  13  -7    6.10    4.20
  -3  13  -7    8.50    7.50
  -3  13  -7   12.60    4.10
  -3  13  -7    5.80    4.10
  -3  13  -7   12.10    7.20
   3 -13   7    0.90    4.40
   3 -13   7    5.30    4.80
  -4  13  -7   41.20    6.90
  -4  13  -7   30.20    5.50
  -4  13  -7   31.10    5.20
  -4  13  -7   21.50    8.20
   4 -13   7   38.00    4.10
   4 -13   7   38.10    6.60
   4 -13   7   27.10    5.60
  -5  13  -7    6.90    3.80
  -5  13  -7    9.80    7.80
   5 -13   7   -3.80    4.30
   5 -13   7    4.10    5.20
   5 -13   7    4.20    3.60
   2  12  -7  107.59   12.00
   2  12  -7  117.19   11.70
  -2 -12   7   87.49   11.40
  -2 -12   7  100.89   11.40
   1  12  -7  182.78   15.10
   1  12  -7  216.48   14.70
  -1 -12   7  189.38   14.40
  -1 -12   7  194.98   14.50
   0  12  -7   18.20    7.40
   0  12  -7   21.90    5.80
   0  12  -7    7.40    6.70
   0  12  -7   23.50    5.80
   0 -12   7   19.90    6.30
   0 -12   7    7.90    6.90
  -1  12  -7   14.90    5.00
  -1  12  -7   28.10    8.00
  -1  12  -7   28.00    7.70
   1 -12   7   18.90    5.70
   1 -12   7   17.60    5.70
  -2  12  -7   -0.80    6.20
  -2  12  -7   -2.00    3.40
  -2  12  -7    1.00    2.80
  -2  12  -7    9.80    6.60
  -2  12  -7    3.00    3.50
   2 -12   7    7.00    4.50
   2 -12   7    1.00    4.30
  -3  12  -7    0.80    6.40
  -3  12  -7   15.60    4.60
  -3  12  -7   17.50    7.30
  -3  12  -7   11.10    3.90
  -3  12  -7    8.50    4.30
   3 -12   7   13.10    5.00
   3 -12   7   13.90    5.00
  -4  12  -7    5.50    3.40
  -4  12  -7    2.80    6.80
  -4  12  -7    7.00    3.90
  -4  12  -7    2.70    5.00
   4 -12   7    9.50    4.70
   4 -12   7    4.90    4.80
   4 -12   7    4.00    3.10
  -5  12  -7    0.40    7.00
   5 -12   7    2.20    4.20
   5 -12   7   -2.00    4.50
   5 -12   7   -3.40    3.50
   3  11  -7   -1.70    6.50
   3  11  -7    1.50    7.00
  -3 -11   7   -1.80    6.00
  -3 -11   7   -0.80    6.00
   2  11  -7   32.80    7.80
   2  11  -7   21.70    7.90
  -2 -11   7   30.70    7.40
  -2 -11   7   31.00    7.60
   1  11  -7  514.85   26.30
   1  11  -7  514.15   26.30
   1  11  -7  545.05   27.90
   1  11  -7  490.05   26.50
  -1 -11   7  527.55   26.70
  -1 -11   7  501.35   26.50
   0  11  -7   14.20    5.30
   0  11  -7   13.80    6.60
   0  11  -7   23.20    8.20
   0  11  -7   14.30    4.90
   0 -11   7   12.30    5.60
   0 -11   7    9.10    5.10
  -1  11  -7    4.80    3.80
  -1  11  -7    8.10    6.30
  -1  11  -7    1.70    7.90
  -1  11  -7   10.20    4.20
   1 -11   7    4.30    4.70
   1 -11   7   12.40    5.00
  -2  11  -7   66.39    6.50
  -2  11  -7   64.09   11.80
  -2  11  -7   63.49    6.30
  -2  11  -7   41.30    9.40
  -2  11  -7   62.19    6.30
   2 -11   7   74.39    7.40
   2 -11   7   65.89    7.10
  -3  11  -7   21.30    4.10
  -3  11  -7   12.10    5.20
  -3  11  -7   16.20    3.40
  -3  11  -7   21.90    7.50
  -3  11  -7    2.40    6.40
   3 -11   7   14.80    2.70
   3 -11   7   22.40    5.00
   3 -11   7   21.20    4.80
  -4  11  -7   52.39   11.30
  -4  11  -7   50.09    5.30
  -4  11  -7   48.40    7.40
   4 -11   7   41.40    5.40
   4 -11   7   48.40    6.30
   4 -11   7   45.20    5.90
   4 -11   7   39.00    5.70
  -5  11  -7    2.50    3.10
  -5  11  -7   -5.80    6.20
  -5  11  -7    1.10    3.30
   5 -11   7   -2.20    4.00
   5 -11   7    4.30    4.50
   5 -11   7    2.50    3.80
  -6  11  -7  161.78   14.50
  -6  11  -7  175.68   15.50
   6 -11   7  142.59   12.00
   6 -11   7  151.68   11.30
   6 -11   7  175.58   11.50
   4  10  -7    9.20    7.40
   4  10  -7   -4.00    3.00
   4  10  -7    8.00    7.70
  -4 -10   7   -3.40    7.70
  -4 -10   7    2.20    2.10
  -4 -10   7    3.60    6.90
   3  10  -7  208.98   16.20
   3  10  -7  220.18   10.50
   3  10  -7  252.57   16.80
  -3 -10   7  230.38   15.90
  -3 -10   7  204.28   16.00
   2  10  -7  271.57   18.80
   2  10  -7  302.77   18.00
   2  10  -7  292.47   18.30
  -2 -10   7  296.77   17.80
  -2 -10   7  294.27   18.20
   1  10  -7   12.30    5.60
   1  10  -7   16.60    6.90
   1  10  -7    5.70    4.40
   1  10  -7   18.90    5.70
  -1 -10   7    5.20    5.10
  -1 -10   7    4.80    5.10
   0  10  -7    6.60    5.40
   0  10  -7    6.90    4.10
   0  10  -7    9.90    6.20
   0  10  -7    5.50    4.10
   0 -10   7   15.00    5.00
   0 -10   7    8.20    4.60
  -1  10  -7    0.90    5.40
  -1  10  -7    2.00    3.20
  -1  10  -7    4.40    3.20
  -1  10  -7    2.90    5.30
   1 -10   7   -5.40    3.50
   1 -10   7    1.50    3.90
  -2  10  -7    3.80    5.80
  -2  10  -7    0.10    1.80
  -2  10  -7    0.20    2.90
  -2  10  -7   -3.60    3.50
  -2  10  -7   -3.80    5.10
   2 -10   7    0.30    3.20
   2 -10   7    0.10    3.20
  -3  10  -7  124.19    7.70
  -3  10  -7  114.79    9.80
  -3  10  -7  103.59   12.10
  -3  10  -7  108.79    7.10
  -3  10  -7  143.49   12.40
   3 -10   7  128.89    8.60
   3 -10   7  134.09    8.70
   3 -10   7  117.79    7.30
  -4  10  -7  749.23   35.00
  -4  10  -7  652.93   31.60
  -4  10  -7  662.53   28.20
  -4  10  -7  598.64   29.00
   4 -10   7  650.63   29.40
   4 -10   7  626.44   29.20
   4 -10   7  626.74   32.10
   4 -10   7  681.53   29.50
  -5  10  -7   75.89   13.30
  -5  10  -7   47.80    9.20
  -5  10  -7   62.19    5.40
  -5  10  -7   56.79    5.30
   5 -10   7   54.79    6.30
   5 -10   7   48.60    6.50
   5 -10   7   37.60    6.40
  -6  10  -7   28.30    8.50
  -6  10  -7   38.70    9.20
  -6  10  -7   38.20    4.90
  -6  10  -7   22.30    4.70
   6 -10   7   37.20    6.40
   6 -10   7   31.50    5.20
   6 -10   7   34.00    6.60
   5   9  -7   57.29    9.90
   5   9  -7   49.99    6.80
  -5  -9   7   79.79   11.50
   4   9  -7   57.99   10.40
   4   9  -7   44.60    9.10
   4   9  -7   55.09    6.40
  -4  -9   7   47.10    9.10
  -4  -9   7   52.79    8.60
   3   9  -7    8.60    7.00
   3   9  -7   10.40    2.80
   3   9  -7   13.90    5.10
   3   9  -7   14.00    6.60
  -3  -9   7    9.10    2.70
  -3  -9   7   17.70    6.80
  -3  -9   7    3.00    5.80
   2   9  -7   36.10    6.90
   2   9  -7   33.50    7.70
   2   9  -7   33.00    6.30
  -2  -9   7   45.00    3.90
  -2  -9   7   37.90    6.70
  -2  -9   7   40.20    7.10
   1   9  -7   61.29    8.00
   1   9  -7   62.19    8.90
   1   9  -7   55.79    6.60
   1   9  -7   67.29    7.90
  -1  -9   7   55.19    7.20
  -1  -9   7   67.19    4.60
  -1  -9   7   52.89    7.10
   0   9  -7  190.78   12.90
   0   9  -7  209.08   11.60
   0   9  -7  182.18   13.50
   0   9  -7  195.98   11.40
   0  -9   7  208.08   12.00
   0  -9   7  201.08   10.20
   0  -9   7  195.38   12.00
  -1   9  -7   10.10    3.70
  -1   9  -7    6.50    3.10
  -1   9  -7   11.20    5.90
  -1   9  -7    3.50    5.10
  -1   9  -7    2.80    2.80
   1  -9   7    3.10    3.40
   1  -9   7    2.50    3.70
  -2   9  -7  196.68   10.60
  -2   9  -7  156.98    8.90
  -2   9  -7  164.08   10.80
  -2   9  -7  175.08   13.00
  -2   9  -7  169.98   13.10
   2  -9   7  172.58    8.30
   2  -9   7  167.18    9.80
   2  -9   7  184.88   10.00
   2  -9   7  166.98    8.20
  -3   9  -7  139.89   12.40
  -3   9  -7  156.98   11.20
  -3   9  -7  157.18   12.80
  -3   9  -7  135.09    7.20
   3  -9   7  150.28    9.50
   3  -9   7  147.39    8.70
   3  -9   7  126.29    8.40
   3  -9   7  132.39    8.40
  -4   9  -7  453.55   24.40
  -4   9  -7  445.76   19.90
  -4   9  -7  508.85   30.20
  -4   9  -7  487.95   20.20
   4  -9   7  465.55   21.90
   4  -9   7  449.26   25.70
   4  -9   7  475.35   21.40
   4  -9   7  430.06   21.00
  -5   9  -7   66.29   13.00
  -5   9  -7   60.59    5.00
  -5   9  -7   60.29    5.20
  -5   9  -7   65.79    9.80
   5  -9   7   57.49    6.80
   5  -9   7   63.49    6.60
   5  -9   7   75.59    8.40
  -6   9  -7    1.30    6.70
  -6   9  -7    9.70    7.60
  -6   9  -7   16.40    3.40
  -6   9  -7   12.70    3.40
   6  -9   7    9.00    4.40
   6  -9   7   16.60    9.30
  -7   9  -7    3.80    7.40
  -7   9  -7   -0.20    7.10
  -7   9  -7    4.40    3.50
   7  -9   7    7.70    4.40
   7  -9   7    2.60    5.00
   5   8  -7    1.30    4.10
   5   8  -7   -5.60    6.10
  -5  -8   7   -8.80    5.30
  -5  -8   7   -4.10    6.50
   4   8  -7   23.60    7.30
   4   8  -7   24.80    4.70
  -4  -8   7   25.70   12.20
   3   8  -7    7.80    5.50
   3   8  -7    8.00    3.10
   3   8  -7    0.80    2.50
   3   8  -7   16.10    8.40
  -3  -8   7    9.80    3.20
  -3  -8   7   15.70    5.80
  -3  -8   7    5.40    5.40
   2   8  -7  266.97   11.80
   2   8  -7  267.37   14.70
   2   8  -7  257.07   17.00
   2   8  -7  260.07   15.40
   2   8  -7  256.07   15.10
  -2  -8   7  305.07   16.20
  -2  -8   7  255.77   12.80
  -2  -8   7  274.37   15.90
   1   8  -7  142.79    9.80
   1   8  -7  134.89   11.40
   1   8  -7  133.59    9.40
   1   8  -7  146.99   10.30
  -1  -8   7  135.39    9.90
  -1  -8   7  154.68   10.30
  -1  -8   7  148.19    8.20
   0   8  -7    3.30    2.90
   0   8  -7    0.30    4.60
   0   8  -7    8.10    3.20
   0   8  -7    0.30    4.50
   0  -8   7    4.10    3.60
   0  -8   7   -1.40    2.80
   0  -8   7   -1.60    3.10
  -1   8  -7  174.68    8.50
  -1   8  -7  157.18   11.50
  -1   8  -7  160.98    9.80
  -1   8  -7  148.99    8.20
   1  -8   7  163.28    9.80
   1  -8   7  148.89    6.60
   1  -8   7  167.58    9.20
   1  -8   7  162.08    9.10
  -2   8  -7 1103.99   42.90
  -2   8  -7  969.40   42.60
  -2   8  -7 1069.79   45.80
  -2   8  -7 1117.19   47.60
   2  -8   7 1026.30   45.30
   2  -8   7 1079.39   43.80
   2  -8   7 1032.30   43.80
  -3   8  -7   85.09    4.10
  -3   8  -7   78.69    3.90
  -3   8  -7   62.69    9.30
  -3   8  -7  105.69   10.90
  -3   8  -7   68.69    8.20
   3  -8   7   83.69    7.20
   3  -8   7   88.09    5.90
   3  -8   7   70.69    5.50
  -4   8  -7   25.00    5.10
  -4   8  -7   22.30    2.40
  -4   8  -7   23.40    2.70
  -4   8  -7   15.70    6.50
  -4   8  -7   20.30    6.60
   4  -8   7   23.00    3.90
   4  -8   7   24.10    4.90
   4  -8   7   21.10    3.60
  -5   8  -7    4.00    4.10
  -5   8  -7   -1.60    2.10
  -5   8  -7   -0.80    8.40
  -5   8  -7    2.60    2.20
  -5   8  -7    0.20    6.20
   5  -8   7   -2.90    2.90
   5  -8   7   -8.00    4.10
  -6   8  -7   31.00    8.60
  -6   8  -7   26.70    4.10
  -6   8  -7   34.40    4.50
  -6   8  -7   36.40    8.90
  -6   8  -7   42.50    6.00
   6  -8   7   34.20    6.90
   6  -8   7   33.90    5.50
   6  -8   7   30.40    5.00
  -7   8  -7  167.68   15.00
  -7   8  -7  121.39   11.00
  -7   8  -7  146.29   14.90
  -7   8  -7  156.98   10.40
  -7   8  -7  138.89   10.60
   7  -8   7  150.48   10.80
   7  -8   7  144.49   11.40
   6   7  -7   63.89   11.00
   6   7  -7   62.99    5.00
   6   7  -7   50.49    8.40
  -6  -7   7   63.69   10.50
   5   7  -7   97.49    9.30
   5   7  -7  115.49   11.90
  -5  -7   7  104.49   11.90
  -5  -7   7  107.09   11.70
   4   7  -7    7.30    6.10
   4   7  -7    2.10    4.00
  -4  -7   7   15.20    6.30
   3   7  -7   23.60    5.50
   3   7  -7   18.20    9.20
   3   7  -7   18.30    3.80
   3   7  -7   27.10    6.40
   3   7  -7   15.60    4.10
  -3  -7   7   24.10    6.10
  -3  -7   7   15.60    5.60
   2   7  -7   -2.50    2.10
   2   7  -7    3.50    4.20
   2   7  -7   -2.10    3.50
   2   7  -7  -12.20    6.90
   2   7  -7    3.40    4.40
  -2  -7   7   -3.20    2.60
  -2  -7   7    0.20    4.50
  -2  -7   7    6.90    4.60
   1   7  -7  131.39    8.50
   1   7  -7  118.49   10.10
   1   7  -7  116.19    8.70
   1   7  -7  102.59    8.10
  -1  -7   7  130.99    8.80
  -1  -7   7  119.79    8.80
  -1  -7   7  135.19    7.80
   0   7  -7  728.03   30.10
   0   7  -7  737.93   32.10
   0  -7   7  672.33   28.50
   0  -7   7  732.53   30.70
   0  -7   7  666.63   32.10
   0  -7   7  710.73   30.90
  -1   7  -7   -0.90    3.50
  -1   7  -7    8.50    4.40
  -1   7  -7    1.00    1.50
  -1   7  -7   -0.60    6.40
  -1   7  -7    1.60    1.40
   1  -7   7    3.00    3.40
   1  -7   7   -2.10    2.20
   1  -7   7    2.30    2.10
   1  -7   7    2.10    1.90
   1  -7   7    4.80    3.50
  -2   7  -7   56.79    6.80
  -2   7  -7   50.59    8.10
  -2   7  -7   55.89    7.70
   2  -7   7   50.19    3.80
   2  -7   7   51.89    5.90
   2  -7   7   49.20    6.40
   2  -7   7   50.09    3.80
  -3   7  -7   42.70    6.20
  -3   7  -7   29.70    6.50
  -3   7  -7   28.00    7.30
  -3   7  -7   27.90    6.70
   3  -7   7   42.40    5.60
   3  -7   7   37.90    3.50
   3  -7   7   44.80    4.30
  -4   7  -7  180.78   16.00
  -4   7  -7  147.89   10.10
  -4   7  -7  140.19   11.90
  -4   7  -7  155.38    6.10
  -4   7  -7  129.69    6.00
   4  -7   7  126.79    7.80
  -5   7  -7    2.90    4.60
  -5   7  -7   -6.40    5.20
  -5   7  -7   -3.20    2.10
  -5   7  -7   -1.80    2.00
   5  -7   7    2.70    3.30
   5  -7   7   -2.30    2.80
  -6   7  -7   -6.60    6.70
  -6   7  -7   11.40    7.00
  -6   7  -7    4.50    2.90
  -6   7  -7   -2.00    3.10
  -6   7  -7   -6.40    4.30
   6  -7   7    4.40    4.00
   6  -7   7    4.10    3.60
  -7   7  -7   37.70    9.80
  -7   7  -7   49.90   10.60
  -7   7  -7   67.39    7.80
  -7   7  -7   54.99    6.70
   7  -7   7   54.29    7.60
   7  -7   7   48.00    6.90
   6   6  -7   -3.50    4.60
   6   6  -7    3.70    6.70
  -6  -6   7    6.60    6.30
  -6  -6   7   -2.50    6.70
   5   6  -7   26.70    6.10
   5   6  -7   29.20    3.40
   5   6  -7   22.40    7.60
   5   6  -7   24.30    3.00
  -5  -6   7   33.50    7.60
  -5  -6   7   24.90    9.00
   4   6  -7   22.00    6.60
   4   6  -7   11.70    3.00
  -4  -6   7   20.30    6.30
  -4  -6   7    8.90    6.40
   3   6  -7 1657.73   67.09
   3   6  -7 1531.25   67.39
   3   6  -7 1588.64   64.59
   3   6  -7 1594.54   65.29
  -3  -6   7 1507.95   67.19
   2   6  -7  255.07   16.70
   2   6  -7  276.37   12.90
   2   6  -7  229.08   11.90
   2   6  -7  262.07   13.90
   2   6  -7  258.67   13.70
  -2  -6   7  249.58   14.20
  -2  -6   7  218.78   12.70
   1   6  -7   42.00    4.80
   1   6  -7   42.50    4.90
   1   6  -7   59.79    7.50
   1   6  -7   46.70    3.80
   1   6  -7   49.60    5.50
  -1  -6   7   36.10    3.60
  -1  -6   7   45.60    5.20
  -1  -6   7   43.80    5.30
  -1  -6   7   44.60    5.00
   0   6  -7  368.96   15.50
   0   6  -7  357.66   15.50
   0   6  -7  343.67   17.60
   0  -6   7  365.56   17.10
   0  -6   7  336.67   15.50
   0  -6   7  364.76   17.80
   0  -6   7  367.66   16.10
   0  -6   7  330.87   15.90
  -1   6  -7  241.28   14.90
  -1   6  -7  254.07   14.80
  -1   6  -7  274.17   14.30
   1  -6   7  283.37   14.70
   1  -6   7  275.07   12.80
   1  -6   7  277.87   11.80
   1  -6   7  269.37   14.20
   1  -6   7  270.47   11.80
  -2   6  -7   88.89    8.10
  -2   6  -7  107.89    9.50
  -2   6  -7   87.69    7.80
  -2   6  -7  115.39    9.10
   2  -6   7   86.99    7.30
   2  -6   7   98.09    4.30
   2  -6   7   76.59    4.10
   2  -6   7   85.59    7.80
  -3   6  -7 1006.10   46.80
  -3   6  -7 1144.29   46.30
   3  -6   7 1099.99   43.10
   3  -6   7 1059.59   45.60
   3  -6   7  988.70   42.90
  -4   6  -7  589.54   30.30
  -4   6  -7  589.44   29.90
  -4   6  -7  615.54   28.40
   4  -6   7  608.34   26.10
  -5   6  -7   86.79    5.90
  -5   6  -7   99.19   11.60
  -5   6  -7  106.99    6.20
  -5   6  -7  110.69    9.40
   5  -6   7   80.79    6.80
   5  -6   7  111.19    7.80
  -6   6  -7    2.50    7.50
  -6   6  -7    0.80    3.60
  -6   6  -7    1.20    3.00
  -6   6  -7   -1.70    5.00
  -6   6  -7    2.50    6.70
   6  -6   7   -2.90    3.70
   6  -6   7   -3.70    4.00
  -7   6  -7    2.40    7.40
  -7   6  -7    4.50    5.60
  -7   6  -7   12.50    4.10
  -7   6  -7    2.40    7.80
   7  -6   7    0.10    4.20
   7  -6   7    4.10    5.40
   7   5  -7   34.50    9.80
  -7  -5   7   38.50    9.40
   6   5  -7   -6.10    4.70
   6   5  -7    5.90    6.90
  -6  -5   7   -7.40    5.20
  -6  -5   7    4.60    7.00
   5   5  -7   -3.40    4.10
   5   5  -7   -8.80    5.40
  -5  -5   7    0.10    5.30
  -5  -5   7    6.90    5.90
   4   5  -7    9.50    5.90
   4   5  -7    9.80    4.70
   4   5  -7   10.20    1.80
   4   5  -7    5.60    2.80
  -4  -5   7   10.30    5.70
  -4  -5   7    6.90    5.50
   3   5  -7  126.49    9.50
   3   5  -7  119.39    8.30
   3   5  -7  116.79    6.60
   3   5  -7  123.09   10.00
  -3  -5   7  121.99    9.90
  -3  -5   7  116.79   10.00
   2   5  -7  202.68   11.70
   2   5  -7  206.18   10.70
   2   5  -7  204.48   10.40
   2   5  -7  219.48   11.70
   2   5  -7  217.18   13.70
  -2  -5   7  209.88   12.10
  -2  -5   7  207.58   10.90
  -2  -5   7  183.48   11.80
   1   5  -7  152.88    8.60
   1   5  -7  147.19   10.60
   1   5  -7  158.38    8.80
   1   5  -7  167.38    8.60
   1   5  -7  155.78    9.20
  -1  -5   7  158.48    9.50
  -1  -5   7  177.48    8.70
  -1  -5   7  169.98    9.40
  -1  -5   7  160.38    9.20
  -1  -5   7  162.58   12.20
   0   5  -7  121.49    5.90
   0   5  -7  123.99    5.90
   0   5  -7  141.99    8.70
   0   5  -7  125.09    9.20
   0  -5   7  117.99    6.50
   0  -5   7  124.09    7.10
   0  -5   7  125.19    7.90
   0  -5   7  116.29    8.40
   0  -5   7  119.19    8.20
   0  -5   7  118.39    8.00
   0  -5   7  122.79    6.60
  -1   5  -7  638.94   31.10
  -1   5  -7  657.63   31.10
  -1   5  -7  701.03   31.10
   1  -5   7  746.13   27.50
   1  -5   7  649.93   29.70
   1  -5   7  674.43   30.60
   1  -5   7  696.93   30.80
   1  -5   7  716.23   30.90
   1  -5   7  687.03   31.00
  -2   5  -7  593.84   27.60
  -2   5  -7  540.35   27.90
  -2   5  -7  591.04   28.50
  -2   5  -7  580.34   28.10
   2  -5   7  636.14   27.50
   2  -5   7  648.34   28.50
  -3   5  -7  260.67   16.10
  -3   5  -7  259.97   16.30
  -3   5  -7  284.97   15.50
   3  -5   7  278.87   14.80
   3  -5   7  282.07   12.00
   3  -5   7  252.37   11.80
  -4   5  -7   27.50    7.20
  -4   5  -7   37.10    2.70
  -4   5  -7   41.20    2.90
  -4   5  -7   34.70    7.80
  -4   5  -7   38.80    6.90
   4  -5   7   32.10    4.50
   4  -5   7   36.70    4.20
  -5   5  -7   36.00    4.20
  -5   5  -7   33.00    8.20
  -5   5  -7   31.40    6.70
  -5   5  -7   20.90    8.30
  -5   5  -7   31.10    4.10
   5  -5   7   32.30    5.10
   5  -5   7   38.90    5.40
  -6   5  -7    5.70    6.70
  -6   5  -7   -1.50    6.80
  -6   5  -7   13.20    3.90
  -6   5  -7   16.60    6.30
   6  -5   7    2.90    3.90
   6  -5   7   13.10    4.90
  -7   5  -7   11.60    4.60
  -7   5  -7    3.70    6.40
  -7   5  -7    5.40    4.00
  -7   5  -7   10.40    9.10
   7  -5   7   18.40    6.20
   7  -5   7   10.90    5.00
   7   4  -7   24.50    8.90
  -7  -4   7   23.60    8.80
   6   4  -7    2.70    5.20
   6   4  -7    1.00    6.80
  -6  -4   7    6.90    6.60
  -6  -4   7   17.40    7.20
   5   4  -7   68.39    9.40
   5   4  -7   62.49    8.00
  -5  -4   7   66.29    9.00
  -5  -4   7   52.39    8.90
   4   4  -7  146.99   11.90
   4   4  -7  142.89   10.40
   4   4  -7  149.79   10.80
  -4  -4   7  138.29   11.60
  -4  -4   7  175.18   13.50
   3   4  -7  446.16   20.90
   3   4  -7  428.86   17.30
   3   4  -7  429.96   20.00
   3   4  -7  382.36   20.20
  -3  -4   7  404.96   20.60
  -3  -4   7  398.76   20.80
   2   4  -7 2012.90   81.09
   2   4  -7 1901.01   82.19
   2   4  -7 1919.31   83.49
   2   4  -7 2066.19   84.99
   2   4  -7 2052.79   82.09
  -2  -4   7 2044.80   82.09
  -2  -4   7 2027.90   82.49
  -2  -4   7 2024.80   82.59
   1   4  -7    9.10    4.20
   1   4  -7    5.00    2.40
   1   4  -7    5.70    2.80
   1   4  -7    2.20    2.80
   1   4  -7   11.90    2.50
  -1  -4   7    3.40    3.00
  -1  -4   7    6.80    3.50
  -1  -4   7    8.70    2.70
  -1  -4   7    8.90    2.80
  -1  -4   7    2.80    2.40
  -1  -4   7    8.90    2.80
   0   4  -7  450.95   18.10
   0   4  -7  515.95   22.90
   0   4  -7  421.46   21.00
   0   4  -7  412.56   20.60
   0   4  -7  404.96   18.00
   0  -4   7  479.45   21.70
   0  -4   7  462.35   18.90
   0  -4   7  427.16   18.70
   0  -4   7  445.66   20.90
   0  -4   7  428.56   20.00
   0  -4   7  461.05   20.60
   0  -4   7  437.76   23.00
  -1   4  -7  401.26   19.80
  -1   4  -7  400.46   19.70
  -1   4  -7  425.66   19.70
  -1   4  -7  371.16   19.60
   1  -4   7  413.46   19.30
   1  -4   7  401.06   19.50
   1  -4   7  386.36   19.10
   1  -4   7  399.06   19.10
   1  -4   7  380.46   18.80
  -2   4  -7  123.29    9.40
  -2   4  -7   98.49    9.00
  -2   4  -7  106.19    8.90
  -2   4  -7  112.89    8.90
   2  -4   7  110.69    8.50
   2  -4   7  100.99    7.90
   2  -4   7  113.49    4.80
  -3   4  -7    4.00    5.20
  -3   4  -7    5.40    5.90
  -3   4  -7    7.20    5.00
   3  -4   7    9.60    2.30
   3  -4   7   12.30    2.50
  -4   4  -7   41.60    8.40
  -4   4  -7   46.00    4.20
  -4   4  -7   53.59   10.10
  -4   4  -7   53.99    4.00
  -4   4  -7   48.30    7.30
   4  -4   7   48.70    5.50
   4  -4   7   57.49    5.10
  -5   4  -7   40.70    5.10
  -5   4  -7   35.80    4.70
  -5   4  -7   34.50   10.80
  -5   4  -7   34.70    7.30
   5  -4   7   30.70    4.80
   5  -4   7   33.90    5.50
  -6   4  -7    1.80    3.60
  -6   4  -7   -0.40    7.10
  -6   4  -7    0.20    5.90
  -6   4  -7   -3.50    3.40
   6  -4   7    7.30    4.50
   6  -4   7    3.60    5.00
  -7   4  -7   -6.40    7.20
  -7   4  -7   -0.70    4.00
  -7   4  -7    6.40    6.50
   7  -4   7   -3.70    4.40
   7  -4   7   -7.80    5.60
   7   3  -7    7.80    8.50
  -7  -3   7   15.20    7.80
   6   3  -7  206.98   15.90
   6   3  -7  206.88   14.90
  -6  -3   7  198.68   15.80
  -6  -3   7  189.68   14.90
   5   3  -7  214.48   14.50
   5   3  -7  196.98   13.20
  -5  -3   7  185.88   13.90
  -5  -3   7  201.48   14.40
   4   3  -7   53.99    7.50
   4   3  -7   57.39    7.30
   4   3  -7   40.50    7.30
  -4  -3   7   55.09    7.50
  -4  -3   7   63.59    7.40
  -4  -3   7   56.59    7.80
   3   3  -7  673.53   30.30
   3   3  -7  703.93   30.90
   3   3  -7  638.34   30.40
  -3  -3   7  667.83   30.70
  -3  -3   7  698.23   30.60
  -3  -3   7  666.83   30.80
   2   3  -7    1.20    2.80
   2   3  -7   -0.40    2.90
   2   3  -7    3.00    3.80
   2   3  -7    2.90    3.30
  -2  -3   7   -0.50    3.40
  -2  -3   7    4.50    3.20
  -2  -3   7    2.80    3.70
  -2  -3   7   -4.60    3.10
   1   3  -7  407.76   17.50
   1   3  -7  375.76   18.40
   1   3  -7  398.96   19.00
   1   3  -7  381.36   17.90
   1   3  -7  361.36   17.30
  -1  -3   7  394.46   18.90
  -1  -3   7  413.16   17.90
  -1  -3   7  404.46   19.10
  -1  -3   7  407.46   17.80
  -1  -3   7  375.26   18.40
  -1  -3   7  400.66   17.90
   0   3  -7  796.12   35.60
   0   3  -7  837.42   34.90
   0   3  -7  822.12   32.50
   0   3  -7  757.52   34.60
   0   3  -7  743.03   32.40
   0  -3   7  794.12   33.00
   0  -3   7  830.92   34.70
   0  -3   7  823.82   34.60
   0  -3   7  817.52   35.20
   0  -3   7  764.82   34.60
   0  -3   7  827.22   35.30
  -1   3  -7    3.30    3.50
  -1   3  -7   -2.80    3.70
  -1   3  -7   -1.70    3.90
  -1   3  -7    4.90    4.00
   1  -3   7    0.10    1.10
   1  -3   7   -0.90    1.20
   1  -3   7    0.90    3.20
   1  -3   7   -0.70    2.70
   1  -3   7   -6.00    3.20
   1  -3   7    0.90    3.10
   1  -3   7    6.00    3.40
  -2   3  -7   81.09    8.00
  -2   3  -7   79.49    8.60
  -2   3  -7   71.69    8.50
   2  -3   7   69.29    4.40
   2  -3   7   75.89    6.60
   2  -3   7   77.09    8.50
   2  -3   7   79.19    4.60
  -3   3  -7   58.19   10.20
  -3   3  -7   52.39    7.40
  -3   3  -7   43.80    3.30
  -3   3  -7   41.80    3.50
   3  -3   7   41.00    4.50
   3  -3   7   40.40    4.30
  -4   3  -7   63.09    5.10
  -4   3  -7   71.89    8.70
  -4   3  -7   73.79    5.60
  -4   3  -7   73.89    8.90
   4  -3   7   64.99    7.90
   4  -3   7   75.89    6.70
  -5   3  -7  313.77   19.40
  -5   3  -7  272.37   14.50
  -5   3  -7  310.87   18.10
  -5   3  -7  254.47   14.20
   5  -3   7  275.97   15.20
   5  -3   7  305.17   15.90
  -6   3  -7  149.49   10.50
  -6   3  -7  135.49   14.40
  -6   3  -7  184.88   15.40
   6  -3   7  160.38   11.90
   6  -3   7  162.08   11.60
  -7   3  -7  193.98   17.10
  -7   3  -7  164.08   12.10
  -7   3  -7  154.58   14.70
   7  -3   7  188.88   13.10
   7  -3   7  181.68   13.80
   7   2  -7    9.40    7.80
  -7  -2   7   -6.60    6.00
   6   2  -7   13.90    5.90
   6   2  -7   33.70    8.10
   6   2  -7   28.60    7.60
  -6  -2   7   24.40    7.40
  -6  -2   7   25.00    7.80
   5   2  -7    3.20    5.70
   5   2  -7    2.30    4.60
  -5  -2   7   -1.60    5.40
  -5  -2   7    1.00    4.80
  -5  -2   7    8.20    5.70
   4   2  -7  112.69    9.40
   4   2  -7  112.49    9.00
   4   2  -7  105.59   10.90
  -4  -2   7  103.39    9.50
  -4  -2   7  105.09    9.80
  -4  -2   7  111.29   10.10
   3   2  -7 1263.67   53.09
   3   2  -7 1292.77   53.59
  -3  -2   7 1236.88   53.49
  -3  -2   7 1153.18   53.29
  -3  -2   7 1244.08   53.29
  -3  -2   7 1296.67   53.39
   2   2  -7 3434.66  129.59
   2   2  -7 2892.01  129.29
   2   2  -7 3049.89  129.79
   2   2  -7 3277.57  130.49
   2   2  -7 3220.38  129.99
  -2  -2   7 3187.38  129.59
  -2  -2   7 3222.68  130.19
  -2  -2   7 3065.69  132.79
  -2  -2   7 3299.57  128.09
  -2  -2   7 3352.16  129.99
   1   2  -7  678.43   30.90
   1   2  -7  675.73   31.80
   1   2  -7  694.43   31.30
   1   2  -7  733.93   30.20
   1   2  -7  692.73   30.10
  -1  -2   7  735.23   31.70
  -1  -2   7  700.83   30.50
  -1  -2   7  757.02   31.50
  -1  -2   7  729.73   30.50
  -1  -2   7  713.43   30.30
  -1  -2   7  713.63   31.70
   0   2  -7  237.18   11.60
   0   2  -7  219.28   10.00
   0   2  -7  198.98    9.90
   0  -2   7  227.18   12.50
   0  -2   7  208.78   12.10
   0  -2   7  205.38   10.20
   0  -2   7  245.38   12.60
   0  -2   7  212.18   11.20
   0  -2   7  214.68   10.50
   0  -2   7  231.48   12.00
  -1   2  -7 1119.79   43.50
  -1   2  -7 1043.60   45.50
  -1   2  -7 1014.60   46.50
  -1   2  -7 1012.30   43.40
   1  -2   7 1078.39   44.10
   1  -2   7 1104.59   46.60
   1  -2   7 1134.19   46.50
   1  -2   7 1048.20   44.00
   1  -2   7 1101.39   46.70
   1  -2   7 1047.70   46.20
   1  -2   7 1130.09   45.50
  -2   2  -7    4.30    1.80
  -2   2  -7    4.80    4.70
  -2   2  -7    9.40    2.10
  -2   2  -7    7.40    7.20
   2  -2   7    7.20    3.20
   2  -2   7    0.30    4.00
   2  -2   7    0.30    4.40
   2  -2   7    1.20    2.20
  -3   2  -7   -1.40    2.60
  -3   2  -7   -1.70    5.20
  -3   2  -7  -10.20    4.80
  -3   2  -7    2.80    2.80
   3  -2   7   -1.10    3.00
   3  -2   7   -3.90    2.80
  -4   2  -7  100.99   10.00
  -4   2  -7  109.99   10.80
  -4   2  -7  101.69    7.20
  -4   2  -7  117.99    7.70
   4  -2   7  111.29    8.10
   4  -2   7  114.39    8.70
  -5   2  -7  150.68   12.70
  -5   2  -7  131.39    9.30
  -5   2  -7  137.19   13.30
  -5   2  -7  125.69    9.30
   5  -2   7  140.39   10.70
   5  -2   7  132.89   10.20
  -6   2  -7  291.27   19.40
  -6   2  -7  313.67   20.90
  -6   2  -7  293.27   16.40
  -6   2  -7  294.07   16.40
   6  -2   7  329.77   18.30
   6  -2   7  270.47   16.80
   7   1  -7   46.70    9.70
  -7  -1   7   49.90    9.90
  -7  -1   7   44.00   10.20
   6   1  -7  333.47   20.70
   6   1  -7  329.87   20.20
  -6  -1   7  380.16   21.50
  -6  -1   7  336.47   20.90
   5   1  -7    0.10    5.40
   5   1  -7   -6.70    5.00
   5   1  -7    7.50    4.90
  -5  -1   7   -6.50    5.10
  -5  -1   7    5.60    5.90
  -5  -1   7    3.90    5.00
   4   1  -7   66.59    7.70
   4   1  -7   81.29    9.70
   4   1  -7   74.49    8.20
  -4  -1   7   62.99    8.40
  -4  -1   7   67.99    8.40
  -4  -1   7   67.29    7.90
   3   1  -7  615.84   28.90
   3   1  -7  636.94   29.10
   3   1  -7  647.04   29.30
  -3  -1   7  615.54   25.80
  -3  -1   7  665.93   29.70
  -3  -1   7  616.04   29.10
  -3  -1   7  614.34   28.60
  -3  -1   7  667.83   29.60
   2   1  -7 1251.77   55.69
   2   1  -7 1261.27   54.89
   2   1  -7 1378.56   55.49
   2   1  -7 1295.27   55.09
   2   1  -7 1325.67   55.79
  -2  -1   7 1378.76   55.59
  -2  -1   7 1343.97   55.99
  -2  -1   7 1372.66   53.99
  -2  -1   7 1258.17   55.09
  -2  -1   7 1292.47   55.49
   1   1  -7    7.70    4.30
   1   1  -7   -0.60    2.50
   1   1  -7    6.50    2.90
   1   1  -7    0.10    2.60
   1   1  -7    1.80    3.40
  -1  -1   7    6.60    3.80
  -1  -1   7    3.20    3.40
  -1  -1   7    0.30    3.20
  -1  -1   7    5.40    2.90
  -1  -1   7    4.20    2.80
  -1  -1   7   -2.90    2.80
   0   1  -7   93.09    6.10
   0   1  -7   69.79    7.30
   0   1  -7   83.79    5.60
   0  -1   7   83.79    7.20
   0  -1   7   87.39    6.00
   0  -1   7   99.09    6.20
   0  -1   7   84.29    5.90
   0  -1   7   79.09    7.20
   0  -1   7   89.89    6.90
   0  -1   7   94.29    7.60
  -1   1  -7  327.37   17.50
  -1   1  -7  320.57   14.50
   1  -1   7  327.67   15.60
   1  -1   7  293.97   14.60
   1  -1   7  321.27   16.50
   1  -1   7  319.47   17.20
   1  -1   7  308.77   15.10
  -2   1  -7  741.83   29.60
  -2   1  -7  694.73   32.50
  -2   1  -7  626.34   32.10
   2  -1   7  690.13   32.40
   2  -1   7  692.73   30.00
   2  -1   7  667.83   30.20
   2  -1   7  685.63   29.90
  -3   1  -7    8.60    6.10
  -3   1  -7    1.80    3.10
  -3   1  -7    4.20    3.20
  -3   1  -7    4.80    5.80
   3  -1   7    8.60    4.00
   3  -1   7    8.20    4.20
   3  -1   7    4.40    3.80
  -4   1  -7  751.52   35.30
  -4   1  -7  771.72   36.20
  -4   1  -7  685.33   32.10
   4  -1   7  728.03   33.20
   4  -1   7  709.33   32.60
  -5   1  -7  488.75   23.50
  -5   1  -7  465.45   26.80
  -5   1  -7  494.65   26.40
   5  -1   7  466.85   24.00
   5  -1   7  523.25   25.10
  -6   1  -7  112.19   12.60
  -6   1  -7  115.89   12.40
  -6   1  -7  108.99    9.60
   6  -1   7  101.29   10.00
   6  -1   7   89.79   10.40
   7   0  -7  145.39   13.70
  -7   0   7  134.99   13.90
  -7   0   7  142.09   14.10
   6   0  -7   65.89    9.20
  -6   0   7   73.79   10.20
  -6   0   7   75.19   10.10
  -6   0   7   62.59    9.10
   5   0  -7   97.19    9.70
   5   0  -7  104.09   10.70
   5   0  -7  107.99    9.90
  -5   0   7  112.49   10.80
  -5   0   7   94.19   10.60
  -5   0   7   98.69   10.10
   4   0  -7  398.26   20.90
   4   0  -7  379.36   20.50
   4   0  -7  392.56   20.30
  -4   0   7  402.46   21.30
  -4   0   7  398.56   19.50
  -4   0   7  418.06   21.20
  -4   0   7  376.36   20.70
   3   0  -7  629.64   30.40
   3   0  -7  673.83   30.10
   3   0  -7  680.23   29.90
   3   0  -7  681.43   30.50
  -3   0   7  686.33   31.00
  -3   0   7  644.84   27.60
  -3   0   7  615.14   30.40
  -3   0   7  679.53   30.30
  -3   0   7  652.73   29.70
   2   0  -7  164.88   10.00
   2   0  -7  161.88    9.00
   2   0  -7  171.78   10.10
   2   0  -7  168.18   10.30
   2   0  -7  166.88   10.70
  -2   0   7  153.48   10.00
  -2   0   7  155.28   10.20
  -2   0   7  134.69   10.40
  -2   0   7  157.78    8.80
  -2   0   7  158.88    9.90
   1   0  -7   15.80    6.10
   1   0  -7   20.60    4.10
   1   0  -7   20.00    3.80
   1   0  -7   21.60    3.20
   1   0  -7   13.80    4.80
  -1   0   7   17.50    4.10
  -1   0   7   25.80    4.90
  -1   0   7   18.50    4.60
  -1   0   7   10.90    3.50
  -1   0   7   21.00    4.60
  -1   0   7   16.70    3.50
   0   0  -7   84.99    6.30
   0   0  -7   97.99    8.70
   0   0  -7   91.19    6.50
   0   0  -7   94.69    5.90
   0   0   7  100.69    7.50
   0   0   7   88.39    6.80
   0   0   7   86.69    9.40
   0   0   7   89.19    6.70
   0   0   7  106.29    8.50
   0   0   7   80.09   10.70
  -1   0  -7   89.29    6.40
  -1   0  -7   67.89    8.00
  -1   0  -7   70.39    5.90
  -1   0  -7   78.69    8.50
   1   0   7   85.59    5.70
   1   0   7   89.19    8.80
   1   0   7   74.89    6.10
   1   0   7   72.49    6.50
  -2   0  -7  858.31   40.20
  -2   0  -7  897.51   37.80
  -2   0  -7  888.01   37.70
   2   0   7  858.61   38.20
   2   0   7  881.61   37.70
   2   0   7  900.51   40.80
   2   0   7  858.31   38.00
  -3   0  -7  391.96   19.40
  -3   0  -7  417.46   22.30
  -3   0  -7  425.46   19.70
  -3   0  -7  418.86   22.60
   3   0   7  387.56   20.30
   3   0   7  373.36   19.80
   3   0   7  405.36   19.80
  -4   0  -7   35.50    5.80
  -4   0  -7   47.20    6.20
  -4   0  -7   30.20    7.90
  -4   0  -7   38.60   11.30
   4   0   7   28.00    6.20
   4   0   7   30.10    5.90
  -5   0  -7    0.60    4.70
  -5   0  -7   10.40    7.10
  -5   0  -7   -0.30    4.30
  -5   0  -7   -3.50    6.70
   5   0   7    7.90    5.30
  -6   0  -7   15.30    8.10
  -6   0  -7   10.20    5.30
  -6   0  -7   15.80    8.50
   6   0   7   10.40    6.40
   6   0   7    5.80    5.80
  -7   1   7   61.09   10.20
  -7   1   7   59.39   13.80
   6  -1  -7   16.40    6.50
   6  -1  -7    6.10    7.10
   6  -1  -7   19.20    7.30
  -6   1   7   23.60    7.30
  -6   1   7   27.50    7.50
  -6   1   7   10.40    7.10
   5  -1  -7  814.62   38.00
   5  -1  -7  790.72   37.70
   5  -1  -7  835.72   38.40
  -5   1   7  820.22   38.40
  -5   1   7  794.62   36.30
  -5   1   7  834.72   38.30
  -5   1   7  798.62   38.20
   4  -1  -7  179.28   12.50
   4  -1  -7  189.98   13.30
   4  -1  -7  185.38   12.30
  -4   1   7  187.68   11.10
  -4   1   7  209.28   13.40
  -4   1   7  174.98   12.90
  -4   1   7  191.08   13.30
   3  -1  -7    4.40    4.10
   3  -1  -7    0.60    4.10
   3  -1  -7   -0.30    3.80
   3  -1  -7   -2.70    4.30
  -3   1   7    3.60    4.60
  -3   1   7    2.80    4.60
  -3   1   7   -6.50    4.20
  -3   1   7   -1.50    3.40
   2  -1  -7  370.96   19.60
   2  -1  -7  397.06   20.30
   2  -1  -7  408.36   19.60
   2  -1  -7  414.76   18.10
   2  -1  -7  407.86   19.80
  -2   1   7  390.56   19.60
  -2   1   7  417.66   20.80
  -2   1   7  403.36   19.90
  -2   1   7  371.46   19.20
   1  -1  -7   23.10    4.30
   1  -1  -7   12.90    4.90
   1  -1  -7   21.90    2.80
   1  -1  -7   14.60    4.10
   1  -1  -7   11.60    4.50
  -1   1   7   20.00    4.70
  -1   1   7   19.20    4.80
  -1   1   7   17.80    4.40
  -1   1   7   16.00    4.40
   0  -1  -7  115.89    8.20
   0  -1  -7  128.39   10.10
   0  -1  -7  112.19    8.00
   0   1   7  133.89   10.40
   0   1   7  118.59    8.80
   0   1   7  115.19    8.30
  -1  -1  -7  260.07   14.00
  -1  -1  -7  270.07   15.90
  -1  -1  -7  284.87   14.30
  -1  -1  -7  257.87   17.20
   1   1   7  281.57   12.80
   1   1   7  274.57   14.70
   1   1   7  266.87   16.20
   1   1   7  259.17   14.30
  -2  -1  -7  691.23   31.50
  -2  -1  -7  697.83   33.50
  -2  -1  -7  696.73   33.80
  -2  -1  -7  709.43   31.60
   2   1   7  747.73   36.10
   2   1   7  711.43   30.60
   2   1   7  701.13   32.10
   2   1   7  676.63   31.70
  -3  -1  -7  999.40   47.10
  -3  -1  -7  967.40   47.40
  -3  -1  -7 1035.40   45.40
  -3  -1  -7 1102.09   45.50
   3   1   7 1056.79   45.70
   3   1   7 1052.79   46.20
   3   1   7 1021.40   44.80
   3   1   7 1079.99   48.70
  -4  -1  -7   17.30    8.80
  -4  -1  -7   21.30    8.00
  -4  -1  -7   27.20    5.90
   4   1   7   26.50    6.90
   4   1   7   29.10    6.30
  -5  -1  -7   33.90    6.90
  -5  -1  -7   27.80    8.20
  -5  -1  -7   34.40    9.10
   5   1   7   40.80    7.20
   5   1   7   36.80    7.80
   7  -2  -7   64.99   10.30
  -7   2   7   68.59   10.50
   6  -2  -7   31.50    7.10
   6  -2  -7   43.50    8.80
  -6   2   7   47.80    8.80
  -6   2   7   29.00    7.90
  -6   2   7   30.40    7.70
  -6   2   7   44.50    6.30
   5  -2  -7  156.38   12.30
   5  -2  -7  166.68   12.00
  -5   2   7  128.49    7.20
  -5   2   7  134.79   12.20
  -5   2   7  130.89    9.10
  -5   2   7  143.09   12.10
  -5   2   7  133.69   12.50
   4  -2  -7   53.49    7.90
   4  -2  -7   40.40    7.00
   4  -2  -7   58.39    7.60
  -4   2   7   33.90    7.00
  -4   2   7   51.59    7.70
  -4   2   7   60.99    8.20
  -4   2   7   44.90    5.80
   3  -2  -7   34.50    8.20
   3  -2  -7   51.99    6.90
   3  -2  -7   31.80    5.50
   3  -2  -7   31.30    6.20
  -3   2   7   35.90    6.80
  -3   2   7   29.70    6.40
  -3   2   7   30.60    6.30
  -3   2   7   33.60    5.20
   2  -2  -7   31.00    6.00
   2  -2  -7   30.10    5.60
   2  -2  -7   28.80    3.10
   2  -2  -7   26.60    5.20
   2  -2  -7   23.00    5.30
  -2   2   7   17.30    5.30
  -2   2   7   28.80    5.70
  -2   2   7   30.50    5.30
  -2   2   7   26.60    5.60
   1  -2  -7  133.39   10.20
   1  -2  -7  126.09    9.80
   1  -2  -7  121.49    9.50
   1  -2  -7  131.99    9.50
  -1   2   7  127.89    9.60
  -1   2   7  136.49   10.00
  -1   2   7  155.58   11.50
   0  -2  -7  795.42   35.20
   0  -2  -7  802.22   35.50
   0  -2  -7  815.92   37.10
   0   2   7  771.02   35.30
   0   2   7  791.22   35.70
[truncated: 187,575 more chars]
