# Supplementary material for: Crystal structure of 2-(morpholino)ethyl­ammonium picrate monohydrate
Source: Acta Crystallogr E Crystallogr Commun. 2023 Jan 1;79(Pt 1):8–13. doi: 10.1107/S2056989022011409 (PMC9815139; doi:10.1107/S2056989022011409)
Supplement: Supplementary file 2 [file e-79-00008-Isup3.hkl]

data_I                                                                          
_shelx_title ' 2_a.res in P-1'                                                  
_shelx_refln_list_code          4                                               
_shelx_F_calc_maximum       50.99                                               
_exptl_crystal_F_000       396.00                                               
_reflns_d_resolution_high  0.7988                                               
                                                                                
loop_                                                                           
 _space_group_symop_operation_xyz                                               
 'x, y, z'                                                                      
 '-x, -y, -z'                                                                   
                                                                                
_cell_length_a     6.9375                                                       
_cell_length_b    11.5826                                                       
_cell_length_c    12.0767                                                       
_cell_angle_alpha 114.362                                                       
_cell_angle_beta   94.261                                                       
_cell_angle_gamma 103.841                                                       
                                                                                
_shelx_F_squared_multiplier     1.000                                           
                                                                                
loop_                                                                           
 _refln_index_h                                                                 
 _refln_index_k                                                                 
 _refln_index_l                                                                 
 _refln_F_squared_calc                                                          
 _refln_F_squared_meas                                                          
 _refln_F_squared_sigma                                                         
 _refln_observed_status                                                         
   1   0   0          0.08          0.07         0.10 o                         
   2   0   0        373.67        335.15         6.13 o                         
   3   0   0        183.14        179.27         3.48 o                         
   4   0   0         40.14         45.85         1.27 o                         
   5   0   0          0.62          1.50         0.58 o                         
   6   0   0         18.48         15.47         1.06 o                         
   7   0   0          5.69          3.24         0.82 o                         
   8   0   0          5.65          3.03         0.95 o                         
  -8   1   0          2.24          5.45         2.26 o                         
  -7   1   0         41.01         45.62         2.16 o                         
  -6   1   0          6.58          7.30         1.19 o                         
  -5   1   0         35.98         42.43         1.20 o                         
  -4   1   0          3.42          3.41         0.40 o                         
  -3   1   0        467.30        445.73         7.45 o                         
  -1   1   0         18.19          0.64         0.19 o                         
   1   1   0        157.04        133.46         3.92 o                         
   2   1   0        651.78        580.12        11.75 o                         
   3   1   0        328.26        333.42         6.25 o                         
   4   1   0          8.29          7.64         0.62 o                         
   5   1   0         67.02         62.51         2.00 o                         
   6   1   0          2.02          0.99         0.75 o                         
   7   1   0          1.20          0.29         0.82 o                         
   8   1   0          0.51          0.07         1.05 o                         
  -8   2   0          6.44          9.28         1.33 o                         
  -7   2   0         27.43         31.46         1.77 o                         
  -6   2   0          1.51          0.44         0.50 o                         
  -5   2   0          4.86          2.78         0.56 o                         
  -4   2   0       1732.67       1739.90        26.28 o                         
  -3   2   0         16.83         18.96         0.55 o                         
  -1   2   0         32.46         26.30         0.69 o                         
   2   2   0       1036.05       1023.05        18.38 o                         
   3   2   0        123.23        115.86         2.83 o                         
   4   2   0         32.95         35.85         1.09 o                         
   5   2   0        300.87        302.47         5.44 o                         
   6   2   0          6.34          7.57         0.97 o                         
   7   2   0          5.62          6.26         1.02 o                         
  -8   3   0          2.62          2.63         1.05 o                         
  -7   3   0         19.42         18.20         1.44 o                         
  -6   3   0        195.91        188.16         3.91 o                         
  -5   3   0         52.38         62.08         1.38 o                         
  -4   3   0        979.15       1004.38        15.32 o                         
  -3   3   0         71.82         72.60         1.61 o                         
  -2   3   0       1140.95       1098.51        17.94 o                         
  -1   3   0        357.98        350.35         5.04 o                         
   0   3   0        201.69        210.06         3.29 o                         
   2   3   0       1194.61       1128.15        20.28 o                         
   3   3   0         84.31         80.90         1.89 o                         
   4   3   0         19.95         19.24         0.95 o                         
   5   3   0         73.94         70.16         1.94 o                         
   6   3   0          0.10          0.09         0.67 o                         
   7   3   0          1.45          2.44         1.53 o                         
  -8   4   0          7.37          5.82         0.81 o                         
  -7   4   0         80.58         86.99         2.55 o                         
  -6   4   0        332.10        324.86         6.37 o                         
  -5   4   0          7.02          7.89         0.61 o                         
  -4   4   0        226.00        232.14         4.15 o                         
  -3   4   0        345.67        351.89         5.18 o                         
  -2   4   0        358.81        369.80         6.05 o                         
  -1   4   0        294.28        295.46         4.70 o                         
   0   4   0        397.43        372.17         5.76 o                         
   1   4   0        373.10        404.17         7.46 o                         
   2   4   0        174.40        178.35         3.58 o                         
   3   4   0        190.97        189.98         4.59 o                         
   4   4   0          0.22          0.26         0.58 o                         
   5   4   0         68.78         72.99         2.13 o                         
   6   4   0         28.65         29.75         1.77 o                         
   7   4   0        104.07         99.35         3.67 o                         
  -8   5   0         76.48         67.36         1.57 o                         
  -7   5   0          5.55          3.83         0.44 o                         
  -6   5   0          7.05          6.46         0.74 o                         
  -5   5   0          3.43          4.87         0.58 o                         
  -4   5   0        504.58        472.91         7.43 o                         
  -3   5   0        693.21        729.88        10.49 o                         
  -2   5   0        590.99        613.20         9.42 o                         
  -1   5   0        264.58        240.07         3.58 o                         
   0   5   0        125.96        118.33         2.97 o                         
   1   5   0         82.28         86.70         1.96 o                         
   2   5   0          0.04          0.27         0.43 o                         
   3   5   0         34.18         34.33         1.18 o                         
   4   5   0        329.05        317.05         6.27 o                         
   5   5   0        189.91        197.60         4.27 o                         
   6   5   0         74.13         68.16         2.37 o                         
  -8   6   0         34.56         28.67         1.72 o                         
  -7   6   0          0.72          1.19         0.59 o                         
  -6   6   0          0.39         -0.13         0.58 o                         
  -5   6   0         10.60         13.03         0.77 o                         
  -4   6   0        238.49        247.12         3.85 o                         
  -3   6   0         14.03          8.97         0.36 o                         
  -2   6   0        190.33        199.83         3.29 o                         
  -1   6   0        142.47        152.19         2.40 o                         
   0   6   0        316.98        318.01         6.09 o                         
   1   6   0         45.53         43.31         1.13 o                         
   2   6   0         79.17         71.19         1.77 o                         
   3   6   0        435.62        412.46         7.90 o                         
   4   6   0        218.94        217.69         5.09 o                         
   5   6   0         87.93         77.71         3.22 o                         
   6   6   0          0.03         -1.31         1.31 o                         
  -8   7   0          3.94          3.84         1.28 o                         
  -7   7   0         17.50         16.49         1.06 o                         
  -6   7   0          0.67          1.25         0.63 o                         
  -5   7   0         21.37         23.61         1.08 o                         
  -4   7   0          1.96          1.20         0.42 o                         
  -3   7   0        182.50        184.01         3.14 o                         
  -2   7   0         10.66         10.41         0.51 o                         
  -1   7   0        381.06        383.16         6.09 o                         
   0   7   0          3.27          5.78         0.41 o                         
   1   7   0         67.08         68.64         1.60 o                         
   2   7   0        740.77        730.79        13.56 o                         
   3   7   0         41.76         42.90         1.40 o                         
   4   7   0          0.03         -0.45         0.63 o                         
   5   7   0          1.35          2.32         1.30 o                         
  -8   8   0          0.09          0.10         0.83 o                         
  -7   8   0          1.45          1.25         0.94 o                         
  -6   8   0         17.11         15.06         1.31 o                         
  -5   8   0          1.26          0.83         0.62 o                         
  -4   8   0          0.00         -0.46         0.53 o                         
  -3   8   0          0.22          0.42         0.42 o                         
  -2   8   0        169.26        171.60         2.80 o                         
  -1   8   0         97.29        103.05         1.80 o                         
   0   8   0        770.51        766.86        11.85 o                         
   1   8   0        309.23        307.43         5.52 o                         
   2   8   0         39.15         38.45         1.26 o                         
   3   8   0         23.62         19.72         0.94 o                         
   4   8   0          9.83          7.54         0.88 o                         
  -7   9   0          0.09          1.09         0.78 o                         
  -6   9   0          1.55          1.66         0.76 o                         
  -5   9   0          5.58          3.48         0.72 o                         
  -4   9   0         10.09         11.48         1.20 o                         
  -3   9   0         84.71         78.80         1.69 o                         
  -2   9   0        761.88        735.57        10.72 o                         
  -1   9   0          7.56          8.12         0.54 o                         
   0   9   0        277.66        264.88         4.85 o                         
   1   9   0         14.56         13.93         0.83 o                         
   2   9   0          2.94          4.24         0.67 o                         
   3   9   0          3.85          5.00         1.06 o                         
   4   9   0          6.68          6.80         1.66 o                         
  -7  10   0          0.05          0.05         0.82 o                         
  -6  10   0          4.44          3.97         0.77 o                         
  -5  10   0         25.46         26.95         1.14 o                         
  -4  10   0         62.64         56.08         1.39 o                         
  -3  10   0         13.35          7.53         0.66 o                         
  -2  10   0        363.79        359.50         6.34 o                         
  -1  10   0        133.64        128.72         2.48 o                         
   0  10   0         90.27         93.68         2.14 o                         
   1  10   0         23.20         25.52         1.08 o                         
   2  10   0          2.41          4.27         0.93 o                         
   3  10   0          9.79         11.60         1.06 o                         
  -6  11   0         23.55         23.46         1.32 o                         
  -5  11   0          0.15          1.24         0.65 o                         
  -4  11   0        144.02        127.73         2.53 o                         
  -3  11   0         19.55         17.68         1.08 o                         
  -2  11   0         25.51         21.77         1.46 o                         
  -1  11   0         14.03         17.35         1.49 o                         
   0  11   0         10.10          9.37         0.85 o                         
   1  11   0          4.38          6.10         0.90 o                         
   2  11   0          0.01         -0.55         0.70 o                         
  -5  12   0         14.07         12.82         0.95 o                         
  -4  12   0         32.01         33.72         1.23 o                         
  -3  12   0          0.00         -0.56         0.56 o                         
  -2  12   0          0.19          1.33         0.62 o                         
  -1  12   0          2.50          2.55         0.66 o                         
   0  12   0          3.82          5.66         0.81 o                         
   1  12   0         15.47         10.83         1.70 o                         
  -3  13   0         23.39         26.59         1.81 o                         
  -2  13   0          0.05          0.30         0.88 o                         
   1 -13   1          0.16          0.48         0.67 o                         
   2 -13   1          5.30          7.69         0.82 o                         
   3 -13   1          0.08         -0.09         0.59 o                         
   4 -13   1          2.41          4.94         0.46 o                         
  -1 -12   1          1.28          0.09         0.73 o                         
   0 -12   1          0.02         -0.04         0.58 o                         
   1 -12   1         37.51         44.62         1.49 o                         
   2 -12   1          0.57          1.07         0.62 o                         
   3 -12   1         15.68         18.43         1.18 o                         
   4 -12   1         71.70         70.07         1.69 o                         
   5 -12   1          0.05         -0.02         0.64 o                         
   6 -12   1         18.12         12.39         1.31 o                         
  -2 -11   1          6.10          4.46         0.82 o                         
  -1 -11   1          1.50          1.17         0.64 o                         
   0 -11   1          0.00         -0.40         0.60 o                         
   1 -11   1         26.37         25.86         1.13 o                         
   2 -11   1         10.61          9.87         0.51 o                         
   3 -11   1         35.31         42.04         1.40 o                         
   4 -11   1         29.68         31.80         0.96 o                         
   5 -11   1          3.00          5.41         1.14 o                         
   6 -11   1          0.42         -0.13         0.75 o                         
  -3 -10   1          7.55          8.13         1.64 o                         
  -2 -10   1         13.58         14.33         1.02 o                         
  -1 -10   1        109.97        114.32         2.50 o                         
   0 -10   1        281.15        271.12         5.05 o                         
   1 -10   1        212.01        219.60         4.49 o                         
   2 -10   1        417.01        429.73         8.19 o                         
   3 -10   1          4.35          0.71         0.81 o                         
   4 -10   1          0.16         -0.11         0.45 o                         
   5 -10   1          0.11         -0.50         0.50 o                         
   6 -10   1          0.65          1.18         0.76 o                         
   7 -10   1          2.50          2.69         1.03 o                         
  -4  -9   1          0.26         -0.59         0.95 o                         
  -3  -9   1          2.19          1.69         0.74 o                         
  -2  -9   1         12.48         14.25         0.88 o                         
  -1  -9   1        320.07        324.08         8.56 o                         
   0  -9   1        200.11        202.29         3.80 o                         
   1  -9   1          9.30          9.54         0.48 o                         
   2  -9   1         56.41         56.96         1.21 o                         
   3  -9   1          0.08         -0.12         0.42 o                         
   4  -9   1         74.02         71.74         1.82 o                         
   5  -9   1          1.80          0.44         0.77 o                         
   6  -9   1          0.00         -0.57         0.57 o                         
   7  -9   1          8.60          9.33         1.33 o                         
  -5  -8   1         12.10         15.66         1.71 o                         
  -4  -8   1          9.95          7.55         0.96 o                         
  -3  -8   1          5.94          7.52         0.61 o                         
  -2  -8   1        476.79        448.67         7.83 o                         
  -1  -8   1        109.86        107.44         2.28 o                         
   0  -8   1         19.82         19.09         0.81 o                         
   1  -8   1        990.11        969.45        14.85 o                         
   2  -8   1          8.94         12.34         0.57 o                         
   3  -8   1          2.81          2.96         0.44 o                         
   4  -8   1         91.18        104.92         2.45 o                         
   5  -8   1         41.94         41.44         1.65 o                         
   6  -8   1         38.56         46.28         1.44 o                         
   7  -8   1         18.39         17.31         1.08 o                         
   8  -8   1         17.80         12.72         1.15 o                         
  -5  -7   1         69.01         74.26         3.20 o                         
  -4  -7   1        269.79        270.89         5.53 o                         
  -3  -7   1        111.10        112.68         3.06 o                         
  -2  -7   1         88.65         91.26         1.97 o                         
  -1  -7   1          7.65          5.94         0.55 o                         
   0  -7   1         14.14         11.10         0.60 o                         
   1  -7   1        362.88        367.05         5.55 o                         
   2  -7   1         12.58         10.60         0.48 o                         
   3  -7   1        142.88        143.62         2.31 o                         
   4  -7   1         51.38         48.16         1.41 o                         
   5  -7   1         13.43         14.51         0.80 o                         
   6  -7   1         51.46         47.03         1.51 o                         
   7  -7   1          2.32          3.76         0.95 o                         
   8  -7   1          5.70          4.20         0.94 o                         
  -6  -6   1          6.25          8.22         1.22 o                         
  -5  -6   1         52.76         58.67         1.85 o                         
  -4  -6   1        207.23        211.16         4.42 o                         
  -3  -6   1         51.41         46.51         1.42 o                         
  -2  -6   1         45.48         49.13         1.34 o                         
  -1  -6   1        388.39        367.13         7.05 o                         
   0  -6   1        573.20        556.02        11.19 o                         
   1  -6   1          1.23          3.42         0.30 o                         
   2  -6   1         83.79         94.51         1.59 o                         
   3  -6   1        160.81        161.03         2.41 o                         
   4  -6   1        107.23        110.15         2.05 o                         
   5  -6   1         84.68         91.13         1.98 o                         
   6  -6   1         58.39         58.20         1.93 o                         
   7  -6   1          4.51          3.35         0.70 o                         
   8  -6   1         22.34         23.01         1.62 o                         
  -6  -5   1        187.14        198.70         4.91 o                         
  -5  -5   1          3.55          3.85         0.78 o                         
  -4  -5   1         36.84         36.97         1.32 o                         
  -3  -5   1         23.78         23.23         1.48 o                         
  -2  -5   1        678.50        675.11        13.35 o                         
  -1  -5   1         49.15         58.45         1.36 o                         
   0  -5   1         48.47         54.43         1.17 o                         
   1  -5   1        254.30        238.05         3.77 o                         
   2  -5   1          0.08          0.63         0.24 o                         
   3  -5   1         61.67         61.29         1.23 o                         
   4  -5   1          7.96          7.16         0.49 o                         
   5  -5   1          3.87          3.50         0.27 o                         
   6  -5   1        462.37        445.45         7.14 o                         
   7  -5   1          9.01         11.38         0.68 o                         
   8  -5   1         12.53         15.57         0.97 o                         
  -7  -4   1          8.05          9.22         1.36 o                         
  -6  -4   1         78.52         84.60         2.98 o                         
  -5  -4   1         20.80         21.43         1.12 o                         
  -4  -4   1         26.47         29.42         1.15 o                         
  -3  -4   1        273.45        291.96         5.73 o                         
  -2  -4   1        100.62        106.31         2.25 o                         
  -1  -4   1        654.53        629.13        11.40 o                         
   0  -4   1        477.04        412.28         6.86 o                         
   1  -4   1          0.12         -0.12         0.19 o                         
   2  -4   1       2104.25       2043.00        81.36 o                         
   3  -4   1          6.10          5.34         0.38 o                         
   4  -4   1        229.58        247.39         4.01 o                         
   5  -4   1        136.46        137.13         2.28 o                         
   6  -4   1         18.50         19.61         0.87 o                         
   7  -4   1          0.51         -0.13         0.54 o                         
   8  -4   1          0.00         -0.60         0.60 o                         
  -7  -3   1          0.06         -0.84         0.84 o                         
  -6  -3   1          7.25          8.20         0.89 o                         
  -5  -3   1          9.95          8.74         0.85 o                         
  -4  -3   1          6.69          7.75         0.83 o                         
  -3  -3   1          8.09          6.88         0.68 o                         
  -2  -3   1        100.99        107.49         2.54 o                         
   1  -3   1       1016.22        921.54        40.15 o                         
   3  -3   1         83.94         99.00         1.60 o                         
   4  -3   1       1738.90       1719.94        26.02 o                         
   5  -3   1          0.42          0.67         0.44 o                         
   6  -3   1         32.87         40.79         1.22 o                         
   7  -3   1          6.76          4.85         0.87 o                         
   8  -3   1          0.17          0.43         0.97 o                         
  -7  -2   1          1.00          0.07         0.86 o                         
  -6  -2   1          1.78          0.94         0.65 o                         
  -5  -2   1         61.96         69.73         1.85 o                         
  -4  -2   1         23.45         22.82         1.02 o                         
  -3  -2   1        642.57        660.13        13.50 o                         
  -2  -2   1        289.30        302.92         6.33 o                         
   0  -2   1        210.72        197.41         5.55 o                         
   1  -2   1        274.99        235.87         3.17 o                         
   3  -2   1        180.90        191.39         3.88 o                         
   4  -2   1         20.80         19.93         0.77 o                         
   5  -2   1         50.18         51.03         1.20 o                         
   6  -2   1          0.53         -0.14         0.61 o                         
   7  -2   1         12.12         10.21         1.33 o                         
   8  -2   1         13.96         13.48         1.24 o                         
  -8  -1   1          1.18         -1.01         1.01 o                         
  -7  -1   1          0.07         -0.68         0.90 o                         
  -6  -1   1          2.63          3.39         0.58 o                         
  -5  -1   1         16.06         18.73         0.84 o                         
  -4  -1   1          2.52          1.59         0.50 o                         
  -3  -1   1        591.71        608.45        11.08 o                         
   1  -1   1        658.34        443.96        12.58 o                         
   3  -1   1        139.64        154.79         2.76 o                         
   4  -1   1         17.09         24.82         1.22 o                         
   5  -1   1          6.17          6.69         0.64 o                         
   6  -1   1          0.00         -0.51         0.51 o                         
   7  -1   1         71.88         68.54         2.93 o                         
   8  -1   1          3.26          3.18         1.05 o                         
  -8   0   1          8.44          8.48         1.29 o                         
  -7   0   1          1.08          0.21         0.73 o                         
  -6   0   1          3.26          3.45         0.56 o                         
  -5   0   1         17.71         22.67         0.90 o                         
  -4   0   1        126.72        125.55         2.42 o                         
  -3   0   1          1.48          2.75         0.33 o                         
   3   0   1         21.94         24.00         1.01 o                         
   4   0   1          6.24         13.74         1.65 o                         
   5   0   1        100.58         95.86         2.10 o                         
   6   0   1          6.21          6.41         0.96 o                         
   7   0   1          2.70          0.30         1.51 o                         
   8   0   1         15.37         14.17         1.29 o                         
  -8   1   1          3.32          3.89         1.59 o                         
  -7   1   1         14.87         14.86         1.37 o                         
  -6   1   1         24.43         21.36         1.05 o                         
  -5   1   1          0.28         -0.32         0.42 o                         
  -4   1   1        664.25        713.33        11.87 o                         
  -3   1   1          0.46          1.45         0.26 o                         
   1   1   1       1136.87        997.71        30.90 o                         
   2   1   1          2.54          2.71         0.35 o                         
   3   1   1         46.01         41.68         1.05 o                         
   5   1   1         21.83         28.25         3.64 o                         
   6   1   1         58.39         54.54         1.91 o                         
   7   1   1         36.41         39.87         1.80 o                         
  -8   2   1          0.21          3.63         1.11 o                         
  -7   2   1         26.33         23.40         1.61 o                         
  -6   2   1         89.76         90.98         2.01 o                         
  -5   2   1         64.28         65.74         1.40 o                         
  -4   2   1       1655.89       1720.41        26.03 o                         
  -3   2   1        352.15        330.30         5.19 o                         
  -2   2   1         95.91         89.41         1.65 o                         
  -1   2   1          0.19          0.19         0.20 o                         
   1   2   1         40.67         43.50         1.00 o                         
   2   2   1        173.94        160.00         3.17 o                         
   3   2   1         25.05         30.03         1.05 o                         
   4   2   1        140.56        148.33         3.15 o                         
   5   2   1         45.50         45.19         1.67 o                         
   6   2   1          5.56          6.10         0.93 o                         
   7   2   1          2.05          2.62         0.93 o                         
  -8   3   1          1.46          0.71         0.97 o                         
  -7   3   1         82.79         85.61         2.50 o                         
  -6   3   1        390.60        391.43         7.42 o                         
  -5   3   1          0.13         -0.21         0.47 o                         
  -4   3   1        129.59        142.91         2.45 o                         
  -3   3   1        659.67        684.53         9.80 o                         
  -2   3   1        363.63        353.04         5.48 o                         
  -1   3   1        502.62        524.11         8.01 o                         
   0   3   1        329.17        307.08         4.47 o                         
   1   3   1        152.46        150.63         2.68 o                         
   2   3   1         11.64          9.48         0.70 o                         
   3   3   1       1649.31       1620.91        29.12 o                         
   4   3   1        233.15        243.69         4.89 o                         
   5   3   1        170.17        166.00         4.07 o                         
   6   3   1         71.19         69.01         2.51 o                         
   7   3   1         26.92         27.89         1.57 o                         
  -8   4   1        113.63         98.63         3.19 o                         
  -7   4   1          1.02          1.35         0.52 o                         
  -6   4   1        340.87        344.45         6.05 o                         
  -5   4   1          7.69          9.47         0.44 o                         
  -4   4   1        105.52        108.61         2.02 o                         
  -3   4   1        233.08        256.62         4.51 o                         
  -2   4   1          6.82          7.23         0.47 o                         
  -1   4   1         11.51         11.26         0.42 o                         
   0   4   1         18.60         14.38         0.46 o                         
   1   4   1        411.96        419.92         6.54 o                         
   2   4   1          8.43          9.93         0.63 o                         
   3   4   1         13.84         15.83         0.90 o                         
   4   4   1         37.49         34.57         1.29 o                         
   5   4   1         53.12         57.73         3.15 o                         
   6   4   1          2.26          3.53         0.91 o                         
  -8   5   1        117.63        103.45         3.56 o                         
  -7   5   1          4.88          3.50         0.75 o                         
  -6   5   1         18.06         16.75         0.98 o                         
  -5   5   1         20.33         19.03         0.88 o                         
  -4   5   1          7.34         10.87         0.59 o                         
  -3   5   1        125.97        135.69         2.18 o                         
  -2   5   1       2572.86       2521.92       100.59 o                         
  -1   5   1         44.88         60.61         1.10 o                         
   0   5   1          2.46          2.15         0.29 o                         
   1   5   1        223.05        236.99         4.22 o                         
   2   5   1          0.19         -0.15         0.45 o                         
   3   5   1         77.57         77.29         1.96 o                         
   4   5   1         12.13         14.93         1.39 o                         
   5   5   1         84.24         76.05         2.54 o                         
   6   5   1         11.18          8.86         1.18 o                         
  -8   6   1          3.78          2.65         0.87 o                         
  -7   6   1          0.34          0.75         0.66 o                         
  -6   6   1          7.13          3.28         0.85 o                         
  -5   6   1         33.50         35.09         1.06 o                         
  -4   6   1         20.02         23.35         0.77 o                         
  -3   6   1         89.71         98.17         1.71 o                         
  -2   6   1         66.77         60.75         1.29 o                         
  -1   6   1          0.14         -0.04         0.31 o                         
   0   6   1          0.54          0.83         0.32 o                         
   1   6   1          1.58          1.69         0.38 o                         
   2   6   1        237.14        241.00         4.39 o                         
   3   6   1        157.18        157.75         3.44 o                         
   4   6   1          2.17          3.66         0.87 o                         
   5   6   1          0.34          0.54         0.78 o                         
  -8   7   1          1.13          1.91         1.00 o                         
  -7   7   1         19.86         29.48         1.48 o                         
  -6   7   1          1.85          2.78         0.71 o                         
  -5   7   1        113.98        113.18         2.42 o                         
  -4   7   1          0.00         -0.40         0.40 o                         
  -3   7   1         23.66         18.32         0.63 o                         
  -2   7   1        171.67        170.49         2.98 o                         
  -1   7   1          0.01          0.70         0.34 o                         
   0   7   1        101.28         92.68         1.78 o                         
   1   7   1         85.83         81.14         1.84 o                         
   2   7   1        158.93        158.69         3.50 o                         
   3   7   1         78.31         78.02         1.90 o                         
   4   7   1          3.31          2.03         0.77 o                         
   5   7   1         12.97         13.91         1.73 o                         
  -7   8   1         19.62         21.29         1.39 o                         
  -6   8   1          1.00          0.67         0.68 o                         
  -5   8   1          5.73          2.50         0.62 o                         
  -4   8   1          2.11          2.18         0.48 o                         
  -3   8   1          4.43          2.77         0.43 o                         
  -2   8   1          0.19          1.32         0.42 o                         
  -1   8   1          4.07          3.27         0.40 o                         
   0   8   1        612.74        614.22         9.61 o                         
   1   8   1         22.24         22.02         0.96 o                         
   2   8   1          0.23         -0.53         0.53 o                         
   3   8   1         81.29         80.95         2.37 o                         
   4   8   1         18.48         20.66         1.27 o                         
  -7   9   1          3.48          3.45         1.12 o                         
  -6   9   1          6.27          9.48         0.91 o                         
  -5   9   1          2.03          1.19         0.61 o                         
  -4   9   1         99.91         94.09         1.88 o                         
  -3   9   1         10.54          9.74         0.69 o                         
  -2   9   1        514.68        518.58         8.95 o                         
  -1   9   1        249.20        239.84         4.06 o                         
   0   9   1          0.02          0.25         0.40 o                         
   1   9   1          0.65          1.03         0.56 o                         
   2   9   1         49.65         46.37         1.45 o                         
   3   9   1         11.35         10.78         1.07 o                         
  -7  10   1          2.82          1.92         1.07 o                         
  -6  10   1          5.34          6.35         0.84 o                         
  -5  10   1          7.54          6.80         0.83 o                         
  -4  10   1        288.69        313.48         5.24 o                         
  -3  10   1         72.24         61.59         1.48 o                         
  -2  10   1         22.80         27.24         0.94 o                         
  -1  10   1          0.12         -0.09         0.40 o                         
   0  10   1         37.17         35.34         1.21 o                         
   1  10   1          2.25          2.18         0.65 o                         
   2  10   1         19.83         20.31         1.26 o                         
  -6  11   1         97.09        106.94         3.21 o                         
  -5  11   1         19.00         14.85         0.98 o                         
  -4  11   1         83.44         94.58         2.47 o                         
  -3  11   1          7.24          5.85         0.76 o                         
  -2  11   1         18.37         17.66         0.94 o                         
  -1  11   1          2.77          2.58         0.80 o                         
   0  11   1          1.97          2.02         1.10 o                         
   1  11   1          8.80          8.16         1.28 o                         
  -5  12   1          0.47         -0.74         0.74 o                         
  -4  12   1          7.16          9.63         1.20 o                         
  -3  12   1          0.15         -0.41         0.67 o                         
  -2  12   1          0.30          1.10         0.71 o                         
  -1  12   1         11.37         16.40         1.43 o                         
   0  12   1          0.02         -0.62         0.62 o                         
   0 -13   2          2.70          6.73         1.18 o                         
   1 -13   2         34.74         36.41         1.36 o                         
   2 -13   2          0.97          1.78         0.96 o                         
   3 -13   2          1.27          1.92         0.68 o                         
   4 -13   2         38.70         40.05         1.45 o                         
   5 -13   2          1.52          1.88         0.64 o                         
  -2 -12   2          5.56         11.63         2.68 o                         
  -1 -12   2          3.12          4.17         0.86 o                         
   0 -12   2          0.20         -0.33         0.54 o                         
   1 -12   2          0.03         -0.48         0.53 o                         
   2 -12   2          0.00         -0.74         0.75 o                         
   3 -12   2         17.21         18.10         0.82 o                         
   4 -12   2          0.00         -0.18         0.36 o                         
   5 -12   2          4.90          5.26         0.67 o                         
   6 -12   2          0.19          0.09         0.63 o                         
  -3 -11   2         38.27         39.95         1.74 o                         
  -2 -11   2          0.06         -0.09         0.61 o                         
  -1 -11   2          0.69          0.45         0.66 o                         
   0 -11   2         15.22         12.77         0.85 o                         
   1 -11   2         13.45         14.63         1.12 o                         
   2 -11   2         10.34         10.33         0.58 o                         
   3 -11   2         28.46         26.46         0.94 o                         
   4 -11   2         53.01         53.44         1.28 o                         
   5 -11   2          3.70          4.24         0.71 o                         
   6 -11   2          9.17         10.70         1.01 o                         
  -4 -10   2          5.79          4.92         0.95 o                         
  -3 -10   2          5.55          5.22         0.93 o                         
  -2 -10   2          1.14          1.56         0.62 o                         
  -1 -10   2          5.85          6.64         0.66 o                         
   0 -10   2         13.59         13.89         0.84 o                         
   1 -10   2         74.71         73.08         1.87 o                         
   2 -10   2          0.03          0.09         0.28 o                         
   3 -10   2          0.24          0.41         0.47 o                         
   4 -10   2         21.35         17.50         0.71 o                         
   5 -10   2         10.77         16.13         0.88 o                         
   6 -10   2          4.95          4.84         0.86 o                         
   7 -10   2          0.04         -0.34         1.19 o                         
  -4  -9   2          6.40          7.39         1.18 o                         
  -3  -9   2          0.74          0.99         0.61 o                         
  -2  -9   2         61.25         60.76         1.72 o                         
  -1  -9   2         21.42         20.33         0.91 o                         
   0  -9   2        619.54        592.29        12.92 o                         
   1  -9   2          7.00          6.05         0.54 o                         
   2  -9   2          4.51          5.75         0.40 o                         
   3  -9   2          0.74          1.19         0.45 o                         
   4  -9   2         11.04          9.99         0.69 o                         
   5  -9   2          1.36          0.19         0.47 o                         
   6  -9   2         36.14         31.45         1.18 o                         
   7  -9   2         18.64         20.24         1.30 o                         
  -5  -8   2          0.19          0.31         0.80 o                         
  -4  -8   2         70.54         76.45         2.09 o                         
  -3  -8   2         24.01         27.58         1.08 o                         
  -2  -8   2         88.21         94.74         2.12 o                         
  -1  -8   2         95.09         94.80         2.03 o                         
   0  -8   2        303.88        299.67         5.75 o                         
   1  -8   2         85.96         86.83         1.52 o                         
   2  -8   2         74.01         77.87         1.41 o                         
   3  -8   2        128.74        129.49         2.16 o                         
   4  -8   2        138.23        139.36         2.74 o                         
   5  -8   2         55.83         51.95         1.40 o                         
   6  -8   2          3.38          2.13         0.69 o                         
   7  -8   2          8.54         10.57         1.20 o                         
   8  -8   2          2.59          3.83         0.83 o                         
  -6  -7   2          5.73          7.76         1.70 o                         
  -5  -7   2          3.05          2.83         1.08 o                         
  -4  -7   2         56.33         58.17         1.77 o                         
  -3  -7   2          4.96          4.61         0.61 o                         
  -2  -7   2         67.58         71.83         1.74 o                         
  -1  -7   2         41.04         44.28         1.35 o                         
   0  -7   2         27.35         27.58         0.83 o                         
   1  -7   2        669.90        639.60         8.67 o                         
   2  -7   2        293.67        281.56         4.24 o                         
   3  -7   2         46.02         57.82         1.14 o                         
   4  -7   2        138.43        138.38         2.68 o                         
   5  -7   2        163.97        174.58         3.32 o                         
   6  -7   2          0.47         -0.32         0.56 o                         
   7  -7   2          0.13          0.14         0.70 o                         
   8  -7   2          2.46          3.24         1.15 o                         
  -6  -6   2        128.64        130.00         3.52 o                         
  -5  -6   2          0.39         -0.57         0.88 o                         
  -4  -6   2          6.51          4.82         0.71 o                         
  -3  -6   2         14.07         16.78         0.89 o                         
  -2  -6   2          1.21          1.39         0.39 o                         
  -1  -6   2        141.70        122.46         2.35 o                         
   0  -6   2          0.00         -0.16         0.27 o                         
   1  -6   2       1150.50       1175.94        17.31 o                         
   2  -6   2        118.46        109.20         1.88 o                         
   3  -6   2        241.56        256.50         3.85 o                         
   4  -6   2          0.04         -0.17         0.39 o                         
   5  -6   2        405.06        398.06         6.89 o                         
   6  -6   2          0.26         -0.02         0.33 o                         
   7  -6   2          0.99          1.58         0.43 o                         
   8  -6   2         10.70          8.89         0.65 o                         
  -7  -5   2         25.16         26.55         3.38 o                         
  -6  -5   2         20.40         20.76         1.55 o                         
  -5  -5   2          0.43          0.47         0.66 o                         
  -4  -5   2         88.38         86.09         2.15 o                         
  -3  -5   2        172.30        175.42         4.11 o                         
  -2  -5   2        142.00        148.26         3.02 o                         
  -1  -5   2        840.38        859.07        15.49 o                         
   0  -5   2        496.04        437.90         7.30 o                         
   1  -5   2        935.34        953.53        12.70 o                         
   2  -5   2          0.16          0.35         0.20 o                         
   3  -5   2        267.59        268.99         4.31 o                         
   4  -5   2         19.26         22.26         0.63 o                         
   5  -5   2          0.01          0.11         0.35 o                         
   6  -5   2          4.94          4.62         0.52 o                         
   7  -5   2         14.76         16.88         0.76 o                         
   8  -5   2          0.33          1.21         0.58 o                         
  -7  -4   2          7.79          6.25         1.24 o                         
  -6  -4   2          8.01          5.76         0.88 o                         
  -5  -4   2         45.46         48.42         1.51 o                         
  -4  -4   2          8.53          9.54         0.89 o                         
  -3  -4   2        585.68        634.78        15.14 o                         
  -2  -4   2        689.81        728.43        14.82 o                         
  -1  -4   2       1879.03       1994.82        79.55 o                         
   0  -4   2        725.86        678.92        11.87 o                         
   1  -4   2         14.14         16.95         0.41 o                         
   2  -4   2        108.75        116.66         1.86 o                         
   3  -4   2         77.97         72.31         1.17 o                         
   4  -4   2        234.73        242.51         3.47 o                         
   5  -4   2         37.22         38.26         1.03 o                         
   6  -4   2        116.26        120.31         2.28 o                         
   7  -4   2         47.70         44.38         1.18 o                         
   8  -4   2          0.71          0.71         0.72 o                         
  -7  -3   2          0.05         -0.52         0.86 o                         
  -6  -3   2          3.05          1.74         0.59 o                         
  -5  -3   2          0.48         -0.20         0.50 o                         
  -4  -3   2          3.97          3.25         0.72 o                         
  -3  -3   2        847.14        894.29        26.68 o                         
  -2  -3   2         89.58         77.71         2.23 o                         
  -1  -3   2        620.54        604.71        12.98 o                         
   0  -3   2        162.85        139.40         2.20 o                         
   1  -3   2        171.91        158.90         2.50 o                         
   2  -3   2         77.94         60.77         1.23 o                         
   3  -3   2         58.88         66.48         1.23 o                         
   4  -3   2        108.56        101.44         1.88 o                         
   5  -3   2          9.89         10.09         0.66 o                         
   6  -3   2          6.90          7.02         0.62 o                         
   7  -3   2          0.74         -0.28         0.61 o                         
   8  -3   2          2.99          3.79         0.77 o                         
  -7  -2   2          1.46         -0.19         1.47 o                         
  -6  -2   2         19.21         19.28         0.92 o                         
  -5  -2   2         20.86         23.53         0.93 o                         
  -4  -2   2         45.17         49.25         1.26 o                         
  -3  -2   2        370.64        394.78         8.23 o                         
  -2  -2   2       1954.08       1881.65        75.04 o                         
   0  -2   2        136.72        125.08         1.65 o                         
   2  -2   2       2032.77       2011.50        80.07 o                         
   3  -2   2        825.02        805.68        13.28 o                         
   4  -2   2        247.55        265.70         4.35 o                         
   5  -2   2          9.20          9.52         0.67 o                         
   6  -2   2          8.95          6.69         0.74 o                         
   7  -2   2          1.44          1.39         0.70 o                         
   8  -2   2          8.18          5.64         1.03 o                         
  -8  -1   2          0.03          1.47         1.52 o                         
  -7  -1   2          9.94          8.70         0.92 o                         
  -6  -1   2          0.49          0.16         0.47 o                         
  -5  -1   2        138.88        149.38         2.91 o                         
  -4  -1   2          5.08          3.89         0.43 o                         
  -3  -1   2          9.82          5.86         0.46 o                         
  -2  -1   2        231.70        228.73         3.89 o                         
  -1  -1   2        422.80        381.73         8.51 o                         
   0  -1   2        583.01        446.13        10.31 o                         
   1  -1   2        677.57        644.50         9.75 o                         
   2  -1   2         86.46        109.65         2.16 o                         
   3  -1   2        145.72        165.31         2.75 o                         
   4  -1   2        137.82        136.22         2.80 o                         
   5  -1   2         19.36         18.48         1.07 o                         
   6  -1   2         66.46         66.43         2.51 o                         
   7  -1   2          1.86          1.77         1.07 o                         
   8  -1   2         48.85         51.07         2.06 o                         
  -8   0   2          7.14          5.00         1.54 o                         
  -7   0   2          0.00         -0.69         0.69 o                         
  -6   0   2          0.65          0.79         0.48 o                         
  -5   0   2          0.84          0.32         0.43 o                         
  -4   0   2          6.35          8.34         1.09 o                         
  -3   0   2          9.99          9.56         0.47 o                         
   0   0   2        782.78        723.81        19.72 o                         
   1   0   2         58.28         49.04         0.97 o                         
   2   0   2        157.86        157.40         2.79 o                         
   3   0   2        249.77        244.79         4.27 o                         
   4   0   2       1561.41       1614.12        26.44 o                         
   5   0   2        284.30        298.38         5.85 o                         
   6   0   2         43.52         45.74         1.74 o                         
   7   0   2         24.77         19.92         1.35 o                         
  -8   1   2          2.75          1.93         1.24 o                         
  -7   1   2         14.97         16.90         0.97 o                         
  -6   1   2          0.33         -0.44         0.44 o                         
  -5   1   2        117.12        126.12         2.72 o                         
  -4   1   2       1873.26       1874.00        30.60 o                         
  -3   1   2         49.35         51.11         1.40 o                         
  -2   1   2          1.42          1.61         0.26 o                         
  -1   1   2         20.36         34.91         0.80 o                         
   1   1   2        655.99        612.84        10.07 o                         
   2   1   2       1150.28       1106.50        18.11 o                         
   3   1   2        117.43        131.31         2.48 o                         
   4   1   2         74.76        127.41         3.44 o                         
   5   1   2          9.56          8.53         1.25 o                         
   6   1   2         29.22         33.23         1.70 o                         
   7   1   2         16.17         16.46         1.47 o                         
  -8   2   2          1.66          1.74         1.10 o                         
  -7   2   2          1.26          4.34         1.08 o                         
  -6   2   2        287.50        268.59         5.97 o                         
  -5   2   2          3.22          3.12         0.50 o                         
  -4   2   2         43.20         43.09         1.10 o                         
  -3   2   2          1.52          1.25         0.31 o                         
  -2   2   2         59.07         55.84         1.04 o                         
  -1   2   2        336.12        375.02         6.89 o                         
   0   2   2        577.72        610.73        10.05 o                         
   1   2   2        155.26        145.12         2.58 o                         
   2   2   2       1929.81       1797.44        29.29 o                         
   3   2   2        180.34        179.64         3.62 o                         
   4   2   2         32.47         29.35         1.72 o                         
   5   2   2         63.07         72.42         2.24 o                         
   6   2   2          2.17          1.16         0.70 o                         
   7   2   2         15.59         15.51         1.81 o                         
  -8   3   2         63.08         55.47         2.28 o                         
  -7   3   2          6.26          5.77         0.82 o                         
  -6   3   2        328.15        310.66         5.12 o                         
  -5   3   2         25.14         29.75         0.97 o                         
  -4   3   2         15.13         13.01         0.53 o                         
  -3   3   2        183.93        198.54         3.86 o                         
  -2   3   2        291.45        295.63         4.67 o                         
  -1   3   2        394.52        378.60         6.02 o                         
   0   3   2        613.00        557.74         8.13 o                         
   1   3   2       1037.29       1093.85        16.61 o                         
   2   3   2        361.63        406.03         6.91 o                         
   3   3   2          7.14          6.64         0.87 o                         
   4   3   2        138.50        133.63         2.98 o                         
   5   3   2          8.50          8.58         0.95 o                         
   6   3   2          7.45          8.76         1.26 o                         
  -8   4   2        145.04        137.96         3.11 o                         
  -7   4   2         14.97         16.64         0.83 o                         
  -6   4   2         95.84         96.58         2.15 o                         
  -5   4   2          4.91          6.21         0.38 o                         
  -4   4   2          1.82          1.41         0.40 o                         
  -3   4   2          3.08          1.97         0.29 o                         
  -2   4   2         42.18         54.71         1.03 o                         
  -1   4   2        463.15        487.26         7.54 o                         
   0   4   2        106.99        129.42         2.20 o                         
   1   4   2         32.66         34.23         0.93 o                         
   2   4   2         43.91         39.53         1.35 o                         
   3   4   2         12.79         10.79         0.77 o                         
   4   4   2         14.02         16.77         1.12 o                         
   5   4   2         82.81         83.97         2.57 o                         
   6   4   2          6.53          9.24         1.52 o                         
  -8   5   2         19.86         18.50         1.30 o                         
  -7   5   2         79.21         89.83         2.59 o                         
  -6   5   2         10.29         10.29         0.76 o                         
  -5   5   2         32.36         30.60         0.98 o                         
  -4   5   2          8.67          7.19         0.58 o                         
  -3   5   2         38.09         43.15         0.99 o                         
  -2   5   2        237.67        239.65         3.66 o                         
  -1   5   2        137.37        151.41         2.85 o                         
   0   5   2         69.46         64.52         1.36 o                         
   1   5   2         71.76         63.53         1.45 o                         
   2   5   2         19.58         21.14         0.85 o                         
   3   5   2          4.63          4.07         0.65 o                         
   4   5   2         51.01         54.09         1.90 o                         
   5   5   2         38.59         37.10         1.66 o                         
   6   5   2          1.26          1.18         1.03 o                         
  -8   6   2         15.34         13.29         1.17 o                         
  -7   6   2          0.63          1.27         0.84 o                         
  -6   6   2         36.39         32.33         1.59 o                         
  -5   6   2        110.23        107.79         2.15 o                         
  -4   6   2          0.27          0.40         0.43 o                         
  -3   6   2         35.01         34.40         0.89 o                         
  -2   6   2          1.29          3.03         0.48 o                         
  -1   6   2         23.09         21.78         0.64 o                         
   0   6   2        168.71        171.93         2.93 o                         
   1   6   2         77.52         78.70         1.59 o                         
   2   6   2         24.31         19.87         0.87 o                         
   3   6   2         14.85         12.44         0.83 o                         
   4   6   2         15.32         19.49         1.33 o                         
   5   6   2          3.84          2.01         0.98 o                         
  -8   7   2          0.36          0.45         0.97 o                         
  -7   7   2          0.03         -0.26         0.86 o                         
  -6   7   2          0.25          0.08         0.60 o                         
  -5   7   2         10.47          7.41         0.66 o                         
  -4   7   2          4.45          3.88         0.52 o                         
  -3   7   2        114.63        107.11         1.89 o                         
  -2   7   2          0.14          1.08         0.38 o                         
  -1   7   2        157.37        153.35         2.55 o                         
   0   7   2          0.91          0.12         0.34 o                         
   1   7   2          4.17          4.61         0.48 o                         
   2   7   2         22.75         18.31         1.06 o                         
   3   7   2          0.28         -0.15         0.54 o                         
   4   7   2          3.26          2.10         0.71 o                         
  -7   8   2         15.01         14.22         1.17 o                         
  -6   8   2         32.75         31.76         1.27 o                         
  -5   8   2         40.94         44.92         1.30 o                         
  -4   8   2          0.55          2.46         0.34 o                         
  -3   8   2          5.41          5.76         0.47 o                         
  -2   8   2        154.44        152.38         3.03 o                         
  -1   8   2          0.94          1.27         0.52 o                         
   0   8   2        135.06        133.28         2.46 o                         
   1   8   2          0.49          0.70         0.42 o                         
   2   8   2         28.99         31.72         1.22 o                         
   3   8   2          2.99          2.21         0.88 o                         
   4   8   2         11.85         10.17         1.02 o                         
  -7   9   2          0.99         -0.19         0.85 o                         
  -6   9   2          4.92          3.72         0.78 o                         
  -5   9   2          0.32          0.65         0.60 o                         
  -4   9   2         32.93         38.77         1.00 o                         
  -3   9   2         32.71         37.46         1.02 o                         
  -2   9   2          3.66          3.65         0.58 o                         
  -1   9   2          5.22          5.27         0.57 o                         
   0   9   2         55.16         55.05         1.48 o                         
   1   9   2          0.07         -0.38         0.52 o                         
   2   9   2         11.41         11.14         0.94 o                         
   3   9   2          3.42          3.80         0.83 o                         
  -6  10   2         44.36         45.63         1.72 o                         
  -5  10   2          5.43          6.38         0.85 o                         
  -4  10   2         90.13         89.44         2.13 o                         
  -3  10   2         12.45         15.02         1.05 o                         
  -2  10   2         16.69         16.02         0.96 o                         
  -1  10   2         17.66         16.01         1.21 o                         
   0  10   2          5.61          6.21         0.59 o                         
   1  10   2          1.45          0.00         0.71 o                         
   2  10   2          9.07          9.11         0.96 o                         
  -5  11   2         20.17         18.95         1.50 o                         
  -4  11   2         26.17         26.02         0.93 o                         
  -3  11   2          4.45          2.95         0.62 o                         
  -2  11   2         12.69         14.29         1.16 o                         
  -1  11   2         14.80         14.82         1.02 o                         
   0  11   2         43.58         48.52         1.73 o                         
   1  11   2          2.52          3.78         1.06 o                         
  -4  12   2          8.07          7.77         0.84 o                         
  -3  12   2          0.33          1.49         0.66 o                         
  -2  12   2         13.14         14.08         1.01 o                         
   2 -14   3         22.63         20.88         1.91 o                         
  -1 -13   3          6.71          9.93         1.02 o                         
   0 -13   3         80.85         86.69         2.99 o                         
   1 -13   3         23.70         23.93         1.23 o                         
   2 -13   3          0.03          1.69         0.85 o                         
   3 -13   3          7.13          8.94         0.99 o                         
   4 -13   3          1.76          2.95         0.46 o                         
   5 -13   3          1.98          1.97         0.72 o                         
  -2 -12   3         43.61         51.81         3.42 o                         
  -1 -12   3         49.92         55.60         1.71 o                         
   0 -12   3          0.02          0.34         0.68 o                         
   1 -12   3          6.33          8.09         0.77 o                         
   2 -12   3         29.10         29.98         1.66 o                         
   3 -12   3          9.02          7.22         0.54 o                         
   4 -12   3          0.25          0.66         0.41 o                         
   5 -12   3         17.75         18.81         0.98 o                         
   6 -12   3          3.12          2.69         0.71 o                         
  -3 -11   3         11.12         14.97         1.17 o                         
  -2 -11   3          2.20          1.86         0.71 o                         
  -1 -11   3          2.87          1.34         0.50 o                         
   0 -11   3         37.12         34.38         1.18 o                         
   1 -11   3          1.96          1.71         0.73 o                         
   2 -11   3         10.01         11.74         0.67 o                         
   3 -11   3         21.18         20.40         0.74 o                         
   4 -11   3          1.34          1.03         0.49 o                         
   5 -11   3         18.22         15.03         0.83 o                         
   6 -11   3          1.62          1.06         0.61 o                         
   7 -11   3          2.44         -1.78         1.78 o                         
  -4 -10   3         21.59         19.71         1.45 o                         
  -3 -10   3         10.96         12.01         0.93 o                         
  -2 -10   3         20.43         20.57         0.95 o                         
  -1 -10   3         61.94         63.36         1.72 o                         
   0 -10   3        124.98        130.66         2.86 o                         
   1 -10   3        138.38        145.13         3.08 o                         
   2 -10   3         37.56         31.64         0.86 o                         
   3 -10   3        184.18        181.80         2.78 o                         
   4 -10   3         28.06         22.19         0.72 o                         
   5 -10   3         13.82         13.28         0.96 o                         
   6 -10   3          3.57          3.14         0.64 o                         
   7 -10   3         62.14         67.63         2.37 o                         
  -5  -9   3         12.43         13.87         1.06 o                         
  -4  -9   3          0.02          0.07         0.78 o                         
  -3  -9   3          4.79          6.59         0.73 o                         
  -2  -9   3         14.66         11.15         0.83 o                         
  -1  -9   3          2.56          0.15         0.58 o                         
   0  -9   3         75.61         77.66         1.72 o                         
   1  -9   3          9.60          8.23         0.67 o                         
   2  -9   3         16.73         18.22         0.70 o                         
   3  -9   3          2.37          2.64         0.37 o                         
   4  -9   3         46.30         43.08         1.13 o                         
   5  -9   3         15.43         19.53         1.10 o                         
   6  -9   3         15.09         17.21         0.88 o                         
   7  -9   3          2.17          1.45         0.77 o                         
  -5  -8   3          0.56          0.08         0.70 o                         
  -4  -8   3         10.65         10.90         0.84 o                         
  -3  -8   3          4.19          2.56         0.46 o                         
  -2  -8   3         75.31         71.06         1.69 o                         
  -1  -8   3          8.13          7.52         0.56 o                         
   0  -8   3        102.50        100.01         2.97 o                         
   1  -8   3          0.03          0.36         0.23 o                         
   2  -8   3         91.34         92.52         1.60 o                         
   3  -8   3        373.90        396.11         5.52 o                         
   4  -8   3          0.48         -0.38         0.41 o                         
   5  -8   3         57.87         57.04         1.35 o                         
   6  -8   3         13.11         12.95         0.85 o                         
   7  -8   3          2.44          2.87         0.66 o                         
   8  -8   3          0.17          0.16         0.78 o                         
  -6  -7   3          5.84          6.76         1.11 o                         
  -5  -7   3          5.90          3.26         0.74 o                         
  -4  -7   3          1.39          2.26         0.64 o                         
  -3  -7   3         14.39         10.27         0.72 o                         
  -2  -7   3          3.86          3.63         0.44 o                         
  -1  -7   3         10.03          9.94         0.56 o                         
   0  -7   3          0.01         -0.29         0.34 o                         
   1  -7   3        533.78        558.47         8.58 o                         
   2  -7   3        137.52        134.72         1.93 o                         
   3  -7   3         67.25         77.24         1.30 o                         
   4  -7   3        205.82        200.92         3.39 o                         
   5  -7   3         42.69         41.53         1.12 o                         
   6  -7   3         12.94         12.88         0.72 o                         
   7  -7   3          3.93          2.97         0.62 o                         
   8  -7   3          0.41          0.90         0.71 o                         
  -6  -6   3          3.30          3.15         1.06 o                         
  -5  -6   3         15.74         15.00         0.92 o                         
  -4  -6   3         21.48         22.28         1.09 o                         
  -3  -6   3        194.08        198.01         4.61 o                         
  -2  -6   3         91.24         79.59         3.20 o                         
  -1  -6   3          0.04          0.86         0.43 o                         
   0  -6   3        196.35        194.02         3.80 o                         
   1  -6   3       1102.20       1127.90        16.84 o                         
   2  -6   3        283.70        280.41         3.71 o                         
   3  -6   3        181.22        168.75         2.67 o                         
   4  -6   3         77.77         88.61         1.71 o                         
   5  -6   3        130.64        131.45         2.22 o                         
   6  -6   3         25.75         22.26         0.76 o                         
   7  -6   3          0.49          0.97         0.45 o                         
   8  -6   3          2.36          2.77         0.60 o                         
  -7  -5   3          3.01          3.55         1.17 o                         
  -6  -5   3          1.44          0.41         1.04 o                         
  -5  -5   3         26.89         21.92         1.59 o                         
  -4  -5   3          4.91          1.75         0.64 o                         
  -3  -5   3         94.48         97.75         2.25 o                         
  -2  -5   3         86.87         77.99         2.06 o                         
  -1  -5   3       1427.24       1507.33        24.59 o                         
   0  -5   3        609.00        617.62        10.62 o                         
   1  -5   3          4.08          6.16         0.26 o                         
   2  -5   3         79.91         89.79         1.37 o                         
   3  -5   3         59.35         59.35         0.92 o                         
   4  -5   3         15.14         13.63         0.55 o                         
   5  -5   3        349.34        353.96         5.34 o                         
   6  -5   3         19.96         15.53         0.79 o                         
   7  -5   3         12.83         14.95         1.06 o                         
   8  -5   3          0.30          0.70         0.62 o                         
  -7  -4   3          0.54          0.88         2.10 o                         
  -6  -4   3          1.81          1.38         0.68 o                         
  -5  -4   3        126.98        126.42         2.61 o                         
  -4  -4   3          2.99          2.56         0.72 o                         
  -3  -4   3        521.26        535.26         9.94 o                         
  -2  -4   3       1224.88       1213.19        21.79 o                         
  -1  -4   3         42.94         49.58         1.14 o                         
   0  -4   3        247.14        268.22         3.90 o                         
   1  -4   3        361.27        349.71         4.75 o                         
   2  -4   3        146.61        148.10         2.12 o                         
   3  -4   3          0.05         -0.22         0.22 o                         
   4  -4   3         57.47         55.83         1.11 o                         
   5  -4   3        103.93         96.28         1.85 o                         
   6  -4   3         29.73         27.86         1.00 o                         
   7  -4   3          2.78          1.78         0.60 o                         
   8  -4   3          0.23          0.04         0.79 o                         
  -7  -3   3          4.37          4.96         1.03 o                         
  -6  -3   3         25.58         24.06         1.04 o                         
  -5  -3   3         10.42         15.39         0.80 o                         
  -4  -3   3         76.98         82.16         1.78 o                         
  -3  -3   3        428.97        496.75         9.20 o                         
  -2  -3   3        355.71        370.70         6.86 o                         
   0  -3   3        153.02        151.12         2.10 o                         
   1  -3   3        518.41        504.41         5.85 o                         
   3  -3   3         76.57         62.31         1.13 o                         
   4  -3   3         95.19         89.19         1.64 o                         
   5  -3   3          0.44          0.13         0.42 o                         
   6  -3   3         74.04         78.47         1.99 o                         
   7  -3   3          0.21          0.00         0.57 o                         
   8  -3   3          0.03          0.24         0.72 o                         
  -8  -2   3          4.20          2.13         1.45 o                         
  -7  -2   3         64.78         60.06         2.21 o                         
  -6  -2   3          4.78          2.47         0.54 o                         
  -5  -2   3         84.84         87.94         1.94 o                         
  -4  -2   3         22.54         24.03         0.82 o                         
  -3  -2   3         12.01         10.56         0.49 o                         
  -2  -2   3        131.65        142.93         2.79 o                         
  -1  -2   3        630.84        654.60        10.69 o                         
   0  -2   3       1078.68       1015.79        20.26 o                         
   1  -2   3       1704.82       1675.47        66.74 o                         
   2  -2   3        234.07        212.88         3.16 o                         
   3  -2   3          7.02          6.33         0.52 o                         
   4  -2   3         13.54         17.90         0.72 o                         
   5  -2   3          2.54          3.48         0.59 o                         
   6  -2   3         18.65         18.41         1.00 o                         
   7  -2   3         11.57          8.35         1.01 o                         
   8  -2   3         28.17         26.27         1.34 o                         
  -8  -1   3          0.43         -0.79         0.79 o                         
  -7  -1   3          1.79          0.84         0.57 o                         
  -6  -1   3         17.84         17.13         0.92 o                         
  -5  -1   3         39.12         36.43         1.08 o                         
  -4  -1   3         13.53         15.54         0.75 o                         
  -3  -1   3        121.56        118.81         2.34 o                         
  -2  -1   3        214.37        193.76         3.68 o                         
  -1  -1   3        607.76        512.92         7.79 o                         
   0  -1   3         78.91         74.98         0.92 o                         
   1  -1   3        209.40        195.83         2.58 o                         
   2  -1   3       1341.24       1424.57        21.53 o                         
   3  -1   3         41.99         52.08         1.17 o                         
   4  -1   3         91.94         98.38         2.01 o                         
   5  -1   3          2.14          2.51         0.58 o                         
   6  -1   3         54.37         52.24         1.92 o                         
   7  -1   3          1.59          2.64         0.83 o                         
  -8   0   3          9.71          9.65         2.01 o                         
  -7   0   3         76.04         73.69         2.23 o                         
  -6   0   3          1.61          1.69         0.57 o                         
  -5   0   3         84.65         88.74         1.90 o                         
  -4   0   3        288.33        282.76         6.11 o                         
  -3   0   3         55.48         55.40         1.17 o                         
  -2   0   3        404.27        400.85         6.69 o                         
  -1   0   3        228.44        216.60         4.74 o                         
   0   0   3       1270.40       1275.90        49.34 o                         
   2   0   3          2.22          2.80         0.30 o                         
   3   0   3         15.89         18.14         0.68 o                         
   4   0   3        175.40        169.84         4.16 o                         
   5   0   3         16.97         15.92         1.41 o                         
   6   0   3         24.07         22.64         1.45 o                         
   7   0   3          4.85          5.12         0.95 o                         
  -8   1   3         14.59         19.90         3.74 o                         
  -7   1   3         12.16          9.88         0.94 o                         
  -6   1   3         34.59         31.49         1.27 o                         
  -5   1   3         16.66         16.33         0.73 o                         
  -4   1   3          6.11          6.13         0.52 o                         
  -3   1   3         29.07         33.42         0.76 o                         
  -1   1   3          0.77          1.20         0.21 o                         
   0   1   3        450.44        513.39        14.22 o                         
   1   1   3        274.45        272.56         4.63 o                         
   2   1   3        336.05        343.99         6.73 o                         
   3   1   3        207.00        196.83         3.91 o                         
   4   1   3        331.91        343.96         6.60 o                         
   5   1   3          2.23          1.48         0.71 o                         
   6   1   3         15.52         14.31         1.12 o                         
   7   1   3          0.73          0.36         0.82 o                         
  -8   2   3          4.84          7.13         1.43 o                         
  -7   2   3          2.20          1.90         0.61 o                         
  -6   2   3         19.29         19.24         1.03 o                         
  -5   2   3          6.34          8.32         1.18 o                         
  -4   2   3         31.68         31.72         0.77 o                         
  -3   2   3          2.43          2.83         0.33 o                         
  -2   2   3        359.39        334.80         6.40 o                         
  -1   2   3        178.66        187.38         3.04 o                         
   0   2   3       1294.49       1364.32        21.65 o                         
   1   2   3       1168.08       1190.03        18.02 o                         
   2   2   3        258.44        292.63         5.06 o                         
   3   2   3         55.46         56.90         2.09 o                         
   4   2   3        112.22        119.01         2.70 o                         
   5   2   3          2.84          3.08         0.86 o                         
   6   2   3          4.97          4.71         0.93 o                         
   7   2   3          1.17         -0.26         0.84 o                         
  -8   3   3          0.03          2.47         1.51 o                         
  -7   3   3         14.85         14.88         1.07 o                         
  -6   3   3          0.03          0.11         0.42 o                         
  -5   3   3         39.25         43.38         1.01 o                         
  -4   3   3        265.57        267.79         4.09 o                         
  -3   3   3         47.39         39.83         0.84 o                         
  -2   3   3         62.47         65.52         1.28 o                         
  -1   3   3       1005.00       1008.24        16.09 o                         
   0   3   3        130.33        146.43         2.99 o                         
   1   3   3         11.11         14.99         0.56 o                         
   2   3   3        115.28         95.50         2.47 o                         
   3   3   3        102.08        101.93         2.35 o                         
   4   3   3         97.51         95.81         2.61 o                         
   5   3   3          6.62          3.55         0.84 o                         
   6   3   3          3.54          3.03         0.94 o                         
  -8   4   3          3.69          3.31         1.01 o                         
  -7   4   3          0.09          0.59         0.39 o                         
  -6   4   3          1.35          0.71         0.50 o                         
  -5   4   3         22.08         24.72         0.89 o                         
  -4   4   3        184.30        192.24         3.60 o                         
  -3   4   3          1.42          0.94         0.33 o                         
  -2   4   3        166.30        184.46         2.92 o                         
  -1   4   3       1825.01       1878.53        30.69 o                         
   0   4   3        476.25        539.50         8.38 o                         
   1   4   3        131.27        121.90         2.19 o                         
   2   4   3          1.65          1.72         0.43 o                         
   3   4   3         14.39         15.37         0.90 o                         
   4   4   3         33.58         40.59         2.12 o                         
   5   4   3          0.00          0.39         0.80 o                         
   6   4   3          3.65          2.32         1.04 o                         
  -8   5   3          1.27          2.22         0.92 o                         
  -7   5   3         62.20         51.92         2.28 o                         
  -6   5   3        124.21        125.64         2.52 o                         
  -5   5   3        101.84        116.74         2.27 o                         
  -4   5   3         52.32         52.07         1.39 o                         
  -3   5   3        746.75        771.69        11.13 o                         
  -2   5   3        161.52        184.06         2.94 o                         
  -1   5   3         14.50         15.08         0.91 o                         
   0   5   3        149.54        146.58         2.54 o                         
   1   5   3         49.26         50.01         1.29 o                         
   2   5   3         64.33         63.77         1.45 o                         
   3   5   3          0.60         -0.75         0.75 o                         
   4   5   3          8.73          6.81         0.93 o                         
   5   5   3          0.11         -0.17         1.21 o                         
  -8   6   3          0.50          1.26         0.93 o                         
  -7   6   3          0.45         -0.28         0.74 o                         
  -6   6   3         78.93         74.06         1.86 o                         
  -5   6   3         48.45         51.94         1.36 o                         
  -4   6   3        190.52        197.37         3.17 o                         
  -3   6   3         15.40         14.89         0.62 o                         
  -2   6   3          8.34          7.68         0.45 o                         
  -1   6   3         44.03         42.76         1.09 o                         
   0   6   3        130.03        118.79         2.17 o                         
   1   6   3        125.95        106.53         2.03 o                         
   2   6   3          0.10         -0.05         0.49 o                         
   3   6   3         24.87         28.05         1.25 o                         
   4   6   3         19.10         20.27         1.19 o                         
   5   6   3          6.83          5.84         1.13 o                         
  -7   7   3         16.92         18.75         1.28 o                         
  -6   7   3         54.31         42.66         1.30 o                         
  -5   7   3         92.96         93.90         2.05 o                         
  -4   7   3          0.26         -0.33         0.33 o                         
  -3   7   3          7.06          4.66         0.44 o                         
  -2   7   3         67.86         71.00         1.56 o                         
  -1   7   3         36.00         31.07         1.09 o                         
   0   7   3         39.55         39.98         1.02 o                         
   1   7   3        186.92        183.51         3.26 o                         
   2   7   3         89.47         84.09         2.28 o                         
   3   7   3         13.53         16.92         1.44 o                         
   4   7   3          5.02          6.47         0.86 o                         
  -7   8   3          4.86          2.17         1.00 o                         
  -6   8   3          4.53          4.34         0.86 o                         
  -5   8   3          0.00         -0.62         0.62 o                         
  -4   8   3         28.86         30.36         0.89 o                         
  -3   8   3         10.97          9.25         0.55 o                         
  -2   8   3         76.07         83.10         1.96 o                         
  -1   8   3          1.41          0.81         0.56 o                         
   0   8   3          0.05         -0.35         0.35 o                         
   1   8   3          0.55          0.52         0.49 o                         
   2   8   3         26.57         23.61         1.13 o                         
   3   8   3         27.32         27.09         1.92 o                         
  -7   9   3          2.88          3.83         1.11 o                         
  -6   9   3          5.63          6.46         1.21 o                         
  -5   9   3          1.04         -0.67         0.67 o                         
  -4   9   3         23.31         20.81         0.79 o                         
  -3   9   3          9.13          7.55         0.65 o                         
  -2   9   3         24.32         19.36         0.85 o                         
  -1   9   3          4.23          3.64         0.87 o                         
   0   9   3         23.53         23.28         1.03 o                         
   1   9   3          1.84          1.39         0.56 o                         
   2   9   3          5.85          4.86         0.84 o                         
  -6  10   3          5.42          7.48         1.05 o                         
  -5  10   3          7.50          7.62         1.36 o                         
  -4  10   3          0.47          0.72         0.43 o                         
  -3  10   3          5.68          7.57         1.08 o                         
  -2  10   3          0.04          0.07         0.50 o                         
  -1  10   3          0.00         -0.36         1.03 o                         
   0  10   3          1.51          2.74         0.65 o                         
   1  10   3          3.27          2.23         0.85 o                         
  -5  11   3          9.93         10.66         1.33 o                         
  -4  11   3          0.03         -0.45         0.96 o                         
  -3  11   3         17.34         19.75         1.23 o                         
  -2  11   3         22.48         22.94         1.15 o                         
  -1  11   3          1.23          0.97         0.75 o                         
   0  11   3         24.92         26.10         2.23 o                         
   1 -14   4          5.61          5.63         1.02 o                         
   2 -14   4          4.46          7.21         1.03 o                         
   3 -14   4          0.01         -0.26         0.70 o                         
  -1 -13   4          0.14          1.26         0.86 o                         
   0 -13   4         13.78         13.61         1.21 o                         
   1 -13   4         16.28         20.78         1.35 o                         
   2 -13   4          2.48          3.26         1.34 o                         
   3 -13   4         15.41         14.68         1.20 o                         
   4 -13   4         24.58         23.49         0.84 o                         
   5 -13   4          3.15          4.26         0.71 o                         
  -2 -12   4         19.06         23.78         0.89 o                         
  -1 -12   4         29.13         34.73         1.66 o                         
   0 -12   4          6.42          5.72         0.92 o                         
   1 -12   4         25.85         23.04         1.23 o                         
   2 -12   4         14.58         17.67         1.06 o                         
   3 -12   4          6.55          8.80         0.55 o                         
   4 -12   4         10.31         11.91         0.65 o                         
   5 -12   4          3.11          4.85         0.64 o                         
   6 -12   4          0.57          1.08         0.82 o                         
  -3 -11   4          4.35          5.38         0.79 o                         
  -2 -11   4         38.20         36.05         1.29 o                         
  -1 -11   4         19.85         15.18         0.61 o                         
   0 -11   4          4.65          4.13         0.82 o                         
   1 -11   4          2.44          3.47         0.78 o                         
   2 -11   4          4.48          2.55         0.68 o                         
   3 -11   4        138.25        145.25         2.49 o                         
   4 -11   4         13.16         11.03         0.59 o                         
   5 -11   4          0.81          0.50         0.49 o                         
   6 -11   4         16.96         17.43         0.96 o                         
  -4 -10   4          1.98          2.77         0.89 o                         
  -3 -10   4         12.74         11.93         0.89 o                         
  -2 -10   4          4.63          4.09         0.51 o                         
  -1 -10   4          0.51          1.28         0.42 o                         
   0 -10   4          1.25          1.66         0.59 o                         
   1 -10   4          7.64          6.45         0.68 o                         
   2 -10   4         30.76         35.11         0.87 o                         
   3 -10   4        189.10        179.49         2.87 o                         
   4 -10   4         25.81         22.90         0.75 o                         
   5 -10   4         73.09         76.20         1.88 o                         
   6 -10   4         16.17         17.10         1.28 o                         
   7 -10   4          1.93          1.14         0.65 o                         
  -5  -9   4         12.16         10.43         0.89 o                         
  -4  -9   4          4.02          4.32         0.53 o                         
  -3  -9   4         16.98         17.83         1.04 o                         
  -2  -9   4          4.29          1.87         0.64 o                         
  -1  -9   4        154.62        142.05         2.64 o                         
   0  -9   4          9.00          6.39         0.67 o                         
   1  -9   4          2.02          1.63         0.33 o                         
   2  -9   4         44.73         35.91         0.80 o                         
   3  -9   4         10.83          9.59         0.48 o                         
   4  -9   4        156.62        165.88         2.69 o                         
   5  -9   4        148.48        149.37         2.75 o                         
   6  -9   4          8.26         11.90         0.84 o                         
   7  -9   4          2.03          0.41         0.78 o                         
  -5  -8   4          1.87          0.89         0.67 o                         
  -4  -8   4          0.16          0.18         0.51 o                         
  -3  -8   4          0.03         -0.68         0.68 o                         
  -2  -8   4         23.06         20.09         0.96 o                         
  -1  -8   4         10.32         13.45         0.52 o                         
   0  -8   4        147.16        160.13         3.31 o                         
   1  -8   4          8.26          7.96         0.45 o                         
   2  -8   4          1.44          2.85         0.31 o                         
   3  -8   4        376.47        366.77         5.13 o                         
   4  -8   4          3.62          1.50         0.35 o                         
   5  -8   4         24.23         27.37         0.88 o                         
   6  -8   4          7.68          4.79         0.63 o                         
   7  -8   4          0.04         -0.54         0.54 o                         
  -6  -7   4          4.59          5.40         1.67 o                         
  -5  -7   4         26.05         28.49         1.28 o                         
  -4  -7   4          7.94          9.93         0.86 o                         
  -3  -7   4          4.28          6.70         0.71 o                         
  -2  -7   4          6.78          6.95         0.58 o                         
  -1  -7   4          7.15          9.26         0.38 o                         
   0  -7   4         22.79         22.52         0.84 o                         
   1  -7   4        196.87        211.75         3.23 o                         
   2  -7   4         77.17         81.03         1.25 o                         
   3  -7   4         25.60         30.08         0.69 o                         
   4  -7   4        392.42        400.20         6.35 o                         
   5  -7   4         62.87         61.28         1.34 o                         
   6  -7   4         17.29         16.95         0.81 o                         
   7  -7   4          4.70          4.54         0.61 o                         
   8  -7   4          4.81          4.21         0.59 o                         
  -6  -6   4          3.70          5.33         1.53 o                         
  -5  -6   4          0.03          0.92         0.73 o                         
  -4  -6   4        106.93        112.75         2.66 o                         
  -3  -6   4        204.53        188.55         4.23 o                         
  -2  -6   4        109.73        118.76         2.54 o                         
  -1  -6   4          1.18          4.19         0.29 o                         
   0  -6   4         17.19         15.51         0.58 o                         
   1  -6   4         58.69         70.72         1.15 o                         
   2  -6   4        542.90        577.89         7.43 o                         
   3  -6   4        247.18        250.80         3.75 o                         
   4  -6   4        173.18        176.80         3.01 o                         
   5  -6   4        112.09        117.28         2.03 o                         
   6  -6   4         28.07         28.84         1.13 o                         
   7  -6   4         72.35         76.56         1.76 o                         
   8  -6   4          1.16          3.27         0.63 o                         
  -7  -5   4         43.60         46.64         2.99 o                         
  -6  -5   4          6.56          5.62         0.74 o                         
  -5  -5   4          1.71          1.43         0.73 o                         
  -4  -5   4          1.13          1.44         0.80 o                         
  -3  -5   4        343.03        377.69         7.22 o                         
  -2  -5   4        310.58        317.30         5.98 o                         
  -1  -5   4       1124.84       1186.97        17.97 o                         
   0  -5   4         43.03         48.98         0.95 o                         
   1  -5   4       1340.91       1302.41        19.67 o                         
   2  -5   4        205.93        183.40         3.21 o                         
   3  -5   4         24.83         24.90         0.59 o                         
   4  -5   4         12.84         11.33         0.58 o                         
   5  -5   4          0.37         -0.04         0.43 o                         
   6  -5   4         15.70         14.77         0.84 o                         
   7  -5   4         10.66          8.81         0.68 o                         
   8  -5   4          0.06         -0.24         0.71 o                         
  -7  -4   4         20.59         18.26         2.01 o                         
  -6  -4   4          1.40          2.54         0.83 o                         
  -5  -4   4          0.26         -0.54         0.54 o                         
  -4  -4   4          6.57          6.72         0.78 o                         
  -3  -4   4         12.59         11.93         0.71 o                         
  -2  -4   4          7.02          7.44         0.55 o                         
  -1  -4   4        823.84        775.23        12.72 o                         
   0  -4   4         13.54         18.84         0.48 o                         
   1  -4   4        417.70        423.63         5.45 o                         
   2  -4   4          4.26          5.32         0.22 o                         
   3  -4   4         85.68         91.27         1.66 o                         
   4  -4   4          0.21          0.05         0.33 o                         
   5  -4   4        134.71        134.63         2.60 o                         
   6  -4   4          5.12          5.80         0.59 o                         
   7  -4   4          1.04          0.61         0.55 o                         
   8  -4   4          0.98          1.44         0.71 o                         
  -7  -3   4          0.53         -0.28         0.72 o                         
  -6  -3   4          7.28          6.08         0.75 o                         
  -5  -3   4        610.44        621.22        10.55 o                         
  -4  -3   4         73.41         78.40         1.72 o                         
  -3  -3   4         18.01         18.15         0.78 o                         
  -2  -3   4        233.37        203.71         3.89 o                         
  -1  -3   4          1.18          2.87         0.21 o                         
   0  -3   4        554.90        519.17         6.04 o                         
   1  -3   4       1394.05       1358.49        22.14 o                         
   2  -3   4          1.05         -0.14         0.15 o                         
   3  -3   4       1516.00       1651.07        28.58 o                         
   4  -3   4        171.76        171.80         3.98 o                         
   5  -3   4         16.17         15.21         0.70 o                         
   6  -3   4         38.13         39.30         1.22 o                         
   7  -3   4         11.38         10.35         1.01 o                         
   8  -3   4          7.80          6.73         2.04 o                         
  -8  -2   4          1.01          0.32         1.41 o                         
  -7  -2   4         73.91         66.28         1.94 o                         
  -6  -2   4          5.68          4.90         0.54 o                         
  -5  -2   4         40.10         35.58         1.05 o                         
  -4  -2   4         33.75         37.83         0.99 o                         
  -3  -2   4         56.41         48.37         1.26 o                         
  -2  -2   4        191.43        197.19         3.15 o                         
  -1  -2   4       1778.40       1767.55        70.43 o                         
   1  -2   4       1073.36       1057.58        14.16 o                         
   2  -2   4       1521.94       1509.38        22.79 o                         
   3  -2   4       1077.24       1043.53        16.07 o                         
   4  -2   4          2.78          2.52         0.44 o                         
   5  -2   4         13.48         14.09         0.75 o                         
   6  -2   4         24.12         21.95         1.04 o                         
   7  -2   4          1.06          0.78         0.68 o                         
  -8  -1   4          0.29         -0.89         1.34 o                         
  -7  -1   4        101.61        102.18         2.68 o                         
  -6  -1   4          7.79          5.27         0.79 o                         
  -5  -1   4         17.10         18.62         0.98 o                         
  -4  -1   4         34.19         30.13         1.08 o                         
  -3  -1   4         21.44         22.89         0.87 o                         
  -2  -1   4        125.94        120.04         2.03 o                         
  -1  -1   4         17.78         20.36         0.46 o                         
   0  -1   4       1701.98       1604.64        36.93 o                         
   1  -1   4         45.46         44.68         0.78 o                         
   2  -1   4         10.17         18.56         0.49 o                         
   3  -1   4         64.34         65.54         1.43 o                         
   4  -1   4          5.40          5.54         0.57 o                         
   5  -1   4         98.30         99.98         2.34 o                         
   6  -1   4         14.97         12.93         1.02 o                         
   7  -1   4          5.73          8.33         0.98 o                         
  -8   0   4         48.51         51.18         3.10 o                         
  -7   0   4         23.07         23.62         1.29 o                         
  -6   0   4          1.04          0.59         0.62 o                         
  -5   0   4         11.74         11.44         0.84 o                         
  -4   0   4        120.66        133.28         2.40 o                         
  -3   0   4        442.50        459.07         6.66 o                         
  -2   0   4        149.13        145.62         2.27 o                         
  -1   0   4        782.44        795.96        11.33 o                         
   0   0   4       1640.30       1567.67        31.28 o                         
   1   0   4        999.36        982.93        13.13 o                         
   2   0   4        171.21        159.53         2.63 o                         
   3   0   4       1433.36       1485.08        24.32 o                         
   4   0   4         22.81         25.90         1.21 o                         
   5   0   4         69.59         64.61         1.76 o                         
   6   0   4         10.00          9.25         0.87 o                         
   7   0   4          3.56          3.76         0.91 o                         
  -8   1   4         13.90         16.59         2.03 o                         
  -7   1   4         28.09         25.89         1.90 o                         
  -6   1   4          4.25          2.89         0.76 o                         
  -5   1   4          1.55          0.81         0.34 o                         
  -4   1   4         39.25         31.42         0.77 o                         
  -3   1   4         73.66         80.84         1.82 o                         
  -2   1   4        170.16        166.29         2.57 o                         
  -1   1   4         36.30         31.05         0.61 o                         
   0   1   4        286.23        268.69         5.09 o                         
   1   1   4        289.65        320.71         5.58 o                         
   2   1   4         34.97         36.67         0.94 o                         
   3   1   4        217.01        214.25         4.23 o                         
   4   1   4          6.96          6.49         1.03 o                         
   5   1   4         32.96         28.76         1.56 o                         
   6   1   4          0.03         -0.01         0.75 o                         
   7   1   4          7.40          8.64         1.08 o                         
  -8   2   4         56.78         60.17         3.28 o                         
  -7   2   4         25.29         27.27         1.33 o                         
  -6   2   4         39.55         39.59         1.33 o                         
  -5   2   4        199.75        198.28         3.17 o                         
  -4   2   4        168.71        173.79         2.81 o                         
  -3   2   4         26.58         26.47         0.79 o                         
  -2   2   4         28.18         39.41         0.84 o                         
  -1   2   4         18.48         13.28         0.40 o                         
   0   2   4          0.11          0.27         0.26 o                         
   1   2   4        169.76        189.22         3.26 o                         
   2   2   4         34.01         25.14         0.82 o                         
   3   2   4        258.70        284.62         6.03 o                         
   4   2   4          6.55          9.03         0.76 o                         
   5   2   4          1.63          2.37         0.70 o                         
   6   2   4         21.70         23.81         1.44 o                         
  -8   3   4          1.44          2.13         1.56 o                         
  -7   3   4         61.81         63.44         1.90 o                         
  -6   3   4          3.97          5.40         0.53 o                         
  -5   3   4          3.64          4.53         0.83 o                         
  -4   3   4        287.65        298.68         4.89 o                         
  -3   3   4         16.91         20.60         0.67 o                         
  -2   3   4       1029.39        985.84        15.06 o                         
  -1   3   4        706.35        791.56        12.33 o                         
   0   3   4        485.70        521.38         8.12 o                         
   1   3   4          0.76          0.59         0.35 o                         
   2   3   4          6.01          6.89         0.53 o                         
   3   3   4        260.25        248.72         5.91 o                         
   4   3   4        154.08        150.21         3.73 o                         
   5   3   4          0.22         -0.74         0.74 o                         
   6   3   4          1.45          1.25         0.86 o                         
  -8   4   4         27.67         27.29         1.58 o                         
  -7   4   4          3.67          3.25         0.50 o                         
  -6   4   4         32.90         36.11         1.28 o                         
  -5   4   4          0.05          3.07         1.37 o                         
  -4   4   4          1.62          3.55         0.57 o                         
  -3   4   4       1172.44       1189.95        18.22 o                         
  -2   4   4         14.12         11.32         0.48 o                         
  -1   4   4         31.83         30.94         0.79 o                         
   0   4   4          5.49          4.75         0.49 o                         
   1   4   4        288.89        301.81         5.33 o                         
   2   4   4          7.31         10.74         0.64 o                         
   3   4   4          5.25          6.03         0.70 o                         
   4   4   4          6.62          6.38         0.91 o                         
   5   4   4         69.18         76.65         2.51 o                         
  -8   5   4          4.33          3.61         0.92 o                         
  -7   5   4          4.54          2.96         0.75 o                         
  -6   5   4         33.37         31.29         1.46 o                         
  -5   5   4         54.46         58.39         1.44 o                         
  -4   5   4        220.24        210.32         3.61 o                         
  -3   5   4         59.91         57.45         1.19 o                         
  -2   5   4        143.73        163.45         2.64 o                         
  -1   5   4        284.63        294.39         4.53 o                         
   0   5   4          0.04         -0.36         0.43 o                         
   1   5   4         77.98         80.82         1.83 o                         
   2   5   4        106.52        106.45         2.13 o                         
   3   5   4          4.32          4.26         0.72 o                         
   4   5   4         12.22         13.95         1.05 o                         
   5   5   4          0.11         -0.26         0.83 o                         
  -8   6   4          1.06          0.35         0.90 o                         
  -7   6   4         69.66         70.27         2.28 o                         
  -6   6   4          3.50          3.87         0.67 o                         
  -5   6   4          5.98          8.05         0.68 o                         
  -4   6   4         14.23         11.94         0.60 o                         
  -3   6   4        178.50        182.59         2.97 o                         
  -2   6   4         13.89         14.60         0.75 o                         
  -1   6   4         38.73         34.39         0.94 o                         
   0   6   4         18.12         17.30         0.84 o                         
   1   6   4        269.35        252.43         4.24 o                         
   2   6   4         31.92         33.99         1.39 o                         
   3   6   4         24.60         20.83         1.28 o                         
   4   6   4          0.75          0.79         0.74 o                         
  -7   7   4         15.55         16.56         1.36 o                         
  -6   7   4         56.76         61.79         2.06 o                         
  -5   7   4         16.61         19.17         1.30 o                         
  -4   7   4          1.42          0.26         0.45 o                         
  -3   7   4         82.25         74.31         1.48 o                         
  -2   7   4         16.07         17.65         0.83 o                         
  -1   7   4          0.27         -0.14         0.44 o                         
   0   7   4          3.29          3.16         0.58 o                         
   1   7   4          0.38         -0.42         0.42 o                         
   2   7   4         29.08         31.92         1.26 o                         
   3   7   4         56.18         61.41         2.32 o                         
   4   7   4          4.43          7.99         2.11 o                         
  -7   8   4          0.93         -0.55         0.79 o                         
  -6   8   4          2.45          2.41         1.11 o                         
  -5   8   4          6.06          5.51         0.64 o                         
  -4   8   4          0.01         -0.05         0.38 o                         
  -3   8   4         10.80         10.84         0.73 o                         
  -2   8   4         72.87         71.50         1.69 o                         
  -1   8   4        191.42        193.21         3.77 o                         
   0   8   4         52.72         54.97         1.73 o                         
   1   8   4          5.39          5.91         0.52 o                         
   2   8   4          0.57          0.56         0.57 o                         
   3   8   4          2.62          2.48         0.77 o                         
  -6   9   4          0.38          0.15         0.83 o                         
  -5   9   4         10.42         12.67         1.31 o                         
  -4   9   4          3.25          2.51         0.45 o                         
  -3   9   4          9.15         10.22         0.80 o                         
  -2   9   4          6.96          6.30         0.68 o                         
  -1   9   4         50.68         53.17         2.12 o                         
   0   9   4          8.74          7.48         0.79 o                         
   1   9   4          2.81          1.48         0.75 o                         
   2   9   4          5.63          8.29         1.23 o                         
  -5  10   4         12.70         13.37         1.22 o                         
  -4  10   4          0.08         -0.15         0.68 o                         
  -3  10   4          0.01         -0.63         0.63 o                         
  -2  10   4          6.23          7.58         0.99 o                         
  -1  10   4          6.81          6.11         1.16 o                         
   0  10   4         12.15         11.69         1.13 o                         
  -3  11   4          5.14          5.39         0.93 o                         
  -2  11   4          4.72          5.46         1.10 o                         
   1 -14   5          0.02          0.31         0.87 o                         
   2 -14   5          6.58          6.34         0.87 o                         
   3 -14   5          3.43          3.42         0.78 o                         
  -1 -13   5          3.47          3.72         1.03 o                         
   0 -13   5          4.64          4.48         1.11 o                         
   1 -13   5          3.95          3.61         0.84 o                         
   2 -13   5          2.46          3.54         0.75 o                         
   3 -13   5          0.06          0.83         0.48 o                         
   4 -13   5         10.83          8.61         0.66 o                         
   5 -13   5         15.00         16.81         0.90 o                         
  -2 -12   5          3.57          6.05         1.08 o                         
  -1 -12   5          0.81          1.07         0.80 o                         
   0 -12   5          1.76          1.96         0.83 o                         
   1 -12   5          0.07         -0.27         0.80 o                         
   2 -12   5        234.29        217.58         4.20 o                         
   3 -12   5         26.36         26.00         0.76 o                         
   4 -12   5          0.02          0.77         0.37 o                         
   5 -12   5          0.39          0.50         0.76 o                         
   6 -12   5          6.25         10.23         1.11 o                         
  -3 -11   5          3.08          1.42         0.45 o                         
  -2 -11   5          0.35          0.44         0.28 o                         
  -1 -11   5          4.49          5.60         1.13 o                         
   0 -11   5          0.07          1.04         0.71 o                         
   1 -11   5         19.56         13.22         0.87 o                         
   2 -11   5          0.00         -0.49         0.49 o                         
   3 -11   5          6.96          5.79         0.48 o                         
   4 -11   5         14.41         14.78         0.66 o                         
   5 -11   5          1.51          2.55         0.57 o                         
   6 -11   5          1.43          1.78         0.57 o                         
  -4 -10   5          6.30          5.85         0.79 o                         
  -3 -10   5          0.37         -0.15         0.41 o                         
  -2 -10   5         18.16         13.85         0.68 o                         
  -1 -10   5         99.22         85.34         3.15 o                         
   0 -10   5        105.03         94.99         2.29 o                         
   1 -10   5          3.87          6.85         0.67 o                         
   2 -10   5          1.04          0.32         0.30 o                         
   3 -10   5        123.91        112.34         1.93 o                         
   4 -10   5        130.87        135.81         2.30 o                         
   5 -10   5          9.58          7.76         0.58 o                         
   6 -10   5          0.55          0.69         0.47 o                         
   7 -10   5         10.60          8.30         0.85 o                         
  -5  -9   5         20.72         19.01         1.39 o                         
  -4  -9   5         10.15         12.95         1.09 o                         
  -3  -9   5          1.08          0.14         0.65 o                         
  -2  -9   5          0.00         -0.18         0.30 o                         
  -1  -9   5         59.14         69.27         2.11 o                         
   0  -9   5          2.07          1.98         0.55 o                         
   1  -9   5        109.20        111.68         1.91 o                         
   2  -9   5         13.77         12.05         0.47 o                         
   3  -9   5         13.82         13.22         0.53 o                         
   4  -9   5         69.99         67.25         1.31 o                         
   5  -9   5          1.80          1.01         0.42 o                         
   6  -9   5          0.02          0.02         0.50 o                         
   7  -9   5          2.48          2.69         0.70 o                         
  -5  -8   5          0.19         -0.42         0.66 o                         
  -4  -8   5         15.95         14.77         1.19 o                         
  -3  -8   5         35.50         30.50         1.88 o                         
  -2  -8   5         59.81         53.90         1.18 o                         
  -1  -8   5          6.64          6.69         0.65 o                         
   0  -8   5          1.41          1.18         0.46 o                         
   1  -8   5        110.79        114.28         1.91 o                         
   2  -8   5        257.74        256.69         3.66 o                         
   3  -8   5         20.59         20.06         0.59 o                         
   4  -8   5        124.94        118.68         2.26 o                         
   5  -8   5          0.37         -0.10         0.43 o                         
   6  -8   5          6.03          9.39         0.86 o                         
   7  -8   5          0.12         -0.20         0.60 o                         
  -6  -7   5         47.86         45.05         2.87 o                         
  -5  -7   5          1.22         -0.77         0.81 o                         
  -4  -7   5          3.26          3.59         0.82 o                         
  -3  -7   5         56.24         51.88         2.25 o                         
  -2  -7   5          2.46          3.83         0.42 o                         
  -1  -7   5          0.01         -0.40         0.40 o                         
   0  -7   5         21.25         21.04         0.64 o                         
   1  -7   5          0.62         -0.07         0.25 o                         
   2  -7   5          5.05          4.08         0.33 o                         
   3  -7   5         77.27         78.24         1.50 o                         
   4  -7   5          0.90          0.92         0.36 o                         
   5  -7   5         22.93         24.39         0.73 o                         
   6  -7   5         70.90         67.68         1.64 o                         
   7  -7   5         32.36         31.72         1.01 o                         
  -6  -6   5          1.39          1.80         1.28 o                         
  -5  -6   5          0.43         -0.33         0.69 o                         
  -4  -6   5          4.76          6.05         0.76 o                         
  -3  -6   5         60.00         61.11         2.37 o                         
  -2  -6   5        282.50        274.38         5.26 o                         
  -1  -6   5        440.52        463.59         7.79 o                         
   0  -6   5        272.13        266.55         4.24 o                         
   1  -6   5          8.69          8.66         0.32 o                         
   2  -6   5         38.65         36.98         0.86 o                         
   3  -6   5         23.22         22.00         0.79 o                         
   4  -6   5         69.12         67.64         1.85 o                         
   5  -6   5        140.64        147.25         2.82 o                         
   6  -6   5          3.14          2.54         0.45 o                         
   7  -6   5         62.36         62.30         1.50 o                         
  -7  -5   5          5.04          6.79         0.89 o                         
  -6  -5   5         14.19         15.25         0.90 o                         
  -5  -5   5         54.51         56.37         1.61 o                         
  -4  -5   5         46.42         39.91         1.50 o                         
  -3  -5   5         44.51         49.19         1.97 o                         
  -2  -5   5         62.37         62.20         1.52 o                         
  -1  -5   5          6.36          4.71         0.29 o                         
   0  -5   5        629.18        645.33         9.20 o                         
   1  -5   5        321.26        320.59         4.18 o                         
   2  -5   5        224.07        222.35         3.11 o                         
   3  -5   5        302.19        284.11         3.83 o                         
   4  -5   5        399.32        396.51         9.92 o                         
   5  -5   5         78.45         81.70         1.93 o                         
   6  -5   5          0.69          0.66         0.44 o                         
   7  -5   5          2.10          1.23         0.52 o                         
  -7  -4   5         12.74         12.00         1.98 o                         
  -6  -4   5         27.22         25.04         1.10 o                         
  -5  -4   5        152.60        157.48         3.08 o                         
  -4  -4   5          5.74          6.98         0.71 o                         
  -3  -4   5         53.14         65.82         2.11 o                         
  -2  -4   5         42.57         50.09         1.19 o                         
  -1  -4   5        562.58        571.98         7.32 o                         
   0  -4   5          7.01          8.69         0.32 o                         
   1  -4   5         55.46         52.82         0.96 o                         
   2  -4   5         32.41         38.64         0.81 o                         
   3  -4   5        118.58        127.57         2.18 o                         
   4  -4   5          1.45          0.40         0.31 o                         
   5  -4   5         23.09         25.42         1.11 o                         
   6  -4   5          0.28         -0.51         0.51 o                         
   7  -4   5          4.87          4.63         0.66 o                         
  -7  -3   5          0.04          2.77         1.45 o                         
  -6  -3   5          7.99          8.91         0.88 o                         
  -5  -3   5          1.12          1.45         0.39 o                         
  -4  -3   5         73.97         72.01         1.58 o                         
  -3  -3   5        126.22        133.26         2.49 o                         
  -2  -3   5         51.74         43.30         0.84 o                         
  -1  -3   5        260.65        252.89         3.32 o                         
   0  -3   5       2356.35       2264.88        63.76 o                         
   1  -3   5          1.57          1.40         0.28 o                         
   2  -3   5         44.08         38.81         0.73 o                         
   3  -3   5        555.25        607.92        11.07 o                         
   4  -3   5         71.42         76.42         1.85 o                         
   5  -3   5          7.75          5.80         0.54 o                         
   6  -3   5          3.58          4.29         0.59 o                         
   7  -3   5          0.98          2.18         0.81 o                         
  -8  -2   5          0.34          2.48         2.29 o                         
  -7  -2   5         21.23         20.01         1.99 o                         
  -6  -2   5        111.66        112.99         3.68 o                         
  -5  -2   5         11.49         13.28         0.89 o                         
  -4  -2   5         26.99         23.77         1.01 o                         
  -3  -2   5        857.66        861.67        13.22 o                         
  -2  -2   5         71.05         69.84         1.42 o                         
  -1  -2   5        817.20        843.56        11.28 o                         
   0  -2   5        233.37        234.70         2.71 o                         
   1  -2   5       2599.84       2562.94        51.03 o                         
   2  -2   5        779.65        778.98        12.39 o                         
   3  -2   5          9.01         11.46         0.53 o                         
   4  -2   5          0.35          0.19         0.41 o                         
   5  -2   5        113.43        109.88         2.27 o                         
   6  -2   5          2.67          3.08         0.90 o                         
   7  -2   5         18.61         19.04         1.33 o                         
  -8  -1   5         11.83         10.90         1.86 o                         
  -7  -1   5          0.14         -0.26         0.78 o                         
  -6  -1   5          0.07         -0.62         0.62 o                         
  -5  -1   5         80.83         76.33         1.99 o                         
  -4  -1   5         82.58         81.85         1.65 o                         
  -3  -1   5        263.40        259.95         4.23 o                         
  -2  -1   5        929.48        995.00        14.12 o                         
  -1  -1   5          0.26          2.13         0.22 o                         
   0  -1   5        522.40        499.28         6.70 o                         
   1  -1   5        319.50        333.55         4.36 o                         
   2  -1   5        899.86        957.05        14.58 o                         
   3  -1   5         15.10         17.38         0.67 o                         
   4  -1   5          4.23          2.39         0.48 o                         
   5  -1   5          0.51          0.59         0.50 o                         
   6  -1   5          3.48          6.42         0.72 o                         
   7  -1   5          0.08         -0.14         0.70 o                         
  -8   0   5          1.81          3.75         1.80 o                         
  -7   0   5          2.09          3.07         1.03 o                         
  -6   0   5          9.02          9.82         0.87 o                         
  -5   0   5         18.71         20.29         0.88 o                         
  -4   0   5         38.38         39.01         1.02 o                         
  -3   0   5        374.33        417.23         6.57 o                         
  -2   0   5        250.87        261.62         3.91 o                         
  -1   0   5        302.12        271.84         4.01 o                         
   0   0   5         80.65         90.91         1.32 o                         
   1   0   5        205.21        231.28         3.11 o                         
   2   0   5        397.51        378.68         6.28 o                         
   3   0   5        163.01        167.66         2.88 o                         
   4   0   5         43.39         50.19         1.80 o                         
   5   0   5          1.84          1.81         0.61 o                         
   6   0   5          9.28          9.55         1.10 o                         
   7   0   5          7.08          4.91         0.88 o                         
  -8   1   5          0.62         -0.28         1.33 o                         
  -7   1   5          0.14         -0.62         0.75 o                         
  -6   1   5         24.22         20.20         1.00 o                         
  -5   1   5         68.44         69.08         1.54 o                         
  -4   1   5        166.19        163.32         2.63 o                         
  -3   1   5         22.88         26.56         0.77 o                         
  -2   1   5          3.13          3.16         0.37 o                         
  -1   1   5        233.18        278.88         3.90 o                         
   0   1   5        127.89        140.31         2.21 o                         
   1   1   5        189.54        190.90         2.96 o                         
   2   1   5         86.98         95.53         1.78 o                         
   3   1   5         39.12         41.44         1.24 o                         
   4   1   5          0.17          4.83         0.90 o                         
   5   1   5         18.02         19.02         1.20 o                         
   6   1   5         14.75         14.30         1.13 o                         
  -8   2   5         12.30         12.46         2.62 o                         
  -7   2   5          6.37          7.87         0.92 o                         
  -6   2   5         29.37         31.87         0.94 o                         
  -5   2   5         58.22         61.35         1.27 o                         
  -4   2   5         65.85         70.00         1.49 o                         
  -3   2   5         67.86         71.09         1.94 o                         
  -2   2   5        190.35        186.58         2.92 o                         
  -1   2   5          5.26          3.13         0.25 o                         
   0   2   5          0.27          0.98         0.35 o                         
   1   2   5         70.07         72.22         1.28 o                         
   2   2   5         17.07         18.04         0.72 o                         
   3   2   5         11.93         10.21         1.01 o                         
   4   2   5         15.13         18.98         0.97 o                         
   5   2   5          6.58          7.17         0.86 o                         
   6   2   5          1.56          1.99         0.85 o                         
  -8   3   5          0.03         -0.41         1.83 o                         
  -7   3   5         49.66         44.79         1.33 o                         
  -6   3   5         21.38         21.95         0.80 o                         
  -5   3   5         40.92         39.06         0.99 o                         
  -4   3   5        221.34        232.91         3.93 o                         
  -3   3   5         88.40         91.63         1.66 o                         
  -2   3   5          2.61          3.68         0.43 o                         
  -1   3   5          0.93          0.40         0.32 o                         
   0   3   5        224.84        214.88         4.34 o                         
   1   3   5         39.69         43.37         0.99 o                         
   2   3   5         19.88         18.13         0.83 o                         
   3   3   5         55.92         55.64         1.48 o                         
   4   3   5         16.40         18.02         1.07 o                         
   5   3   5        218.34        217.89         5.23 o                         
  -8   4   5          1.29         -0.23         0.57 o                         
  -7   4   5          0.87          1.86         0.66 o                         
  -6   4   5          0.01         -0.40         0.40 o                         
  -5   4   5          0.09          2.22         0.64 o                         
  -4   4   5         51.42         49.83         1.24 o                         
  -3   4   5         53.64         57.05         1.32 o                         
  -2   4   5         45.59         47.10         1.16 o                         
  -1   4   5        116.85        143.98         3.62 o                         
   0   4   5          4.61          2.33         0.45 o                         
   1   4   5         47.62         52.53         1.22 o                         
   2   4   5        102.69         95.52         2.17 o                         
   3   4   5          4.82          2.41         0.68 o                         
   4   4   5          0.39          4.23         0.97 o                         
   5   4   5          5.12          4.99         0.98 o                         
  -8   5   5          0.01          0.52         1.38 o                         
  -7   5   5         18.53         17.71         1.82 o                         
  -6   5   5          3.36          4.97         0.62 o                         
  -5   5   5         76.17         68.59         1.79 o                         
  -4   5   5         75.29         77.98         1.68 o                         
  -3   5   5         61.59         60.12         1.36 o                         
  -2   5   5        330.84        318.75         5.25 o                         
  -1   5   5          5.95          6.19         0.52 o                         
   0   5   5         20.73         17.84         0.78 o                         
   1   5   5          6.38          8.80         0.58 o                         
   2   5   5          0.00         -0.65         0.65 o                         
   3   5   5        144.37        131.65         3.98 o                         
   4   5   5         18.55         18.23         1.42 o                         
  -7   6   5         37.30         37.21         1.64 o                         
  -6   6   5         16.48         19.17         1.42 o                         
  -5   6   5          2.95          3.60         0.62 o                         
  -4   6   5         70.12         68.81         1.43 o                         
  -3   6   5          2.28          4.14         0.55 o                         
  -2   6   5         65.80         63.22         1.50 o                         
  -1   6   5         23.08         24.76         0.93 o                         
   0   6   5          2.33          1.76         0.65 o                         
   1   6   5         18.93         14.01         1.09 o                         
   2   6   5         20.77         15.49         1.26 o                         
   3   6   5          4.66          5.63         0.95 o                         
   4   6   5          1.27          2.44         0.79 o                         
  -7   7   5          1.84          0.22         0.76 o                         
  -6   7   5          4.47          2.01         1.08 o                         
  -5   7   5          0.40          0.40         0.58 o                         
  -4   7   5          0.25         -0.07         0.39 o                         
  -3   7   5          0.29          0.02         0.53 o                         
  -2   7   5        274.44        268.29         4.61 o                         
  -1   7   5         63.79         56.50         1.63 o                         
   0   7   5         84.64         84.69         2.29 o                         
   1   7   5         37.06         36.73         2.50 o                         
   2   7   5          2.39          2.44         1.06 o                         
   3   7   5          7.93          7.33         1.67 o                         
  -6   8   5          4.31          6.44         1.02 o                         
  -5   8   5         26.60         29.73         1.52 o                         
  -4   8   5         60.67         57.22         1.72 o                         
  -3   8   5          5.60          4.45         0.64 o                         
  -2   8   5         51.81         51.25         1.62 o                         
  -1   8   5          2.27          0.62         0.85 o                         
   0   8   5          7.83          6.61         0.99 o                         
   1   8   5         22.37         22.64         1.69 o                         
   2   8   5         30.18         26.28         1.13 o                         
  -5   9   5          3.14          2.37         1.10 o                         
  -4   9   5          5.82          7.34         0.90 o                         
  -3   9   5         19.00         18.78         1.14 o                         
  -2   9   5          0.86          0.36         0.64 o                         
  -1   9   5          5.33          4.15         0.87 o                         
   0   9   5          3.62          4.28         0.97 o                         
   1   9   5          2.06         -0.09         0.99 o                         
  -4  10   5          1.21          0.27         0.71 o                         
  -3  10   5          2.32          2.11         1.00 o                         
  -2  10   5         10.20          7.75         1.15 o                         
  -1  10   5          0.10          1.32         0.89 o                         
   1 -14   6          0.05         -0.44         0.70 o                         
   2 -14   6          0.01          0.01         0.82 o                         
   3 -14   6          2.32          2.15         0.56 o                         
  -1 -13   6         10.17         11.21         1.12 o                         
   0 -13   6          5.46          8.61         0.98 o                         
   1 -13   6          2.04          1.70         0.70 o                         
   2 -13   6          7.27          7.81         0.82 o                         
   3 -13   6         21.52         18.35         1.29 o                         
   4 -13   6         24.82         25.39         0.84 o                         
   5 -13   6         25.48         24.32         1.14 o                         
  -2 -12   6          0.06         -1.13         1.16 o                         
  -1 -12   6         15.62         18.48         1.25 o                         
   0 -12   6         27.06         26.66         1.23 o                         
   1 -12   6         24.59         19.56         0.99 o                         
   2 -12   6          1.00          1.39         0.51 o                         
   3 -12   6         31.79         29.18         0.85 o                         
   4 -12   6         10.23          8.67         0.63 o                         
   5 -12   6          0.92          0.37         0.56 o                         
   6 -12   6          0.03         -0.55         0.55 o                         
  -3 -11   6          0.04          0.21         0.34 o                         
  -2 -11   6         22.88         23.32         1.41 o                         
  -1 -11   6          0.45          0.27         0.64 o                         
   0 -11   6         20.55         15.73         1.08 o                         
   1 -11   6        136.80        125.07         2.59 o                         
   2 -11   6        153.58        169.80         3.20 o                         
   3 -11   6         30.00         28.90         0.93 o                         
   4 -11   6          4.35          4.01         0.44 o                         
   5 -11   6          9.37          9.26         0.66 o                         
   6 -11   6          4.39          3.49         0.52 o                         
  -4 -10   6          5.78          3.92         0.34 o                         
  -3 -10   6          0.48          1.42         0.41 o                         
  -2 -10   6         30.72         27.74         1.47 o                         
  -1 -10   6          8.78          5.21         0.68 o                         
   0 -10   6          0.05         -0.50         0.50 o                         
   1 -10   6          1.70         -0.33         0.43 o                         
   2 -10   6         58.81         55.54         1.75 o                         
   3 -10   6          7.82          6.85         0.42 o                         
   4 -10   6          2.07          1.10         0.35 o                         
   5 -10   6          0.00          0.79         0.50 o                         
   6 -10   6          7.09          7.86         0.74 o                         
   7 -10   6          7.29          8.00         0.78 o                         
  -5  -9   6          0.09          0.51         0.64 o                         
  -4  -9   6         14.95         10.23         1.18 o                         
  -3  -9   6         60.97         58.73         1.44 o                         
  -2  -9   6          0.00          0.10         0.19 o                         
  -1  -9   6         19.77         16.86         0.92 o                         
   0  -9   6        411.71        403.77         6.98 o                         
   1  -9   6         63.81         68.67         1.40 o                         
   2  -9   6         31.16         27.25         0.65 o                         
   3  -9   6        106.19        116.38         1.99 o                         
   4  -9   6         90.55         88.89         1.71 o                         
   5  -9   6          1.05          0.38         0.37 o                         
   6  -9   6         48.96         52.57         1.30 o                         
   7  -9   6         11.89         17.15         1.46 o                         
  -5  -8   6          0.06         -0.23         0.82 o                         
  -4  -8   6         99.85         96.65         2.87 o                         
  -3  -8   6          3.73          2.06         0.55 o                         
  -2  -8   6          6.05          4.45         0.37 o                         
  -1  -8   6          1.15          0.00         0.34 o                         
   0  -8   6         58.28         61.00         1.26 o                         
   1  -8   6          4.27          5.20         0.38 o                         
   2  -8   6          4.52          5.98         0.37 o                         
   3  -8   6          0.29          0.25         0.30 o                         
   4  -8   6          0.49         -0.29         0.29 o                         
   5  -8   6          7.40          6.80         0.51 o                         
   6  -8   6          0.09         -0.09         0.37 o                         
   7  -8   6          5.52          7.23         0.67 o                         
  -6  -7   6          9.71         11.43         1.21 o                         
  -5  -7   6         26.49         28.86         1.46 o                         
  -4  -7   6          4.01          4.09         0.77 o                         
  -3  -7   6          1.30          0.58         0.50 o                         
  -2  -7   6          0.60          0.17         0.31 o                         
  -1  -7   6         35.80         35.37         0.89 o                         
   0  -7   6         26.18         27.70         0.68 o                         
   1  -7   6         80.27         84.55         1.26 o                         
   2  -7   6         44.00         42.24         0.88 o                         
   3  -7   6          0.07         -0.14         0.23 o                         
   4  -7   6         20.99         21.64         1.13 o                         
   5  -7   6         73.54         72.85         1.83 o                         
   6  -7   6          1.66          1.14         0.39 o                         
   7  -7   6         23.83         21.56         0.87 o                         
  -6  -6   6         19.93         19.38         0.98 o                         
  -5  -6   6          0.03         -0.09         0.61 o                         
  -4  -6   6          6.11          7.79         0.97 o                         
  -3  -6   6         58.31         64.25         1.68 o                         
  -2  -6   6         85.00         84.70         1.73 o                         
  -1  -6   6        102.80         99.74         1.56 o                         
   0  -6   6          0.48          2.01         0.25 o                         
   1  -6   6        125.19        116.27         1.64 o                         
   2  -6   6        390.71        378.60         5.27 o                         
   3  -6   6          9.04          8.30         0.31 o                         
   4  -6   6         26.89         28.96         0.86 o                         
   5  -6   6         23.68         30.53         0.96 o                         
   6  -6   6          3.68          3.03         0.47 o                         
   7  -6   6          2.35          2.24         0.52 o                         
  -7  -5   6         12.74         14.13         1.90 o                         
  -6  -5   6          8.27          9.25         0.74 o                         
  -5  -5   6          9.82          9.35         0.64 o                         
  -4  -5   6          0.76          0.16         0.60 o                         
  -3  -5   6        623.84        629.61        11.54 o                         
  -2  -5   6         15.77         18.17         0.64 o                         
  -1  -5   6         45.00         40.23         0.72 o                         
   0  -5   6         15.01         18.55         0.55 o                         
   1  -5   6          5.13          5.79         0.25 o                         
   2  -5   6        121.31        131.20         2.03 o                         
   3  -5   6        186.57        189.08         3.73 o                         
   4  -5   6         29.24         33.12         0.92 o                         
   5  -5   6        230.43        238.89         4.34 o                         
   6  -5   6         29.30         27.17         0.95 o                         
   7  -5   6          0.02         -0.34         0.47 o                         
  -7  -4   6          0.56         -0.78         1.20 o                         
  -6  -4   6          3.66          2.38         0.78 o                         
  -5  -4   6         26.89         25.00         1.16 o                         
  -4  -4   6          0.49          0.66         0.35 o                         
  -3  -4   6        493.05        477.68         8.06 o                         
  -2  -4   6        267.76        270.31         4.03 o                         
  -1  -4   6         32.37         34.85         0.67 o                         
   0  -4   6          4.78          9.37         0.29 o                         
   1  -4   6        543.89        586.70         8.00 o                         
   2  -4   6         58.81         61.16         1.00 o                         
   3  -4   6        183.21        199.54         5.59 o                         
   4  -4   6         61.59         70.38         1.47 o                         
   5  -4   6          0.46         -0.37         0.37 o                         
   6  -4   6          4.39          5.70         0.59 o                         
   7  -4   6          5.45          4.57         0.73 o                         
  -7  -3   6          3.48          1.57         1.91 o                         
  -6  -3   6         14.11         14.60         1.04 o                         
  -5  -3   6          0.03         -0.60         0.60 o                         
  -4  -3   6         33.24         31.27         1.14 o                         
  -3  -3   6          7.05          8.87         0.60 o                         
  -2  -3   6        754.56        758.16        10.84 o                         
  -1  -3   6         50.88         48.63         0.74 o                         
   0  -3   6        110.30        101.25         1.31 o                         
   1  -3   6       1236.75       1379.81        16.63 o                         
   2  -3   6          2.09          1.67         0.23 o                         
   3  -3   6        248.39        261.81         6.77 o                         
   4  -3   6         38.19         37.85         1.08 o                         
   5  -3   6          3.39          2.91         0.49 o                         
   6  -3   6          4.25          5.50         0.64 o                         
   7  -3   6         10.44          8.66         0.94 o                         
  -7  -2   6          0.73          0.83         1.26 o                         
  -6  -2   6          2.86          3.71         0.76 o                         
  -5  -2   6          1.47          1.59         0.79 o                         
  -4  -2   6         18.52         21.01         0.89 o                         
  -3  -2   6        485.88        512.67         8.01 o                         
  -2  -2   6         11.30         12.53         0.48 o                         
   0  -2   6         63.03         68.17         1.12 o                         
   1  -2   6         11.48         17.88         0.47 o                         
   2  -2   6         11.66          9.62         0.56 o                         
   3  -2   6        241.21        249.38         7.41 o                         
   4  -2   6          8.45          8.97         0.57 o                         
   5  -2   6          0.16          0.00         0.46 o                         
   6  -2   6         12.04         14.72         1.15 o                         
   7  -2   6          1.69          3.37         0.88 o                         
  -8  -1   6          0.10         -0.69         1.52 o                         
  -7  -1   6          0.84          1.79         1.05 o                         
  -6  -1   6          0.04         -0.60         0.60 o                         
  -5  -1   6         65.55         68.24         1.70 o                         
  -4  -1   6         48.34         50.75         1.31 o                         
  -3  -1   6         81.52         96.47         1.84 o                         
  -2  -1   6        194.23        213.62         3.06 o                         
  -1  -1   6       1007.14       1110.97        13.42 o                         
   0  -1   6          5.86          6.09         0.35 o                         
   1  -1   6         23.54         19.30         0.54 o                         
   2  -1   6        299.81        326.09         4.93 o                         
   3  -1   6         25.51         22.65         0.72 o                         
   4  -1   6         17.08         14.76         0.82 o                         
   5  -1   6         50.93         54.01         1.47 o                         
   6  -1   6         20.48         20.58         1.01 o                         
  -8   0   6          1.12          0.28         2.17 o                         
  -7   0   6          4.37          4.35         1.27 o                         
  -6   0   6          1.06          0.20         0.64 o                         
  -5   0   6         63.98         64.01         1.49 o                         
  -4   0   6         64.17         69.85         1.50 o                         
  -3   0   6        116.06        132.75         2.19 o                         
  -2   0   6        658.14        655.26         9.45 o                         
  -1   0   6        335.06        363.96         5.04 o                         
   0   0   6          0.93         -0.18         0.18 o                         
   1   0   6          6.46          4.52         0.35 o                         
   2   0   6          0.00          0.15         0.31 o                         
   3   0   6         11.82         12.06         0.81 o                         
   4   0   6        131.37        134.23         2.69 o                         
   5   0   6          3.01          4.86         0.74 o                         
   6   0   6          2.68          2.84         0.74 o                         
  -8   1   6          1.59          1.02         1.44 o                         
  -7   1   6          0.00          1.96         1.28 o                         
  -6   1   6         61.36         66.47         1.90 o                         
  -5   1   6         58.65         67.24         1.54 o                         
  -4   1   6         85.21         91.53         1.77 o                         
  -3   1   6        128.45        128.36         2.16 o                         
  -2   1   6        369.88        357.65         5.35 o                         
  -1   1   6         12.99         13.07         0.44 o                         
   0   1   6        293.78        317.17         5.07 o                         
   1   1   6         33.54         32.07         0.74 o                         
   2   1   6         56.80         57.16         1.26 o                         
   3   1   6          0.68          0.23         0.41 o                         
   4   1   6         33.31         36.97         1.19 o                         
   5   1   6          0.00         -0.36         0.71 o                         
   6   1   6          6.76          8.02         0.93 o                         
  -8   2   6         28.09         24.19         2.33 o                         
  -7   2   6         12.40          9.78         1.12 o                         
  -6   2   6         28.64         30.09         0.90 o                         
  -5   2   6         25.01         25.90         0.92 o                         
  -4   2   6        180.90        190.14         3.32 o                         
  -3   2   6          5.61          5.54         0.46 o                         
  -2   2   6         20.46         19.48         0.96 o                         
  -1   2   6        122.56        127.13         2.13 o                         
   0   2   6        208.50        215.46         3.87 o                         
   1   2   6         32.76         32.19         0.82 o                         
   2   2   6          0.62          0.27         0.38 o                         
   3   2   6         60.81         59.00         1.31 o                         
   4   2   6         16.69         16.11         1.03 o                         
   5   2   6         44.39         41.47         1.57 o                         
  -8   3   6         23.66         21.59         1.77 o                         
  -7   3   6         13.24         11.46         1.87 o                         
  -6   3   6          1.19          0.98         0.45 o                         
  -5   3   6          2.17          3.76         0.53 o                         
  -4   3   6         42.02         47.80         1.67 o                         
  -3   3   6        226.41        209.24         3.61 o                         
  -2   3   6         75.40         78.37         1.45 o                         
  -1   3   6         62.95         71.19         1.51 o                         
   0   3   6          1.82          2.99         0.50 o                         
   1   3   6          4.53          3.89         0.56 o                         
   2   3   6         68.42         71.77         1.46 o                         
   3   3   6          3.47          1.51         0.57 o                         
   4   3   6         46.23         48.61         1.70 o                         
   5   3   6          0.04          0.80         0.87 o                         
  -7   4   6          0.86          2.27         0.50 o                         
  -6   4   6          0.05          0.65         0.45 o                         
  -5   4   6         69.31         80.43         3.63 o                         
  -4   4   6        128.52        127.03         2.43 o                         
  -3   4   6         75.18         75.03         1.64 o                         
  -2   4   6          6.37          5.10         0.72 o                         
  -1   4   6        102.26        122.62         2.35 o                         
   0   4   6        114.05        111.79         2.39 o                         
   1   4   6          1.31          1.38         0.25 o                         
   2   4   6         16.57         13.04         0.69 o                         
   3   4   6        105.48        105.97         2.98 o                         
   4   4   6         44.06         41.07         1.58 o                         
  -7   5   6         11.81          9.46         0.92 o                         
  -6   5   6          0.39          3.06         0.64 o                         
  -5   5   6         49.67         47.04         1.48 o                         
  -4   5   6         45.59         49.41         1.31 o                         
  -3   5   6          9.20          6.97         0.44 o                         
  -2   5   6         10.30         10.88         0.69 o                         
  -1   5   6          4.03          4.46         0.57 o                         
   0   5   6         14.96         15.56         0.97 o                         
   1   5   6        120.83        106.37         3.00 o                         
   2   5   6         13.78         12.73         0.78 o                         
   3   5   6         38.78         37.77         1.30 o                         
   4   5   6          0.45          1.13         0.75 o                         
  -7   6   6          0.23          0.18         0.71 o                         
  -6   6   6          7.96          7.22         1.05 o                         
  -5   6   6          3.12          2.66         0.56 o                         
  -4   6   6         33.85         35.08         0.98 o                         
  -3   6   6        163.99        160.81         3.05 o                         
  -2   6   6         31.58         29.06         1.06 o                         
  -1   6   6         82.14         68.70         1.93 o                         
   0   6   6          0.01         -0.61         0.61 o                         
   1   6   6        104.64         96.26         2.59 o                         
   2   6   6         12.90         12.39         0.69 o                         
   3   6   6          0.84         -0.90         0.90 o                         
  -6   7   6          6.72          6.99         1.14 o                         
  -5   7   6          6.27          7.37         0.89 o                         
  -4   7   6         13.49         14.33         0.66 o                         
  -3   7   6        104.05        107.78         2.25 o                         
  -2   7   6          7.78          9.37         0.99 o                         
  -1   7   6        114.25        105.41         2.43 o                         
   0   7   6         11.09         11.22         1.17 o                         
   1   7   6          6.80          6.98         0.90 o                         
   2   7   6          0.69          0.41         0.85 o                         
  -6   8   6          1.69         -0.38         0.80 o                         
  -5   8   6         30.81         29.26         1.09 o                         
  -4   8   6         33.17         32.49         1.51 o                         
  -3   8   6        135.76        129.34         2.96 o                         
  -2   8   6          1.52          0.33         0.65 o                         
  -1   8   6          0.47          1.12         0.88 o                         
   0   8   6          5.71          5.01         0.87 o                         
   1   8   6          1.24          1.09         0.79 o                         
  -4   9   6         16.95         15.16         1.15 o                         
  -3   9   6          0.26         -0.46         0.74 o                         
  -2   9   6          0.43          0.88         1.34 o                         
  -1   9   6          0.78          1.69         1.90 o                         
   0   9   6          1.64          1.39         1.65 o                         
   1 -14   7         16.08         16.25         1.13 o                         
   2 -14   7          0.61          0.03         0.82 o                         
   3 -14   7          3.07          1.90         0.52 o                         
  -1 -13   7          4.55          3.25         0.87 o                         
   0 -13   7          1.65          2.36         0.73 o                         
   1 -13   7          9.09          7.18         0.84 o                         
   2 -13   7          0.32          1.80         0.56 o                         
   3 -13   7          1.57          1.82         0.46 o                         
   4 -13   7          8.59          8.81         0.62 o                         
   5 -13   7          1.16          0.98         0.51 o                         
  -2 -12   7         22.94         26.85         1.50 o                         
  -1 -12   7         45.75         50.74         1.89 o                         
   0 -12   7          6.68          4.50         0.67 o                         
   1 -12   7          6.08          5.38         0.70 o                         
   2 -12   7          0.44          0.57         0.39 o                         
   3 -12   7          2.17          2.99         0.48 o                         
   4 -12   7          1.69          1.37         0.40 o                         
   5 -12   7          0.66         -0.24         0.57 o                         
  -3 -11   7          0.24         -0.20         0.82 o                         
  -2 -11   7          8.93          7.64         0.99 o                         
  -1 -11   7        138.20        132.92         2.81 o                         
   0 -11   7          6.54          3.59         0.60 o                         
   1 -11   7          2.47          1.85         0.51 o                         
   2 -11   7         14.73         16.69         0.71 o                         
   3 -11   7          5.05          4.41         0.50 o                         
   4 -11   7          9.10         11.83         0.61 o                         
   5 -11   7          0.00          0.21         0.41 o                         
   6 -11   7         38.88         41.58         1.48 o                         
  -4 -10   7          0.01          0.40         0.53 o                         
  -3 -10   7         62.60         57.56         1.88 o                         
  -2 -10   7         81.38         75.36         2.10 o                         
  -1 -10   7          2.81          2.61         0.62 o                         
   0 -10   7          2.35          2.19         0.50 o                         
   1 -10   7          0.35          0.26         0.40 o                         
   2 -10   7          0.90         -0.10         0.29 o                         
   3 -10   7         29.98         31.43         1.04 o                         
   4 -10   7        165.69        168.95         3.03 o                         
   5 -10   7         11.26         14.19         0.92 o                         
   6 -10   7          9.48          8.55         0.58 o                         
  -5  -9   7         15.68         15.42         1.96 o                         
  -4  -9   7         14.92         13.49         0.97 o                         
  -3  -9   7          4.01          2.72         0.41 o                         
  -2  -9   7          9.88         10.34         0.62 o                         
  -1  -9   7         15.94         15.90         0.66 o                         
   0  -9   7         47.82         51.23         1.15 o                         
   1  -9   7          0.56          1.37         0.35 o                         
   2  -9   7         39.04         44.47         0.85 o                         
   3  -9   7         41.11         36.44         0.95 o                         
   4  -9   7        118.67        119.46         2.05 o                         
   5  -9   7         18.03         16.21         0.66 o                         
   6  -9   7          3.18          3.14         0.49 o                         
   7  -9   7          0.00          1.05         0.56 o                         
  -5  -8   7          0.05         -0.68         0.68 o                         
  -4  -8   7          4.93          6.35         0.97 o                         
  -3  -8   7          2.84          1.98         0.42 o                         
  -2  -8   7         73.59         69.00         1.33 o                         
  -1  -8   7         39.24         36.88         0.95 o                         
   0  -8   7          0.91          0.49         0.33 o                         
   1  -8   7         39.49         41.19         0.80 o                         
   2  -8   7        263.04        272.62         4.33 o                         
   3  -8   7         20.62         20.92         1.00 o                         
   4  -8   7          4.72          5.81         0.34 o                         
   5  -8   7          0.29         -0.20         0.31 o                         
   6  -8   7          7.71          8.60         0.51 o                         
   7  -8   7         35.21         37.74         1.13 o                         
  -6  -7   7         18.97         15.76         0.96 o                         
  -5  -7   7         27.26         27.17         1.42 o                         
  -4  -7   7          3.32          1.86         0.80 o                         
  -3  -7   7          5.27          5.21         0.51 o                         
  -2  -7   7          0.18         -0.19         0.41 o                         
  -1  -7   7         33.40         31.79         0.96 o                         
   0  -7   7        169.29        182.67         3.23 o                         
   1  -7   7          0.45          0.43         0.19 o                         
   2  -7   7         12.87         13.24         0.52 o                         
   3  -7   7          9.42         10.06         0.68 o                         
   4  -7   7         38.03         36.89         1.68 o                         
   5  -7   7          0.01         -0.31         0.31 o                         
   6  -7   7          0.25          0.34         0.57 o                         
   7  -7   7         11.15         14.03         0.83 o                         
  -6  -6   7          0.94          0.18         0.75 o                         
  -5  -6   7          5.77          6.94         0.49 o                         
  -4  -6   7          4.83          3.78         0.81 o                         
  -3  -6   7        408.69        406.90         7.64 o                         
  -2  -6   7         65.51         64.46         1.57 o                         
  -1  -6   7         10.66         11.49         0.41 o                         
   0  -6   7        100.79         91.48         1.49 o                         
   1  -6   7         74.96         69.56         1.23 o                         
   2  -6   7         21.28         23.52         0.95 o                         
   3  -6   7        258.96        273.82         6.50 o                         
   4  -6   7        159.63        155.18         3.68 o                         
   5  -6   7         27.12         25.45         1.21 o                         
   6  -6   7          0.31         -0.12         0.41 o                         
   7  -6   7          1.88          1.23         0.55 o                         
  -7  -5   7         10.44          9.46         1.75 o                         
  -6  -5   7          0.23         -0.45         0.89 o                         
  -5  -5   7          0.39         -0.42         0.71 o                         
  -4  -5   7          2.70          2.34         0.34 o                         
  -3  -5   7         33.91         30.99         0.92 o                         
  -2  -5   7         53.44         53.23         1.05 o                         
  -1  -5   7         41.43         41.74         0.76 o                         
   0  -5   7         29.30         31.74         0.56 o                         
   1  -5   7        157.68        177.49         2.61 o                         
   2  -5   7        159.58        154.79         3.45 o                         
   3  -5   7         58.13         69.66         1.48 o                         
   4  -5   7         10.72          9.67         0.40 o                         
   5  -5   7          8.58          8.64         0.53 o                         
   6  -5   7          1.75          2.25         0.69 o                         
   7  -5   7          3.86          2.53         0.56 o                         
  -7  -4   7          6.21          6.20         1.61 o                         
  -6  -4   7          2.31          1.69         0.81 o                         
  -5  -4   7         17.56         16.19         1.13 o                         
  -4  -4   7         36.08         38.64         1.33 o                         
  -3  -4   7        101.04        107.51         2.28 o                         
  -2  -4   7        517.87        517.63         7.53 o                         
  -1  -4   7          0.10          1.79         0.22 o                         
   0  -4   7        113.58        114.81         1.83 o                         
   1  -4   7         78.66        102.63         1.67 o                         
   2  -4   7         24.96         28.50         0.74 o                         
   3  -4   7          3.76          2.40         0.38 o                         
   4  -4   7         14.37         13.17         0.53 o                         
   5  -4   7          9.99          9.14         0.60 o                         
   6  -4   7          0.96          0.35         0.47 o                         
   7  -4   7          0.31         -0.59         0.59 o                         
  -7  -3   7          2.84          3.01         1.48 o                         
  -6  -3   7         46.79         51.73         1.98 o                         
  -5  -3   7         50.44         51.51         1.80 o                         
  -4  -3   7         12.72         14.27         0.79 o                         
  -3  -3   7        162.91        174.11         3.22 o                         
  -2  -3   7          0.78          0.26         0.29 o                         
  -1  -3   7         85.81        101.40         1.41 o                         
   0  -3   7        206.44        206.73         2.66 o                         
   1  -3   7          0.12          0.03         0.21 o                         
   2  -3   7         26.52         19.49         0.61 o                         
   3  -3   7         11.14         11.22         0.60 o                         
   4  -3   7         18.39         18.11         0.70 o                         
   5  -3   7         68.24         73.75         2.44 o                         
   6  -3   7         44.92         40.85         1.65 o                         
   7  -3   7         41.71         45.54         1.79 o                         
  -7  -2   7          0.59          0.09         2.06 o                         
  -6  -2   7          4.22          6.48         0.83 o                         
  -5  -2   7          0.95          0.65         0.60 o                         
  -4  -2   7         26.56         28.04         1.02 o                         
  -3  -2   7        306.65        322.18         5.62 o                         
  -2  -2   7        798.88        827.07        10.60 o                         
  -1  -2   7        180.70        183.61         2.40 o                         
   0  -2   7         82.77         56.51         1.04 o                         
   1  -2   7        292.06        277.69         3.52 o                         
   2  -2   7          1.36          1.27         0.28 o                         
   3  -2   7          0.02         -0.33         0.33 o                         
   4  -2   7         31.82         28.34         0.89 o                         
   5  -2   7         29.31         34.85         1.12 o                         
   6  -2   7         71.52         76.90         1.87 o                         
  -7  -1   7         13.80         12.13         1.48 o                         
  -6  -1   7         93.66         89.04         2.68 o                         
  -5  -1   7          0.52          0.15         0.58 o                         
  -4  -1   7         14.71         18.04         0.88 o                         
  -3  -1   7        145.65        163.61         2.61 o                         
  -2  -1   7        315.18        339.72         4.51 o                         
  -1  -1   7          0.29          0.68         0.24 o                         
   0  -1   7         26.22         22.55         0.54 o                         
   1  -1   7         75.61         81.60         1.53 o                         
   2  -1   7        180.92        177.43         3.01 o                         
   3  -1   7          1.74          1.41         0.39 o                         
   4  -1   7        184.51        187.62         3.89 o                         
   5  -1   7        115.39        126.01         2.89 o                         
   6  -1   7         24.43         27.16         1.24 o                         
  -7   0   7         29.94         36.35         2.07 o                         
  -6   0   7         16.56         17.85         1.24 o                         
  -5   0   7         24.73         26.47         1.08 o                         
  -4   0   7         91.91        101.92         2.01 o                         
  -3   0   7        165.83        170.39         2.57 o                         
  -2   0   7         50.51         41.25         0.81 o                         
  -1   0   7          3.18          4.92         0.32 o                         
   0   0   7         30.67         23.85         0.60 o                         
   1   0   7         19.43         20.42         0.71 o                         
   2   0   7        230.34        226.32         3.76 o                         
   3   0   7        102.36        103.82         1.99 o                         
   4   0   7          9.79          9.30         0.70 o                         
   5   0   7          0.04          0.69         0.62 o                         
   6   0   7          4.54          2.82         0.75 o                         
  -7   1   7         14.70         15.60         2.11 o                         
  -6   1   7          2.78          4.51         0.75 o                         
  -5   1   7        215.18        209.53         3.69 o                         
  -4   1   7         50.87         48.56         1.23 o                         
  -3   1   7          0.01         -0.01         0.37 o                         
  -2   1   7        112.90        102.77         1.69 o                         
  -1   1   7          1.55          4.85         0.36 o                         
   0   1   7         33.18         30.85         0.93 o                         
   1   1   7         77.77         69.76         1.34 o                         
   2   1   7        188.19        181.36         2.96 o                         
   3   1   7        270.24        268.45         4.22 o                         
   4   1   7          7.94          6.59         0.80 o                         
   5   1   7          8.32          9.17         0.89 o                         
  -7   2   7         21.10         17.22         1.90 o                         
  -6   2   7          9.16         10.08         0.86 o                         
  -5   2   7         46.92         36.03         1.17 o                         
  -4   2   7         15.97         12.77         0.84 o                         
  -3   2   7          9.65          9.16         0.57 o                         
  -2   2   7          7.02          7.15         0.42 o                         
  -1   2   7         36.70         34.25         0.97 o                         
   0   2   7        197.78        204.88         3.78 o                         
   1   2   7         21.47         18.70         0.69 o                         
   2   2   7         19.67         17.99         1.15 o                         
   3   2   7         77.76         77.88         1.86 o                         
   4   2   7         26.98         24.82         1.02 o                         
   5   2   7          0.01          0.31         0.68 o                         
  -7   3   7          1.70          1.52         0.73 o                         
  -6   3   7         21.71         22.46         1.02 o                         
  -5   3   7        197.77        212.80         4.10 o                         
  -4   3   7        197.52        196.58         3.45 o                         
  -3   3   7         98.35         94.32         1.92 o                         
  -2   3   7         10.88         10.04         0.65 o                         
  -1   3   7         65.05         72.14         1.57 o                         
   0   3   7          1.36          1.41         0.54 o                         
   1   3   7        115.04        103.52         1.99 o                         
   2   3   7          5.03          7.35         0.64 o                         
   3   3   7         11.26         11.25         0.72 o                         
   4   3   7          0.02          0.17         0.65 o                         
  -7   4   7          2.13          1.96         0.51 o                         
  -6   4   7          1.76          1.34         0.57 o                         
  -5   4   7         14.21         21.63         2.12 o                         
  -4   4   7         41.38         53.15         1.89 o                         
  -3   4   7         67.19         68.63         1.71 o                         
  -2   4   7          4.78          4.19         0.55 o                         
  -1   4   7        101.14        120.61         2.79 o                         
   0   4   7          5.24          3.50         0.64 o                         
   1   4   7        185.82        173.88         3.79 o                         
   2   4   7         57.18         56.04         1.38 o                         
   3   4   7          1.57          1.36         0.73 o                         
   4   4   7          0.00         -0.16         0.66 o                         
  -7   5   7          0.95         -0.62         0.63 o                         
  -6   5   7          4.06          4.02         1.34 o                         
  -5   5   7          2.30          0.81         0.72 o                         
  -4   5   7         40.67         40.02         1.10 o                         
  -3   5   7        105.97         98.44         2.31 o                         
  -2   5   7         12.29         10.20         0.92 o                         
  -1   5   7         14.19         14.25         0.91 o                         
   0   5   7          4.26          4.91         0.78 o                         
   1   5   7          2.77          3.77         0.65 o                         
   2   5   7         26.87         28.75         1.35 o                         
   3   5   7          0.00          1.15         0.51 o                         
  -6   6   7         16.94         17.14         1.50 o                         
  -5   6   7          0.00          1.02         0.59 o                         
  -4   6   7          0.69         -0.22         0.67 o                         
  -3   6   7         26.73         25.25         1.02 o                         
  -2   6   7         19.14         17.91         1.00 o                         
  -1   6   7        113.14        125.10         3.27 o                         
   0   6   7         92.78         93.58         2.48 o                         
   1   6   7         60.31         56.59         1.88 o                         
   2   6   7          1.86          1.21         0.77 o                         
  -6   7   7         21.05         21.37         1.79 o                         
  -5   7   7          3.73          5.93         1.03 o                         
  -4   7   7          7.11          7.83         1.01 o                         
  -3   7   7         18.01         19.40         1.15 o                         
  -2   7   7         13.51         12.43         1.09 o                         
  -1   7   7          1.44          0.44         0.72 o                         
   0   7   7         12.95         17.29         1.38 o                         
   1   7   7          5.73          7.60         0.97 o                         
  -5   8   7         26.79         26.67         1.49 o                         
  -4   8   7         28.06         26.24         1.45 o                         
  -3   8   7         19.60         21.64         1.38 o                         
  -2   8   7          7.59          6.11         1.06 o                         
  -1   8   7          9.78         11.19         1.07 o                         
   0   8   7          0.31          1.44         0.95 o                         
   1 -14   8          0.02          0.76         1.03 o                         
   2 -14   8          1.21          0.93         0.63 o                         
   3 -14   8          1.35          1.06         0.63 o                         
  -1 -13   8          6.43          5.48         0.83 o                         
   0 -13   8         17.92         23.65         1.68 o                         
   1 -13   8          1.22          1.12         0.58 o                         
   2 -13   8          5.50          4.57         0.59 o                         
   3 -13   8          0.29          0.12         0.46 o                         
   4 -13   8          2.34          2.48         0.44 o                         
  -2 -12   8          2.49          0.20         0.69 o                         
  -1 -12   8          0.72          1.57         0.69 o                         
   0 -12   8          8.31          6.11         0.73 o                         
   1 -12   8          0.22          0.15         0.55 o                         
   2 -12   8         11.80         11.26         0.61 o                         
   3 -12   8          5.29          3.84         0.46 o                         
   4 -12   8          5.46          6.52         0.48 o                         
   5 -12   8          1.95          1.95         0.40 o                         
  -3 -11   8          0.39          0.43         0.70 o                         
  -2 -11   8         46.63         53.96         1.74 o                         
  -1 -11   8         15.41         12.86         0.89 o                         
   0 -11   8          4.53          3.46         0.55 o                         
   1 -11   8         44.70         50.66         1.32 o                         
   2 -11   8          2.07          2.59         0.43 o                         
   3 -11   8         17.76         20.74         0.74 o                         
   4 -11   8         15.71         16.83         0.71 o                         
   5 -11   8          6.40          8.42         0.67 o                         
   6 -11   8         91.29         96.52         2.56 o                         
  -4 -10   8          8.09         10.05         0.77 o                         
  -3 -10   8          3.19          3.54         0.88 o                         
  -2 -10   8          5.37          6.12         0.62 o                         
  -1 -10   8          5.21          4.50         0.46 o                         
   0 -10   8          6.68          5.52         0.46 o                         
   1 -10   8         14.04         13.41         0.74 o                         
   2 -10   8         20.09         20.42         0.75 o                         
   3 -10   8          2.14          2.15         0.33 o                         
   4 -10   8        106.05        112.81         3.08 o                         
   5 -10   8         40.67         39.84         1.21 o                         
   6 -10   8          1.74          1.15         0.72 o                         
  -5  -9   8         13.81         12.42         1.09 o                         
  -4  -9   8          8.47          7.46         0.62 o                         
  -3  -9   8          3.31          3.39         0.42 o                         
  -2  -9   8          8.64          9.59         0.67 o                         
  -1  -9   8        103.63        105.83         2.02 o                         
   0  -9   8         16.78         18.05         0.75 o                         
   1  -9   8         24.27         26.92         0.81 o                         
   2  -9   8        218.16        226.42         3.50 o                         
   3  -9   8        142.99        147.27         4.67 o                         
   4  -9   8        184.26        183.75         4.50 o                         
   5  -9   8          3.20          2.41         0.55 o                         
   6  -9   8         14.65         15.10         0.56 o                         
  -5  -8   8          1.24          1.95         0.59 o                         
  -4  -8   8         40.08         41.69         1.28 o                         
  -3  -8   8          0.33         -0.45         0.45 o                         
  -2  -8   8          5.31          4.96         0.39 o                         
  -1  -8   8         11.89         13.21         0.63 o                         
   0  -8   8        214.98        219.00         4.44 o                         
   1  -8   8         15.60         12.66         0.40 o                         
   2  -8   8        604.48        590.98        15.20 o                         
   3  -8   8         27.12         27.71         0.96 o                         
   4  -8   8          0.07          0.47         0.65 o                         
   5  -8   8          4.67          2.94         0.51 o                         
   6  -8   8          8.48          8.07         0.51 o                         
  -6  -7   8          8.66         12.01         1.80 o                         
  -5  -7   8         37.66         39.50         1.53 o                         
  -4  -7   8        256.10        272.45         6.08 o                         
  -3  -7   8         47.82         43.12         1.14 o                         
  -2  -7   8         95.46         90.52         1.85 o                         
  -1  -7   8         19.15         20.25         0.74 o                         
   0  -7   8        533.27        525.48         8.13 o                         
   1  -7   8         28.24         28.27         0.87 o                         
   2  -7   8         31.04         28.89         1.36 o                         
   3  -7   8          4.66          5.70         0.58 o                         
   4  -7   8         34.87         33.33         2.01 o                         
   5  -7   8          8.81          8.27         0.64 o                         
   6  -7   8          5.13          5.27         0.40 o                         
  -6  -6   8          2.58          1.03         0.88 o                         
  -5  -6   8          7.59          7.92         0.92 o                         
  -4  -6   8         42.54         42.49         2.04 o                         
  -3  -6   8          2.94          3.09         0.45 o                         
  -2  -6   8        795.74        810.42        11.04 o                         
  -1  -6   8        261.41        269.95         3.81 o                         
   0  -6   8         15.53         15.34         0.62 o                         
   1  -6   8          4.70          4.88         0.26 o                         
   2  -6   8         32.90         31.75         1.14 o                         
   3  -6   8          3.24          0.90         1.00 o                         
   4  -6   8         17.46         16.68         1.08 o                         
   5  -6   8         22.17         24.30         1.25 o                         
   6  -6   8          3.86          3.61         0.58 o                         
  -6  -5   8         14.79         17.77         3.04 o                         
  -5  -5   8         39.86         42.94         1.68 o                         
  -4  -5   8        654.19        674.97        19.50 o                         
  -3  -5   8         96.21         97.68         1.84 o                         
  -2  -5   8         16.16         17.83         0.59 o                         
  -1  -5   8         14.86         15.50         0.52 o                         
   0  -5   8         82.67         70.62         1.76 o                         
   1  -5   8          7.54          6.21         0.52 o                         
   2  -5   8         33.07         30.04         1.14 o                         
   3  -5   8         58.00         50.13         1.55 o                         
   4  -5   8         55.25         61.01         2.84 o                         
   5  -5   8          3.30          1.67         0.31 o                         
   6  -5   8          2.44          3.47         0.53 o                         
  -7  -4   8          1.30         -0.43         1.49 o                         
  -6  -4   8         28.01         31.99         2.01 o                         
  -5  -4   8          0.78         -0.06         0.68 o                         
  -4  -4   8          4.83          6.76         0.64 o                         
  -3  -4   8         26.34         24.40         0.89 o                         
  -2  -4   8        142.10        146.88         2.23 o                         
  -1  -4   8          0.75          0.69         0.21 o                         
   0  -4   8         27.82         25.78         0.87 o                         
   1  -4   8        195.22        189.89         2.99 o                         
   2  -4   8         46.54         43.46         1.20 o                         
   3  -4   8          0.79          0.85         0.35 o                         
   4  -4   8          1.54          2.67         0.26 o                         
   5  -4   8          0.14         -0.35         0.35 o                         
   6  -4   8         38.78         37.51         1.20 o                         
  -7  -3   8         36.11         39.79         3.80 o                         
  -6  -3   8         23.48         26.34         1.74 o                         
  -5  -3   8          9.71         11.20         1.00 o                         
  -4  -3   8         90.82         92.22         2.22 o                         
  -3  -3   8          3.79          2.06         0.51 o                         
  -2  -3   8        121.18        126.70         2.07 o                         
  -1  -3   8          0.31          2.08         0.28 o                         
   0  -3   8        463.57        465.03         7.95 o                         
   1  -3   8         81.11         77.97         1.39 o                         
   2  -3   8        265.57        271.30         5.23 o                         
   3  -3   8         77.02         76.86         2.49 o                         
   4  -3   8          0.66          0.16         0.32 o                         
   5  -3   8         17.52         17.89         1.32 o                         
   6  -3   8         94.64        100.07         4.82 o                         
  -7  -2   8         18.78         21.16         2.11 o                         
  -6  -2   8          1.54          0.76         0.96 o                         
  -5  -2   8         25.33         22.31         1.14 o                         
  -4  -2   8         79.41         81.66         2.04 o                         
  -3  -2   8        207.88        211.20         4.23 o                         
  -2  -2   8          1.40          0.56         0.31 o                         
  -1  -2   8          0.27          0.29         0.27 o                         
   0  -2   8         14.33         13.76         0.44 o                         
   1  -2   8        236.99        244.64         4.33 o                         
   2  -2   8        397.18        391.48         7.44 o                         
   3  -2   8         64.64         64.39         2.57 o                         
   4  -2   8        204.49        208.08         4.94 o                         
   5  -2   8        171.76        165.76         3.44 o                         
   6  -2   8         11.88         11.09         0.79 o                         
  -7  -1   8         13.12         13.31         1.87 o                         
  -6  -1   8          0.94         -0.03         0.74 o                         
  -5  -1   8        371.48        368.83         8.08 o                         
  -4  -1   8          5.54          3.52         0.58 o                         
  -3  -1   8         65.41         75.33         1.51 o                         
  -2  -1   8        147.92        154.64         2.35 o                         
  -1  -1   8        204.70        193.78         2.94 o                         
   0  -1   8         48.32         50.27         1.85 o                         
   1  -1   8          9.66         11.67         0.57 o                         
   2  -1   8         47.42         54.61         1.24 o                         
   3  -1   8        378.38        384.08         6.71 o                         
   4  -1   8        130.35        130.44         2.91 o                         
   5  -1   8         14.08         11.96         0.92 o                         
   6  -1   8          1.02          2.05         0.69 o                         
  -7   0   8         27.49         25.38         2.21 o                         
  -6   0   8          0.63          1.15         0.93 o                         
  -5   0   8         34.65         36.10         1.39 o                         
  -4   0   8          8.17         10.12         0.48 o                         
  -3   0   8         14.60         16.70         0.71 o                         
  -2   0   8        611.44        610.41         8.37 o                         
  -1   0   8         65.17         63.48         1.16 o                         
   0   0   8         10.99          9.42         0.52 o                         
   1   0   8        479.35        466.01         7.31 o                         
   2   0   8        658.87        665.81         9.72 o                         
   3   0   8         67.05         64.14         1.39 o                         
   4   0   8          1.33          1.28         0.65 o                         
   5   0   8          1.80         -0.05         0.60 o                         
  -7   1   8         20.85         16.88         2.89 o                         
  -6   1   8          2.05          1.92         0.75 o                         
  -5   1   8         27.06         29.21         1.46 o                         
  -4   1   8         41.22         35.19         1.31 o                         
  -3   1   8         27.63         29.89         0.94 o                         
  -2   1   8          6.78          7.56         0.51 o                         
  -1   1   8          3.08          2.04         0.55 o                         
   0   1   8       1027.32        982.88        16.31 o                         
   1   1   8         49.22         54.17         1.24 o                         
   2   1   8         30.24         32.02         0.92 o                         
   3   1   8         57.51         59.46         1.34 o                         
   4   1   8          2.35          3.01         0.60 o                         
   5   1   8         11.31         11.07         0.93 o                         
  -7   2   8          6.73          7.41         2.15 o                         
  -6   2   8         22.75         22.77         1.47 o                         
  -5   2   8          8.49          6.62         0.62 o                         
  -4   2   8         26.86         24.60         1.11 o                         
  -3   2   8        133.22        127.20         2.23 o                         
  -2   2   8        250.71        260.99         4.06 o                         
  -1   2   8         20.17         22.47         0.85 o                         
   0   2   8         48.62         51.04         1.38 o                         
   1   2   8         43.40         44.96         1.11 o                         
   2   2   8         17.74         17.59         0.72 o                         
   3   2   8         26.90         26.52         0.94 o                         
   4   2   8          3.08          3.80         0.74 o                         
  -7   3   8          2.50          0.31         1.03 o                         
  -6   3   8          0.20         -0.24         0.82 o                         
  -5   3   8          9.08         12.07         0.98 o                         
  -4   3   8        613.41        621.29        11.68 o                         
  -3   3   8         92.20        101.48         2.18 o                         
  -2   3   8        271.96        267.35         4.93 o                         
  -1   3   8          0.00         -0.49         0.49 o                         
   0   3   8         66.45         68.36         1.71 o                         
   1   3   8         24.62         20.77         1.40 o                         
   2   3   8         81.68         80.92         1.80 o                         
   3   3   8          1.59          1.63         0.59 o                         
   4   3   8          0.15         -0.34         0.97 o                         
  -7   4   8          7.59          9.01         1.37 o                         
  -6   4   8         27.36         25.54         1.19 o                         
  -5   4   8          5.79          5.90         0.95 o                         
  -4   4   8         34.96         41.73         1.49 o                         
  -3   4   8         20.41         15.96         1.02 o                         
  -2   4   8          0.01         -0.62         0.62 o                         
  -1   4   8         17.43         20.19         1.05 o                         
   0   4   8        174.44        170.50         3.77 o                         
   1   4   8          4.61          7.12         0.80 o                         
   2   4   8          9.77          9.21         0.70 o                         
   3   4   8         16.26         21.18         0.98 o                         
  -6   5   8        116.04        117.48         3.29 o                         
  -5   5   8         43.15         42.99         1.85 o                         
  -4   5   8         11.71         12.50         0.69 o                         
  -3   5   8          9.57          7.75         0.79 o                         
  -2   5   8         51.62         51.37         1.55 o                         
  -1   5   8         15.22         20.28         1.16 o                         
   0   5   8          0.43          0.75         0.75 o                         
   1   5   8          0.01         -0.24         0.67 o                         
   2   5   8          8.33         11.53         1.01 o                         
  -6   6   8          5.32          7.65         2.04 o                         
  -5   6   8          2.75          3.45         0.74 o                         
  -4   6   8          0.35         -0.71         0.71 o                         
  -3   6   8          0.29         -0.11         0.66 o                         
  -2   6   8          0.22          0.29         0.69 o                         
  -1   6   8         13.65         15.33         1.10 o                         
   0   6   8         28.75         31.28         1.56 o                         
   1   6   8         99.44        101.58         2.73 o                         
  -5   7   8         17.13         16.99         1.21 o                         
  -4   7   8         12.70         13.94         1.19 o                         
  -3   7   8          0.69         -0.81         0.81 o                         
  -2   7   8          1.13          1.04         0.76 o                         
  -1   7   8          0.25         -0.07         0.79 o                         
   0   7   8         19.27         17.76         1.50 o                         
   1 -14   9          1.40          1.18         0.76 o                         
   2 -14   9          0.09          0.22         0.55 o                         
  -1 -13   9          0.76          0.61         0.84 o                         
   0 -13   9          0.01         -0.58         0.58 o                         
   1 -13   9          0.61          0.45         0.49 o                         
   2 -13   9         18.67         20.35         1.25 o                         
   3 -13   9          0.31          0.31         0.37 o                         
   4 -13   9          1.19          1.18         0.27 o                         
  -2 -12   9          0.03         -0.44         0.67 o                         
  -1 -12   9          8.89          9.83         0.88 o                         
   0 -12   9         18.58         22.51         1.06 o                         
   1 -12   9          1.74          0.70         0.52 o                         
   2 -12   9         69.58         69.66         1.64 o                         
   3 -12   9          3.79          3.71         0.57 o                         
   4 -12   9          0.01          0.14         0.43 o                         
   5 -12   9          2.33          0.92         0.50 o                         
  -3 -11   9         23.48         25.46         1.34 o                         
  -2 -11   9         19.75         20.02         0.87 o                         
  -1 -11   9          2.77          2.67         0.49 o                         
   0 -11   9         26.64         29.58         1.01 o                         
   1 -11   9          0.14         -0.23         0.47 o                         
   2 -11   9          4.20          4.74         0.41 o                         
   3 -11   9         33.19         36.61         0.93 o                         
   4 -11   9         79.01         89.12         2.40 o                         
   5 -11   9          7.55          9.62         0.71 o                         
  -4 -10   9          0.22          0.51         0.88 o                         
  -3 -10   9         56.52         53.64         1.28 o                         
  -2 -10   9          5.65          6.13         0.56 o                         
  -1 -10   9          4.48          4.15         0.48 o                         
   0 -10   9         14.14         14.13         0.73 o                         
   1 -10   9         15.63         15.38         0.58 o                         
   2 -10   9        257.18        248.14         4.06 o                         
   3 -10   9          4.28          2.92         0.42 o                         
   4 -10   9         14.60         12.65         0.69 o                         
   5 -10   9         19.17         18.88         1.05 o                         
   6 -10   9          0.31          0.62         0.51 o                         
  -5  -9   9          0.94         -0.29         1.05 o                         
  -4  -9   9          0.48          0.91         0.50 o                         
  -3  -9   9          7.56          7.16         0.57 o                         
  -2  -9   9          1.30          1.64         0.43 o                         
  -1  -9   9         12.30         10.14         0.58 o                         
   0  -9   9        199.33        187.52         3.31 o                         
   1  -9   9         92.73         98.55         1.70 o                         
   2  -9   9        197.85        210.86         4.88 o                         
   3  -9   9         20.78         20.99         0.76 o                         
   4  -9   9          0.86          0.55         1.04 o                         
   5  -9   9          4.33          6.93         0.57 o                         
   6  -9   9          0.00         -0.38         0.62 o                         
  -5  -8   9          1.48          0.45         0.42 o                         
  -4  -8   9         33.48         34.10         1.17 o                         
  -3  -8   9          1.84          1.56         0.48 o                         
  -2  -8   9          0.30          1.06         0.36 o                         
  -1  -8   9        106.21        105.65         2.57 o                         
   0  -8   9        274.08        259.92         5.85 o                         
   1  -8   9         35.05         35.82         1.04 o                         
   2  -8   9         10.73          9.40         0.83 o                         
   3  -8   9        190.46        182.28         4.43 o                         
   4  -8   9         10.48         11.89         1.03 o                         
   5  -8   9          0.41         -0.56         0.56 o                         
   6  -8   9          2.00          2.21         0.67 o                         
  -6  -7   9          0.34         -1.60         1.60 o                         
  -5  -7   9          1.86          1.82         0.78 o                         
  -4  -7   9         12.12         10.28         0.62 o                         
  -3  -7   9          5.19          5.14         0.65 o                         
  -2  -7   9        626.65        627.20         8.62 o                         
  -1  -7   9        145.21        147.68         2.55 o                         
   0  -7   9        202.43        195.25         3.46 o                         
   1  -7   9         19.87         16.78         0.53 o                         
   2  -7   9          0.15          0.27         0.67 o                         
   3  -7   9         13.30         11.67         1.82 o                         
   4  -7   9          0.39          0.14         0.79 o                         
   5  -7   9          5.88          7.73         0.61 o                         
   6  -7   9         18.39         20.45         0.99 o                         
  -6  -6   9          3.70          3.69         1.20 o                         
  -5  -6   9        133.04        135.99         3.54 o                         
  -4  -6   9          6.97          8.40         0.94 o                         
  -3  -6   9          3.26          4.75         0.45 o                         
  -2  -6   9         46.52         50.85         1.07 o                         
  -1  -6   9         16.74         12.81         0.64 o                         
   0  -6   9          4.75          4.29         0.39 o                         
   1  -6   9         91.62         99.09         2.31 o                         
   2  -6   9         54.53         50.07         1.71 o                         
   3  -6   9          0.31          1.71         0.88 o                         
   4  -6   9         64.74         56.06         1.78 o                         
   5  -6   9          0.35          1.28         0.46 o                         
   6  -6   9          1.06          0.47         0.55 o                         
  -6  -5   9         28.62         22.76         1.90 o                         
  -5  -5   9          0.12          0.36         0.81 o                         
  -4  -5   9        438.35        463.79        10.02 o                         
  -3  -5   9        241.80        246.86         4.16 o                         
  -2  -5   9         30.22         30.50         0.96 o                         
  -1  -5   9        106.49        102.74         1.72 o                         
   0  -5   9         22.48         22.50         0.68 o                         
   1  -5   9         53.09         51.50         1.48 o                         
   2  -5   9          5.97          4.05         0.68 o                         
   3  -5   9          0.01         -0.82         0.82 o                         
   4  -5   9         12.14          9.42         0.82 o                         
   5  -5   9         18.76         16.98         0.97 o                         
   6  -5   9          2.96          3.82         0.50 o                         
  -6  -4   9        131.23        136.00         4.30 o                         
  -5  -4   9          0.20          0.43         0.51 o                         
  -4  -4   9        105.23        111.16         2.67 o                         
  -3  -4   9        179.58        180.35         3.14 o                         
  -2  -4   9          0.38         -0.36         0.36 o                         
  -1  -4   9          7.63          8.44         0.45 o                         
   0  -4   9        284.73        301.50         5.22 o                         
   1  -4   9        205.80        201.80         3.36 o                         
   2  -4   9         28.76         27.70         0.79 o                         
   3  -4   9          0.06         -0.31         0.31 o                         
   4  -4   9          0.30          0.98         0.88 o                         
   5  -4   9         15.96         14.38         0.73 o                         
   6  -4   9         16.98         14.95         0.71 o                         
  -7  -3   9          1.47          2.31         1.44 o                         
  -6  -3   9         68.20         72.45         3.83 o                         
  -5  -3   9         17.01         16.51         1.05 o                         
  -4  -3   9          1.51          0.33         0.52 o                         
  -3  -3   9         14.29         11.92         0.65 o                         
  -2  -3   9         42.34         41.31         0.92 o                         
  -1  -3   9          2.72          2.07         0.40 o                         
   0  -3   9        171.68        157.17         2.45 o                         
   1  -3   9        265.59        264.65         4.65 o                         
   2  -3   9        105.69        115.14         3.83 o                         
   3  -3   9          9.97          8.22         0.61 o                         
   4  -3   9         14.46         11.52         0.56 o                         
   5  -3   9        116.30        111.06         2.28 o                         
   6  -3   9         14.06         17.00         1.12 o                         
  -7  -2   9          2.11          2.18         1.43 o                         
  -6  -2   9          7.42          6.91         1.03 o                         
  -5  -2   9         19.81         16.40         1.25 o                         
  -4  -2   9         28.83         26.51         1.12 o                         
  -3  -2   9        114.90        114.91         2.11 o                         
  -2  -2   9        119.89        118.96         1.90 o                         
  -1  -2   9          5.41          5.54         0.38 o                         
   0  -2   9         22.04         24.76         0.73 o                         
   1  -2   9          4.88          6.41         0.36 o                         
   2  -2   9        388.74        386.45         8.23 o                         
   3  -2   9         26.16         25.79         0.92 o                         
   4  -2   9        139.78        150.24         3.22 o                         
   5  -2   9         24.52         23.69         1.07 o                         
  -7  -1   9          5.40          5.62         1.59 o                         
  -6  -1   9         12.04         10.89         1.06 o                         
  -5  -1   9          8.46          6.39         0.93 o                         
  -4  -1   9         13.69         11.63         0.82 o                         
  -3  -1   9        133.79        148.60         2.33 o                         
  -2  -1   9          0.00         -0.13         0.31 o                         
  -1  -1   9         34.81         31.41         0.75 o                         
   0  -1   9          0.02          0.03         0.35 o                         
   1  -1   9         16.38         14.98         0.79 o                         
   2  -1   9          8.38          9.55         0.58 o                         
   3  -1   9        178.63        175.05         4.47 o                         
   4  -1   9         17.07         17.31         1.08 o                         
   5  -1   9          2.30          1.74         0.64 o                         
  -7   0   9          3.71          2.04         1.46 o                         
  -6   0   9         32.95         27.97         1.73 o                         
  -5   0   9          1.18          0.74         0.92 o                         
  -4   0   9         61.93         54.75         1.42 o                         
  -3   0   9         11.77         10.91         0.53 o                         
  -2   0   9         51.17         46.17         1.01 o                         
  -1   0   9         21.79         25.87         0.72 o                         
   0   0   9        657.19        657.97        11.05 o                         
   1   0   9        316.54        323.71         5.74 o                         
   2   0   9         71.55         72.51         1.49 o                         
   3   0   9          2.97          2.64         0.49 o                         
   4   0   9          3.55          3.27         0.65 o                         
   5   0   9         16.28         11.92         1.10 o                         
  -7   1   9          3.35          2.91         2.33 o                         
  -6   1   9         24.77         21.71         1.55 o                         
  -5   1   9          9.63          6.83         0.84 o                         
  -4   1   9          4.14          3.60         0.58 o                         
  -3   1   9          1.73          1.59         0.39 o                         
  -2   1   9        224.07        232.49         3.46 o                         
  -1   1   9        584.66        553.07         8.13 o                         
   0   1   9        338.71        316.40         5.61 o                         
   1   1   9         88.14         92.77         1.83 o                         
   2   1   9          0.31          1.24         0.41 o                         
   3   1   9          2.06          0.81         0.55 o                         
   4   1   9          0.18          0.51         0.58 o                         
  -7   2   9          0.06          0.19         1.05 o                         
  -6   2   9          9.68          5.84         1.00 o                         
  -5   2   9         12.44          7.08         0.92 o                         
  -4   2   9        114.22        116.86         2.79 o                         
  -3   2   9         39.82         38.94         1.19 o                         
  -2   2   9       1029.42       1019.46        15.70 o                         
  -1   2   9        225.20        225.14         4.21 o                         
   0   2   9         27.71         21.59         0.93 o                         
   1   2   9         51.49         49.61         1.40 o                         
   2   2   9         18.44         18.33         0.94 o                         
   3   2   9          3.12          2.91         0.54 o                         
   4   2   9          1.62          2.42         0.85 o                         
  -6   3   9         14.88         16.29         1.31 o                         
  -5   3   9         15.59         14.71         1.66 o                         
  -4   3   9        224.05        225.65         4.85 o                         
  -3   3   9        189.77        195.74         3.71 o                         
  -2   3   9          0.03         -0.16         0.64 o                         
  -1   3   9         58.81         63.25         2.15 o                         
   0   3   9        122.83        124.19         2.93 o                         
   1   3   9         87.35         85.88         2.11 o                         
   2   3   9          6.28          7.81         0.60 o                         
   3   3   9         24.07         19.66         1.54 o                         
  -6   4   9        128.07        130.07         3.46 o                         
  -5   4   9         81.57         80.17         2.60 o                         
  -4   4   9         48.72         49.00         1.65 o                         
  -3   4   9          2.94          0.32         0.53 o                         
  -2   4   9          0.70         -0.04         0.64 o                         
  -1   4   9         13.52         17.66         1.19 o                         
   0   4   9          0.15          0.96         0.72 o                         
   1   4   9         16.84         13.23         1.15 o                         
   2   4   9          0.42          0.90         0.93 o                         
  -5   5   9         10.17         11.47         1.21 o                         
  -4   5   9          5.58          5.17         0.86 o                         
  -3   5   9         24.22         25.80         1.29 o                         
  -2   5   9          1.63          0.23         0.74 o                         
  -1   5   9         76.19        102.24         2.66 o                         
   0   5   9          0.36          0.23         0.70 o                         
   1   5   9          9.15          9.68         0.99 o                         
  -5   6   9          7.19          7.52         0.46 o                         
  -4   6   9          1.11          1.15         0.73 o                         
  -3   6   9          0.25         -0.72         0.73 o                         
  -2   6   9          4.18          3.64         0.94 o                         
  -1   6   9         24.74         35.43         1.93 o                         
   0   6   9          3.22          2.97         0.86 o                         
  -1 -13  10          0.77          0.89         0.66 o                         
   0 -13  10          6.26          6.43         0.73 o                         
   1 -13  10         30.29         36.89         1.33 o                         
   2 -13  10          1.37          2.75         0.44 o                         
   3 -13  10          0.11         -0.32         0.48 o                         
  -2 -12  10          0.61          0.46         0.83 o                         
  -1 -12  10          2.29          3.67         0.67 o                         
   0 -12  10          0.10         -0.40         0.53 o                         
   1 -12  10         52.69         54.08         1.35 o                         
   2 -12  10          0.97          0.59         0.62 o                         
   3 -12  10          4.81          5.12         0.49 o                         
   4 -12  10         33.49         29.27         1.00 o                         
  -3 -11  10          5.37          6.16         0.69 o                         
  -2 -11  10          0.70          0.43         0.51 o                         
  -1 -11  10          2.79          2.22         0.59 o                         
   0 -11  10          7.22          9.42         0.63 o                         
   1 -11  10         31.46         31.47         1.28 o                         
   2 -11  10         65.47         73.81         2.43 o                         
   3 -11  10         15.76         18.26         0.64 o                         
   4 -11  10         20.75         19.11         0.75 o                         
   5 -11  10          0.30         -0.25         0.51 o                         
  -4 -10  10          1.00          1.34         0.51 o                         
  -3 -10  10          1.77          1.38         0.62 o                         
  -2 -10  10          6.71          5.28         0.64 o                         
  -1 -10  10         37.54         35.04         1.36 o                         
   0 -10  10         23.62         23.35         0.83 o                         
   1 -10  10         28.30         28.84         1.24 o                         
   2 -10  10         47.71         44.20         1.78 o                         
   3 -10  10          7.10          7.16         0.94 o                         
   4 -10  10         14.91         12.97         3.13 o                         
   5 -10  10          0.69          0.30         0.48 o                         
  -4  -9  10          0.16         -0.33         0.45 o                         
  -3  -9  10          2.00          2.68         0.45 o                         
  -2  -9  10         11.63         11.71         0.72 o                         
  -1  -9  10          9.91          9.79         0.66 o                         
   0  -9  10         46.70         42.69         1.12 o                         
   1  -9  10         29.99         28.54         1.03 o                         
   2  -9  10         39.64         41.47         1.53 o                         
   3  -9  10        102.91        109.18         2.98 o                         
   4  -9  10          9.40          7.75         1.67 o                         
   5  -9  10          8.35          7.40         0.63 o                         
  -5  -8  10          2.87          2.72         0.72 o                         
  -4  -8  10          3.26          2.55         0.67 o                         
  -3  -8  10         17.86         19.04         0.84 o                         
  -2  -8  10         70.83         70.21         1.47 o                         
  -1  -8  10          0.89          1.55         0.39 o                         
   0  -8  10        211.45        220.98         3.87 o                         
   1  -8  10          6.02          6.78         0.47 o                         
   2  -8  10         18.87         15.03         0.91 o                         
   3  -8  10          5.65          6.00         0.77 o                         
   4  -8  10          0.84          0.26         0.95 o                         
   5  -8  10         11.43         12.81         0.69 o                         
  -5  -7  10         18.70         20.68         1.35 o                         
  -4  -7  10         49.42         48.29         1.48 o                         
  -3  -7  10         11.79         11.13         0.62 o                         
  -2  -7  10        272.66        285.13         4.34 o                         
  -1  -7  10         31.87         28.35         0.84 o                         
   0  -7  10        216.45        211.41         5.89 o                         
   1  -7  10          3.25          2.18         0.60 o                         
   2  -7  10         96.43         95.44         2.33 o                         
   3  -7  10         22.22         22.09         1.53 o                         
   4  -7  10         25.80         23.97         3.55 o                         
   5  -7  10          4.41          4.98         0.61 o                         
   6  -7  10          3.84          4.58         0.69 o                         
  -6  -6  10         30.56         29.68         1.72 o                         
  -5  -6  10          3.42          4.58         0.88 o                         
  -4  -6  10        217.98        219.44         4.59 o                         
  -3  -6  10         22.63         23.96         0.79 o                         
  -2  -6  10         29.80         31.44         1.12 o                         
  -1  -6  10         42.05         35.65         0.92 o                         
   0  -6  10         14.03         15.62         0.63 o                         
   1  -6  10          9.86         11.24         1.05 o                         
   2  -6  10         45.98         42.43         1.64 o                         
   3  -6  10         41.76         38.79         1.93 o                         
   4  -6  10        112.43        111.74         3.70 o                         
   5  -6  10          2.96          2.90         0.92 o                         
  -6  -5  10        100.76        101.99         3.05 o                         
  -5  -5  10          0.01          0.02         0.76 o                         
  -4  -5  10          6.17          6.22         0.68 o                         
  -3  -5  10          0.68         -0.38         0.43 o                         
  -2  -5  10        119.24        114.52         2.34 o                         
  -1  -5  10          1.16          0.51         0.31 o                         
   0  -5  10        325.61        330.16         6.08 o                         
   1  -5  10         19.07         16.13         1.20 o                         
   2  -5  10         19.44         22.34         1.10 o                         
   3  -5  10          3.82          4.05         1.08 o                         
   4  -5  10          0.10         -0.17         0.39 o                         
   5  -5  10          3.17          3.74         0.57 o                         
  -6  -4  10         41.20         42.77         1.93 o                         
  -5  -4  10         37.19         39.16         1.47 o                         
  -4  -4  10          5.28          5.14         0.71 o                         
  -3  -4  10         26.82         28.80         0.94 o                         
  -2  -4  10          2.05          0.83         0.33 o                         
  -1  -4  10         16.20         19.83         0.87 o                         
   0  -4  10         26.09         27.31         1.05 o                         
   1  -4  10          5.50          5.72         0.44 o                         
   2  -4  10         89.19         82.30         2.19 o                         
   3  -4  10         29.19         29.51         1.27 o                         
   4  -4  10          5.44          5.50         0.56 o                         
   5  -4  10         25.85         25.42         1.19 o                         
  -6  -3  10          7.39          6.47         1.05 o                         
  -5  -3  10          9.94          7.46         0.84 o                         
  -4  -3  10         25.23         24.91         1.12 o                         
  -3  -3  10          1.08         -0.33         0.40 o                         
  -2  -3  10          0.88          0.68         0.32 o                         
  -1  -3  10         11.88         10.30         0.50 o                         
   0  -3  10         12.93         13.79         0.60 o                         
   1  -3  10        166.86        170.55         3.20 o                         
   2  -3  10          0.65         -0.25         0.35 o                         
   3  -3  10         19.81         18.79         1.11 o                         
   4  -3  10         54.60         57.53         2.09 o                         
   5  -3  10          2.20          1.37         0.34 o                         
  -6  -2  10          0.38         -0.87         0.87 o                         
  -5  -2  10          5.00          5.14         1.18 o                         
  -4  -2  10          5.16          3.17         0.72 o                         
  -3  -2  10          1.99          0.73         0.36 o                         
  -2  -2  10          0.05         -0.09         0.32 o                         
  -1  -2  10         58.70         54.44         1.06 o                         
   0  -2  10        222.98        222.76         3.92 o                         
   1  -2  10        187.74        181.97         4.19 o                         
   2  -2  10        136.78        133.13         4.65 o                         
   3  -2  10         79.34         84.24         1.86 o                         
   4  -2  10          1.04          1.14         0.42 o                         
   5  -2  10          2.32          3.42         0.56 o                         
  -6  -1  10         13.06         10.46         1.17 o                         
  -5  -1  10          0.89          0.52         0.74 o                         
  -4  -1  10          0.38          0.52         0.84 o                         
  -3  -1  10         17.44         17.99         0.65 o                         
  -2  -1  10          5.52          8.22         0.48 o                         
  -1  -1  10        143.11        125.75         2.15 o                         
   0  -1  10        188.43        182.63         3.27 o                         
   1  -1  10        165.28        166.34         3.17 o                         
   2  -1  10        221.49        214.18         3.41 o                         
   3  -1  10          1.89          0.86         0.39 o                         
   4  -1  10          2.19          1.99         0.64 o                         
  -6   0  10          0.49          0.21         1.03 o                         
  -5   0  10          2.87          0.70         0.77 o                         
  -4   0  10         17.52         14.74         0.74 o                         
  -3   0  10        134.16        129.76         2.14 o                         
  -2   0  10         51.92         47.16         1.04 o                         
  -1   0  10        109.73        105.67         1.89 o                         
   0   0  10         51.94         54.56         1.38 o                         
   1   0  10          3.44          4.20         0.44 o                         
   2   0  10         30.45         35.47         1.06 o                         
   3   0  10          0.02          0.41         0.46 o                         
   4   0  10          0.84          1.02         0.56 o                         
  -6   1  10          8.53          9.70         1.14 o                         
  -5   1  10         11.49         10.16         0.63 o                         
  -4   1  10          1.18          0.44         0.55 o                         
  -3   1  10         64.86         60.26         1.68 o                         
  -2   1  10        178.80        181.61         3.19 o                         
  -1   1  10         40.36         46.14         1.32 o                         
   0   1  10         20.88         22.37         0.93 o                         
   1   1  10         16.59         17.15         0.85 o                         
   2   1  10         13.94         12.94         0.74 o                         
   3   1  10          2.29          1.71         0.51 o                         
  -6   2  10          2.76          0.00         1.36 o                         
  -5   2  10         46.52         46.47         1.51 o                         
  -4   2  10        131.55        143.05         2.68 o                         
  -3   2  10         68.10         62.84         1.47 o                         
  -2   2  10          2.33          1.23         0.70 o                         
  -1   2  10         37.55         35.89         1.40 o                         
   0   2  10         69.89         73.45         2.07 o                         
   1   2  10          4.77          3.96         0.92 o                         
   2   2  10          1.62          2.26         0.48 o                         
   3   2  10         11.89         10.71         0.76 o                         
  -6   3  10         60.65         58.99         1.95 o                         
  -5   3  10          8.45          6.42         1.07 o                         
  -4   3  10         85.72         80.31         1.92 o                         
  -3   3  10          0.46         -0.53         0.67 o                         
  -2   3  10         26.21         25.49         1.91 o                         
  -1   3  10         11.57         13.18         0.88 o                         
   0   3  10          0.93          1.89         0.83 o                         
   1   3  10          0.02          0.04         0.64 o                         
   2   3  10         16.50         22.54         1.24 o                         
  -5   4  10          1.42          1.36         0.60 o                         
  -4   4  10         20.24         23.08         0.73 o                         
  -3   4  10         11.21          9.62         1.21 o                         
  -2   4  10          0.03         -0.65         0.65 o                         
  -1   4  10          5.02          6.51         0.86 o                         
   0   4  10          1.21          1.79         0.78 o                         
   1   4  10          1.29          0.93         0.75 o                         
  -4   5  10          0.91          0.35         0.80 o                         
  -3   5  10          7.05          7.36         0.98 o                         
  -2   5  10          1.88          2.88         0.77 o                         
  -1   5  10          7.54         10.59         1.01 o                         
   0   5  10          2.96          5.15         0.89 o                         
   0 -13  11          0.58          2.84         0.61 o                         
   1 -13  11          9.51         11.72         1.09 o                         
   2 -13  11         13.18         15.93         1.08 o                         
  -1 -12  11          0.90          1.21         0.45 o                         
   0 -12  11         80.65         93.82         2.79 o                         
   1 -12  11         30.87         27.65         1.23 o                         
   2 -12  11          2.67          3.53         0.84 o                         
   3 -12  11          1.05          1.53         0.26 o                         
  -2 -11  11         23.33         28.82         1.44 o                         
  -1 -11  11          0.02          0.65         0.60 o                         
   0 -11  11          6.48          5.40         0.51 o                         
   1 -11  11          2.27          3.35         1.15 o                         
   2 -11  11         99.23         98.80         2.24 o                         
   3 -11  11          0.55          0.86         0.92 o                         
   4 -11  11         11.04         14.11         1.02 o                         
  -3 -10  11          0.07          0.75         0.62 o                         
  -2 -10  11          4.24          4.90         0.59 o                         
  -1 -10  11          4.76          5.44         0.62 o                         
   0 -10  11          1.46          0.76         0.28 o                         
   1 -10  11         95.05         86.91         2.35 o                         
   2 -10  11         25.20         26.75         1.25 o                         
   3 -10  11          0.06         -0.21         0.67 o                         
   4 -10  11          0.38          1.92         1.49 o                         
  -4  -9  11          6.60          6.44         0.65 o                         
  -3  -9  11          3.39          4.49         0.53 o                         
  -2  -9  11         11.08         10.06         0.88 o                         
  -1  -9  11          4.95          6.36         0.54 o                         
   0  -9  11         10.89         10.43         0.61 o                         
   1  -9  11         11.84         12.97         1.01 o                         
   2  -9  11          5.08          5.65         0.78 o                         
   3  -9  11          7.44          6.34         0.89 o                         
   4  -9  11          0.65          0.36         0.76 o                         
   5  -9  11          0.27          1.34         1.42 o                         
  -4  -8  11         26.21         28.68         1.25 o                         
  -3  -8  11          6.49          8.80         0.62 o                         
  -2  -8  11          0.03          0.08         0.38 o                         
  -1  -8  11          3.82          3.71         0.37 o                         
   0  -8  11         12.95         16.06         0.72 o                         
   1  -8  11          0.06         -0.58         0.87 o                         
   2  -8  11         12.51         10.40         1.20 o                         
   3  -8  11          0.00         -0.97         0.97 o                         
   4  -8  11          3.97          4.57         0.92 o                         
   5  -8  11          0.45          1.42         1.42 o                         
  -5  -7  11          0.34          1.72         0.70 o                         
  -4  -7  11         10.37          8.62         0.94 o                         
  -3  -7  11          9.16          7.98         0.56 o                         
  -2  -7  11         45.08         43.11         0.99 o                         
  -1  -7  11         17.55         18.50         0.62 o                         
   0  -7  11         23.57         24.46         0.96 o                         
   1  -7  11          0.48         -0.70         0.70 o                         
   2  -7  11         24.81         22.24         1.11 o                         
   3  -7  11          2.79          2.74         0.87 o                         
   4  -7  11         48.04         48.05         1.96 o                         
   5  -7  11          1.29          1.66         1.11 o                         
  -5  -6  11         15.42         14.05         1.06 o                         
  -4  -6  11          0.39          0.12         0.51 o                         
  -3  -6  11          2.51          1.52         0.47 o                         
  -2  -6  11          0.12         -0.06         0.36 o                         
  -1  -6  11         24.79         24.34         0.69 o                         
   0  -6  11        157.17        159.61         2.99 o                         
   1  -6  11          2.90          4.32         0.78 o                         
   2  -6  11         55.33         52.83         1.86 o                         
   3  -6  11          6.63          5.66         0.95 o                         
   4  -6  11         17.00         14.54         1.43 o                         
   5  -6  11          5.34          5.84         0.63 o                         
  -5  -5  11          0.01         -0.64         0.64 o                         
  -4  -5  11          2.44          2.76         0.59 o                         
  -3  -5  11          9.19          6.91         0.57 o                         
  -2  -5  11          7.95          6.86         0.49 o                         
  -1  -5  11         36.95         39.01         0.87 o                         
   0  -5  11         87.03         77.62         2.07 o                         
   1  -5  11         11.74          8.50         1.03 o                         
   2  -5  11         24.17         19.47         1.40 o                         
   3  -5  11          4.89          6.08         1.68 o                         
   4  -5  11          0.31          0.13         0.25 o                         
   5  -5  11          2.81          3.25         0.56 o                         
  -6  -4  11          4.50          5.45         1.91 o                         
  -5  -4  11          1.35          0.32         0.78 o                         
  -4  -4  11          0.24         -0.18         0.50 o                         
  -3  -4  11         24.38         25.17         0.89 o                         
  -2  -4  11         15.00         12.31         0.60 o                         
  -1  -4  11          0.02          0.35         0.32 o                         
   0  -4  11        194.34        177.35         3.95 o                         
   1  -4  11        142.93        137.43         3.20 o                         
   2  -4  11          0.06          0.00         0.25 o                         
   3  -4  11          0.00         -0.19         0.42 o                         
   4  -4  11         24.91         23.14         1.71 o                         
   5  -4  11         10.80         10.81         0.93 o                         
  -6  -3  11          2.46          2.40         1.18 o                         
  -5  -3  11          2.52          2.11         0.74 o                         
  -4  -3  11          7.61          8.63         0.69 o                         
  -3  -3  11         86.29         80.31         1.54 o                         
  -2  -3  11         53.10         48.29         1.03 o                         
  -1  -3  11         33.60         31.10         0.88 o                         
   0  -3  11         23.43         32.16         1.50 o                         
   1  -3  11          8.61          7.73         0.57 o                         
   2  -3  11          0.30         -0.26         0.44 o                         
   3  -3  11         15.66         13.02         1.22 o                         
   4  -3  11          4.40          5.43         0.64 o                         
  -6  -2  11          1.06         -0.62         1.41 o                         
  -5  -2  11         16.60         17.68         1.16 o                         
  -4  -2  11         29.45         27.38         1.20 o                         
  -3  -2  11         27.17         25.05         0.83 o                         
  -2  -2  11        111.78        111.35         1.86 o                         
  -1  -2  11          0.05         -0.17         0.33 o                         
   0  -2  11         11.51         12.16         0.85 o                         
   1  -2  11          1.20          1.23         0.31 o                         
   2  -2  11         11.56         11.04         0.82 o                         
   3  -2  11          7.79          8.08         0.48 o                         
   4  -2  11          0.76          0.03         0.32 o                         
  -6  -1  11         15.36         16.92         1.36 o                         
  -5  -1  11         24.88         24.63         1.68 o                         
  -4  -1  11         40.56         39.22         1.23 o                         
  -3  -1  11          0.46          1.17         0.44 o                         
  -2  -1  11          3.84          3.81         0.42 o                         
  -1  -1  11         22.67         23.77         0.86 o                         
   0  -1  11          1.69          1.06         0.38 o                         
   1  -1  11          0.35          0.32         0.35 o                         
   2  -1  11          3.42          2.70         0.44 o                         
   3  -1  11         16.70         17.41         0.85 o                         
   4  -1  11          0.39          0.29         0.61 o                         
  -6   0  11         19.14         19.88         1.65 o                         
  -5   0  11          7.68          9.55         1.07 o                         
  -4   0  11          1.12          1.91         0.57 o                         
  -3   0  11         26.57         25.28         0.86 o                         
  -2   0  11         16.52         15.52         0.74 o                         
  -1   0  11          3.46          5.54         0.50 o                         
   0   0  11         20.01         18.09         0.82 o                         
   1   0  11         23.19         22.19         1.26 o                         
   2   0  11          0.35          0.99         0.40 o                         
   3   0  11         10.29          9.71         0.88 o                         
  -6   1  11          9.16         12.49         1.28 o                         
  -5   1  11          0.07          1.05         0.70 o                         
  -4   1  11         37.26         37.95         1.39 o                         
  -3   1  11         13.61         12.78         0.75 o                         
  -2   1  11         63.95         60.44         1.55 o                         
  -1   1  11        108.31        100.85         2.54 o                         
   0   1  11          0.99         -0.28         0.56 o                         
   1   1  11          1.08          1.30         0.65 o                         
   2   1  11          1.15          2.31         0.45 o                         
   3   1  11          8.48         10.05         2.48 o                         
  -5   2  11          0.84          2.03         0.55 o                         
  -4   2  11          0.07          0.34         0.71 o                         
  -3   2  11         13.85         14.93         1.01 o                         
  -2   2  11          0.35          2.19         0.77 o                         
  -1   2  11         24.74         23.58         1.04 o                         
   0   2  11          1.05          0.57         0.56 o                         
   1   2  11         19.79         22.30         1.31 o                         
   2   2  11         39.11         42.47         1.57 o                         
  -5   3  11         37.53         41.60         1.52 o                         
  -4   3  11         13.17         13.93         1.04 o                         
  -3   3  11          0.52          0.31         0.78 o                         
  -2   3  11         16.97         16.94         1.08 o                         
  -1   3  11          9.39          7.96         0.87 o                         
   0   3  11         65.94         70.17         2.16 o                         
   1   3  11          0.00          0.61         0.69 o                         
  -4   4  11          0.61          0.17         0.96 o                         
  -3   4  11          1.14          2.86         0.78 o                         
  -2   4  11          8.16         10.81         0.99 o                         
  -1   4  11         12.59         14.09         1.36 o                         
  -1 -12  12          0.07         -0.29         0.45 o                         
   0 -12  12          0.32          1.47         0.48 o                         
   1 -12  12         16.48         18.64         1.24 o                         
   2 -12  12          0.93          1.42         0.46 o                         
  -2 -11  12         19.06         18.83         1.01 o                         
  -1 -11  12          9.17          7.83         0.58 o                         
   0 -11  12          0.14          0.05         0.60 o                         
   1 -11  12         35.87         40.99         1.72 o                         
   2 -11  12          3.00          2.95         0.64 o                         
   3 -11  12          1.19          1.94         0.70 o                         
  -3 -10  12          2.30          2.86         0.63 o                         
  -2 -10  12          0.01         -0.40         0.44 o                         
  -1 -10  12          5.03          6.15         0.48 o                         
   0 -10  12          0.08          0.16         0.67 o                         
   1 -10  12          3.23          3.62         0.96 o                         
   2 -10  12         10.02          9.90         1.09 o                         
   3 -10  12          0.89          0.62         0.71 o                         
   4 -10  12          0.08         -0.56         0.84 o                         
  -3  -9  12         12.77         14.42         0.76 o                         
  -2  -9  12         19.71         15.15         1.25 o                         
  -1  -9  12         20.89         22.64         0.68 o                         
   0  -9  12          0.17         -0.22         0.36 o                         
   1  -9  12         25.06         30.52         3.17 o                         
   2  -9  12          6.68          6.20         0.85 o                         
   3  -9  12         12.93          9.77         0.93 o                         
   4  -9  12          0.69          1.51         0.84 o                         
  -4  -8  12          0.45         -0.22         0.72 o                         
  -3  -8  12          0.26          0.31         0.40 o                         
  -2  -8  12         27.35         27.52         0.94 o                         
  -1  -8  12         75.39         79.04         2.48 o                         
   0  -8  12          0.11         -0.24         0.32 o                         
   1  -8  12         31.82         31.92         1.59 o                         
   2  -8  12          0.82          0.64         0.72 o                         
   3  -8  12          1.07          1.10         0.80 o                         
   4  -8  12          0.85         -0.78         0.78 o                         
  -4  -7  12         12.94         12.98         0.92 o                         
  -3  -7  12          7.27         10.40         0.69 o                         
  -2  -7  12         16.29         16.06         0.69 o                         
  -1  -7  12         99.75         98.49         3.09 o                         
   0  -7  12          8.79          6.41         0.64 o                         
   1  -7  12          6.48          6.79         0.90 o                         
   2  -7  12         59.50         59.37         1.86 o                         
   3  -7  12         17.24         16.50         1.26 o                         
   4  -7  12          1.84          0.19         2.17 o                         
  -5  -6  12         11.05         16.97         1.31 o                         
  -4  -6  12          0.96          1.04         0.58 o                         
  -3  -6  12         26.40         27.96         1.13 o                         
  -2  -6  12          0.32         -0.39         0.39 o                         
  -1  -6  12          0.38         -0.02         0.32 o                         
   0  -6  12         17.98         14.66         0.65 o                         
   1  -6  12         22.87         22.18         1.47 o                         
   2  -6  12         34.07         32.12         1.64 o                         
   3  -6  12          1.58          1.22         0.99 o                         
   4  -6  12          3.40          3.38         1.13 o                         
  -5  -5  12         15.47         18.97         1.10 o                         
  -4  -5  12          0.04         -0.34         0.52 o                         
  -3  -5  12         34.97         36.57         1.17 o                         
  -2  -5  12         29.00         26.00         0.90 o                         
  -1  -5  12        170.30        160.43         2.74 o                         
   0  -5  12         42.83         36.62         1.48 o                         
   1  -5  12          1.95          1.96         0.89 o                         
   2  -5  12          3.29          1.52         1.20 o                         
   3  -5  12          8.37          9.35         1.29 o                         
   4  -5  12          4.29          6.84         1.87 o                         
  -5  -4  12          7.27          6.55         0.82 o                         
  -4  -4  12         14.55         17.96         1.07 o                         
  -3  -4  12          0.13         -0.49         0.49 o                         
  -2  -4  12         24.06         19.14         0.67 o                         
  -1  -4  12          0.25          0.41         0.39 o                         
   0  -4  12          1.78          1.04         0.48 o                         
   1  -4  12          1.29         -0.27         0.60 o                         
   2  -4  12          6.08          4.58         0.52 o                         
   3  -4  12          0.00         -0.38         0.38 o                         
   4  -4  12          2.80          3.83         0.51 o                         
  -5  -3  12          6.87          7.98         0.94 o                         
  -4  -3  12         62.02         67.73         2.08 o                         
  -3  -3  12         22.65         20.98         0.81 o                         
  -2  -3  12        126.93        117.69         1.96 o                         
  -1  -3  12         17.18         18.12         0.73 o                         
   0  -3  12         12.69         12.06         0.56 o                         
   1  -3  12          0.00         -0.53         0.53 o                         
   2  -3  12         26.10         29.83         1.10 o                         
   3  -3  12         19.69         20.72         1.66 o                         
   4  -3  12          5.06         10.18         2.45 o                         
  -5  -2  12         33.42         34.63         1.44 o                         
  -4  -2  12         47.22         39.23         1.37 o                         
  -3  -2  12          6.97          9.92         0.74 o                         
  -2  -2  12         34.77         36.21         1.03 o                         
  -1  -2  12          1.19          1.02         0.43 o                         
   0  -2  12         22.66         18.63         0.70 o                         
   1  -2  12          3.21          3.46         0.35 o                         
   2  -2  12          0.07         -0.08         0.54 o                         
   3  -2  12         24.52         24.67         1.12 o                         
  -5  -1  12          3.54          2.97         1.23 o                         
  -4  -1  12         13.10         10.93         0.66 o                         
  -3  -1  12         12.75         13.68         0.65 o                         
  -2  -1  12         17.97         13.96         0.74 o                         
  -1  -1  12          2.79          3.10         0.45 o                         
   0  -1  12          3.77          4.22         0.58 o                         
   1  -1  12         23.70         22.66         0.87 o                         
   2  -1  12          3.16          2.77         0.44 o                         
   3  -1  12          5.29          5.15         0.58 o                         
  -5   0  12          0.07          0.82         1.08 o                         
  -4   0  12         28.09         24.25         0.96 o                         
  -3   0  12          0.01          0.62         0.54 o                         
  -2   0  12          6.80          7.17         0.60 o                         
  -1   0  12         35.46         36.54         1.74 o                         
   0   0  12         36.81         36.42         1.32 o                         
   1   0  12          0.38          0.08         0.52 o                         
   2   0  12          0.06         -0.02         0.45 o                         
  -5   1  12         24.89         21.59         0.89 o                         
  -4   1  12          0.07          0.77         0.48 o                         
  -3   1  12         22.29         20.67         0.99 o                         
  -2   1  12          4.03          3.46         0.61 o                         
  -1   1  12          0.24          0.45         0.56 o                         
   0   1  12          0.39          1.13         0.53 o                         
   1   1  12         62.81         64.46         2.18 o                         
  -4   2  12          2.89          2.11         0.58 o                         
  -3   2  12          1.06          0.66         0.55 o                         
  -2   2  12         17.86         15.40         1.24 o                         
  -1   2  12         45.31         48.48         1.77 o                         
   0   2  12          6.85          7.19         0.99 o                         
  -3   3  12          2.92          1.96         1.20 o                         
  -2   3  12          0.13         -0.68         0.68 o                         
  -1   3  12          2.85          2.76         1.79 o                         
  -1 -11  13          6.85          6.56         0.66 o                         
   0 -11  13          0.16         -0.21         0.44 o                         
   1 -11  13          1.79          2.15         0.79 o                         
   2 -11  13         17.72         18.78         1.28 o                         
  -2 -10  13          0.27         -0.03         0.49 o                         
  -1 -10  13         13.09         12.91         1.00 o                         
   0 -10  13         10.49         10.01         0.98 o                         
   1 -10  13          1.24          1.39         0.78 o                         
   2 -10  13          0.42          0.33         0.77 o                         
   3 -10  13          1.04          2.86         0.84 o                         
  -3  -9  13          1.26          1.73         0.52 o                         
  -2  -9  13         25.47         27.10         1.76 o                         
  -1  -9  13         16.71         21.56         1.05 o                         
   0  -9  13          1.92          1.65         0.34 o                         
   1  -9  13          0.03         -0.66         0.66 o                         
   2  -9  13          1.45          2.01         0.86 o                         
   3  -9  13          0.20         -0.68         0.68 o                         
  -3  -8  13          1.52          1.60         0.49 o                         
  -2  -8  13          7.80         10.62         0.59 o                         
  -1  -8  13         16.99         16.91         0.83 o                         
   0  -8  13         18.32         15.24         0.69 o                         
   1  -8  13         11.25         11.20         1.12 o                         
   2  -8  13          1.04          0.55         0.77 o                         
   3  -8  13         25.23         24.45         1.51 o                         
  -4  -7  13         16.73         15.28         0.92 o                         
  -3  -7  13         19.70         22.63         0.86 o                         
  -2  -7  13          0.04          0.69         0.39 o                         
  -1  -7  13          0.03          0.12         0.45 o                         
   0  -7  13          0.12          0.33         0.27 o                         
   1  -7  13         19.10         19.24         1.43 o                         
   2  -7  13          0.98          0.41         0.79 o                         
   3  -7  13          3.28          2.04         1.21 o                         
  -4  -6  13          7.27          8.80         1.01 o                         
  -3  -6  13          8.72         11.34         0.74 o                         
  -2  -6  13          3.44          3.11         0.47 o                         
  -1  -6  13          3.63          3.42         0.56 o                         
   0  -6  13         33.74         33.12         1.42 o                         
   1  -6  13          4.12          2.85         1.09 o                         
   2  -6  13          9.40          8.49         1.30 o                         
   3  -6  13          9.08         10.22         1.40 o                         
  -4  -5  13          6.03          4.05         0.72 o                         
  -3  -5  13          0.92          1.26         0.45 o                         
  -2  -5  13          0.55         -0.26         0.33 o                         
  -1  -5  13         25.13         20.54         0.68 o                         
   0  -5  13          4.67          2.80         0.42 o                         
   1  -5  13         44.05         46.63         2.10 o                         
   2  -5  13         26.18         28.91         2.26 o                         
   3  -5  13          5.45          4.57         1.23 o                         
  -4  -4  13          0.17          0.16         0.59 o                         
  -3  -4  13          0.00         -0.24         0.52 o                         
  -2  -4  13          3.95          1.34         0.46 o                         
  -1  -4  13          1.34          0.85         0.30 o                         
   0  -4  13          8.37          8.43         0.73 o                         
   1  -4  13          2.79          3.82         0.44 o                         
   2  -4  13         11.82         11.81         0.57 o                         
   3  -4  13          5.16          6.61         0.86 o                         
  -4  -3  13          0.19          1.57         0.67 o                         
  -3  -3  13          7.67          6.84         0.55 o                         
  -2  -3  13          7.44          8.80         0.77 o                         
  -1  -3  13          3.48          2.82         0.39 o                         
   0  -3  13         25.66         21.62         0.83 o                         
   1  -3  13          4.49          4.90         0.60 o                         
   2  -3  13          1.23          0.88         0.46 o                         
  -4  -2  13          2.21          2.65         0.70 o                         
  -3  -2  13          4.70          4.47         0.60 o                         
  -2  -2  13          0.69          1.00         0.60 o                         
  -1  -2  13         13.41         15.65         0.78 o                         
   0  -2  13         49.85         54.29         1.70 o                         
   1  -2  13         34.01         41.66         2.07 o                         
   2  -2  13          0.83          0.36         0.57 o                         
  -4  -1  13          5.20          5.00         0.68 o                         
  -3  -1  13          2.32          0.82         0.69 o                         
  -2  -1  13          0.16         -0.11         0.46 o                         
  -1  -1  13          0.72          1.83         0.63 o                         
   0  -1  13          3.56          3.03         0.55 o                         
   1  -1  13          4.31          4.57         0.66 o                         
  -4   0  13          9.05         10.44         0.75 o                         
  -3   0  13          1.65          1.68         0.57 o                         
  -2   0  13         37.06         37.73         1.22 o                         
  -1   0  13          1.73          3.15         0.65 o                         
   0   0  13          1.25          1.72         0.51 o                         
   1   0  13         11.86         12.73         0.87 o                         
  -3   1  13         13.82         13.68         0.86 o                         
  -2   1  13         22.92         25.86         1.27 o                         
  -1   1  13          2.97          3.05         0.72 o                         
   0 -10  14         25.65         27.47         1.37 o                         
   1 -10  14         38.24         43.78         2.41 o                         
  -2  -9  14          0.72          0.29         0.37 o                         
  -1  -9  14          1.79          1.78         0.46 o                         
   0  -9  14          2.71          2.59         0.84 o                         
   1  -9  14          0.73          0.29         0.79 o                         
   2  -9  14          6.16          3.05         0.98 o                         
  -2  -8  14          8.72          9.26         0.89 o                         
  -1  -8  14          4.56          4.34         0.56 o                         
   0  -8  14          6.26          9.64         2.40 o                         
   1  -8  14          0.73          1.07         0.89 o                         
   2  -8  14          1.48          2.73         1.00 o                         
  -3  -7  14          0.34         -0.17         0.46 o                         
  -2  -7  14          3.27          1.56         0.36 o                         
  -1  -7  14         17.51         17.64         0.89 o                         
   0  -7  14          2.21          1.83         1.07 o                         
   1  -7  14         17.87         19.97         1.54 o                         
   2  -7  14          0.64          0.53         0.96 o                         
  -3  -6  14          9.12          9.85         0.89 o                         
  -2  -6  14          0.07         -0.32         0.32 o                         
  -1  -6  14         16.56         15.65         1.13 o                         
   0  -6  14          1.23          2.21         0.33 o                         
   1  -6  14          6.40          6.24         1.18 o                         
   2  -6  14          1.05          2.21         1.31 o                         
  -3  -5  14          1.22          0.08         0.45 o                         
  -2  -5  14          2.12          1.78         0.47 o                         
  -1  -5  14         18.76         18.77         0.92 o                         
   0  -5  14         13.50         14.60         0.86 o                         
   1  -5  14          0.94          0.69         0.99 o                         
   2  -5  14         18.58         16.78         1.97 o                         
  -3  -4  14         32.05         34.04         1.27 o                         
  -2  -4  14          1.50          3.18         0.59 o                         
  -1  -4  14          2.15          2.72         0.34 o                         
   0  -4  14          0.68          0.61         0.72 o                         
   1  -4  14          6.41          5.88         0.56 o                         
  -3  -3  14          1.95          2.51         0.50 o                         
  -2  -3  14         18.67         16.18         0.97 o                         
  -1  -3  14          4.86          4.18         0.41 o                         
   0  -3  14         79.39         83.19         2.10 o                         
   1  -3  14          2.14          0.56         0.52 o                         
  -3  -2  14          2.99          4.25         0.81 o                         
  -2  -2  14         22.88         27.27         1.05 o                         
  -1  -2  14          0.45          0.20         0.77 o                         
   0  -2  14          1.56          1.60         0.67 o                         
  -2  -1  14         12.42         17.17         0.89 o                         
  -1  -1  14         39.56         49.41         1.65 o                         
  -1  -6  15         22.95         26.02         1.66 o                         
   0  -6  15          1.39          0.86         1.15 o                         
  -1  -5  15          4.26          5.60         0.62 o                         
                                                                                
